# Supplementary material for: Molecular Mechanisms behind Safranal’s Toxicity to HepG2 Cells from Dual Omics
Source: Antioxidants (Basel). 2022 Jun 7;11(6):1125. doi: 10.3390/antiox11061125 (PMC9219844; doi:10.3390/antiox11061125)
Supplement: Supplementary file 1 [file antioxidants-11-01125-s001.zip]

Archive with 2 entries (2 files):
- Table_S1-transcriptomics.xlsx
- Table_S2-metabolomics.xlsx
