# Supplementary material for: Molecular Mechanisms behind Safranal’s Toxicity to HepG2 Cells from Dual Omics
Source: Antioxidants (Basel). 2022 Jun 7;11(6):1125. doi: 10.3390/antiox11061125 (PMC9219844; doi:10.3390/antiox11061125)
Supplement: Supplementary file 1 [file antioxidants-11-01125-s001.zip › Table_S1-transcriptomics.xlsx]

## Sheet: Workbook keys
Tabs
RNAseq_DEGs	Genes identified as being up- or down-regulated in the RNAseq experiment for safranal treatment after 24hrs.
RNAseq_DEG_ECs	Genes identified as being up- or down-regulated in the RNAseq experiment for safranal treatment after 24hrs. EC numbers were derived from their Pfam correlates using HMMsearch on translated transcripts, then ECdomainMiner to extract EC numbers from Pfams with an F-measure of >95 (gold-level designations) compared to InterProScan.

## Sheet: RNASeq_DEGs
		baseMean	log2FoldChange	lfcSE	stat	pvalue	padj		up-regulated gene									Down-regulated gene
ENSG00000174640	SLCO2A1	5.06626	-5.05466	0.513047	-9.85224	6.7e-23	1.76e-21				baseMean	log2FoldChange	lfcSE	stat	pvalue	padj				baseMean	log2FoldChange	lfcSE	stat	pvalue	padj
ENSG00000126500	FLRT1	4.67512	-5.03338	0.528718	-9.51996	1.73e-21	4.05e-20		ENSG00000264769	RP11-498C9.12	3.12105	4.03752	0.531489	7.59662	3.04e-14	3.62e-13		ENSG00000174640	SLCO2A1	5.06626	-5.05466	0.513047	-9.85224	6.7e-23	1.76e-21
ENSG00000272971	RP11-284F21.11	4.01291	-4.86706	0.514257	-9.46427	2.96e-21	6.77e-20		ENSG00000232804	HSPA1B	786.727	3.84473	0.323649	11.8793	1.52e-32	7.96e-31		ENSG00000126500	FLRT1	4.67512	-5.03338	0.528718	-9.51996	1.73e-21	4.05e-20
ENSG00000041982	TNC	17.5087	-4.60961	0.404696	-11.3903	4.67e-30	2.1e-28		ENSG00000279762	RP11-227G15.12	2.86883	3.75638	0.576449	6.51642	7.2e-11	6.01e-10		ENSG00000272971	RP11-284F21.11	4.01291	-4.86706	0.514257	-9.46427	2.96e-21	6.77e-20
ENSG00000102962	CCL22	3.74209	-4.52713	0.514048	-8.80682	1.29e-18	2.33e-17		ENSG00000265185	SNORD3B-1	2.60015	3.65892	0.586235	6.24138	4.34e-10	3.3e-09		ENSG00000041982	TNC	17.5087	-4.60961	0.404696	-11.3903	4.67e-30	2.1e-28
ENSG00000100170	SLC5A1	21.2531	-4.45463	0.321797	-13.843	1.4e-43	1.65e-41		ENSG00000262202	RP11-160E2.6	3.81443	3.65382	0.519731	7.03022	2.06e-12	2.04e-11		ENSG00000102962	CCL22	3.74209	-4.52713	0.514048	-8.80682	1.29e-18	2.33e-17
ENSG00000197558	SSPO	3.48982	-4.44082	0.55094	-8.06044	7.6e-16	1.08e-14		ENSG00000198074	AKR1B10	52.3147	3.61602	0.235914	15.3277	4.99e-53	1.09e-50		ENSG00000100170	SLC5A1	21.2531	-4.45463	0.321797	-13.843	1.4e-43	1.65e-41
ENSG00000100385	IL2RB	2.42432	-4.31734	0.546043	-7.9066	2.65e-15	3.55e-14		ENSG00000184106	TREML3P	2.83898	3.51795	0.57306	6.1389	8.31e-10	6.09e-09		ENSG00000197558	SSPO	3.48982	-4.44082	0.55094	-8.06044	7.6e-16	1.08e-14
ENSG00000186115	CYP4F2	6.89109	-4.29346	0.486241	-8.82991	1.05e-18	1.92e-17		ENSG00000262074	SNORD3B-2	3.54351	3.44017	0.550675	6.24719	4.18e-10	3.2e-09		ENSG00000100385	IL2RB	2.42432	-4.31734	0.546043	-7.9066	2.65e-15	3.55e-14
ENSG00000196611	MMP1	9.1811	-4.27637	0.469731	-9.10386	8.72e-20	1.76e-18		ENSG00000167046	RP11-93B14.6	2.00781	3.34017	0.611975	5.45802	4.81e-08	2.81e-07		ENSG00000186115	CYP4F2	6.89109	-4.29346	0.486241	-8.82991	1.05e-18	1.92e-17
ENSG00000170442	KRT86	3.66753	-4.14953	0.508929	-8.15345	3.54e-16	5.15e-15		ENSG00000271781	CTD-2589H19.6	5.32311	3.31572	0.535411	6.19284	5.91e-10	4.42e-09		ENSG00000196611	MMP1	9.1811	-4.27637	0.469731	-9.10386	8.72e-20	1.76e-18
ENSG00000163216	SPRR2D	68.1667	-4.06881	0.200468	-20.2966	1.38e-91	2.11e-88		ENSG00000263235	RP11-461A8.4	4.97895	3.21056	0.551548	5.821	5.85e-09	3.87e-08		ENSG00000170442	KRT86	3.66753	-4.14953	0.508929	-8.15345	3.54e-16	5.15e-15
ENSG00000120337	TNFSF18	51.6858	-4.05749	0.253978	-15.9757	1.89e-57	5.56e-55		ENSG00000261732	LA16c-431H6.6	1.50702	3.16377	0.626166	5.0526	4.36e-07	2.25e-06		ENSG00000163216	SPRR2D	68.1667	-4.06881	0.200468	-20.2966	1.38e-91	2.11e-88
ENSG00000166046	TCP11L2	18.0019	-4.0197	0.372711	-10.785	4.05e-27	1.48e-25		ENSG00000270558	CTD-2124B8.2	44.017	3.06648	0.335382	9.14325	6.06e-20	1.25e-18		ENSG00000120337	TNFSF18	51.6858	-4.05749	0.253978	-15.9757	1.89e-57	5.56e-55
ENSG00000112782	CLIC5	6.61857	-3.95995	0.473283	-8.36697	5.91e-17	9.3e-16		ENSG00000276136	RP11-50I19.2	4.92948	3.00042	0.557106	5.38573	7.22e-08	4.12e-07		ENSG00000166046	TCP11L2	18.0019	-4.0197	0.372711	-10.785	4.05e-27	1.48e-25
ENSG00000169994	MYO7B	1.97072	-3.90235	0.554343	-7.03959	1.93e-12	1.91e-11		ENSG00000188368	PRR19	29.6569	2.92644	0.301306	9.71253	2.67e-22	6.65e-21		ENSG00000112782	CLIC5	6.61857	-3.95995	0.473283	-8.36697	5.91e-17	9.3e-16
ENSG00000070190	DAPP1	10.5639	-3.89697	0.39775	-9.79753	1.15e-22	2.98e-21		ENSG00000212866	HSPA1B	605.463	2.90051	0.225103	12.8852	5.45e-38	4.29e-36		ENSG00000169994	MYO7B	1.97072	-3.90235	0.554343	-7.03959	1.93e-12	1.91e-11
ENSG00000130487	KLHDC7B	7.43016	-3.82432	0.421219	-9.07918	1.09e-19	2.2e-18		ENSG00000259659	RP11-151N17.1	1.57107	2.89659	0.592888	4.88556	1.03e-06	5.08e-06		ENSG00000070190	DAPP1	10.5639	-3.89697	0.39775	-9.79753	1.15e-22	2.98e-21
ENSG00000281376	ABALON	24.8352	-3.81225	0.341833	-11.1524	6.97e-29	2.89e-27		ENSG00000132000	PODNL1	24.7648	2.86496	0.325729	8.79555	1.42e-18	2.56e-17		ENSG00000130487	KLHDC7B	7.43016	-3.82432	0.421219	-9.07918	1.09e-19	2.2e-18
ENSG00000196104	SPOCK3	3.71619	-3.79203	0.510152	-7.43314	1.06e-13	1.19e-12		ENSG00000231760	RP11-350J20.5	2.22623	2.8163	0.572264	4.92133	8.6e-07	4.27e-06		ENSG00000281376	ABALON	24.8352	-3.81225	0.341833	-11.1524	6.97e-29	2.89e-27
ENSG00000204291	COL15A1	2.38823	-3.78618	0.54699	-6.92185	4.46e-12	4.24e-11		ENSG00000177363	LRRN4CL	13.0621	2.81078	0.447224	6.28493	3.28e-10	2.54e-09		ENSG00000196104	SPOCK3	3.71619	-3.79203	0.510152	-7.43314	1.06e-13	1.19e-12
ENSG00000095303	PTGS1	30.0701	-3.74945	0.272658	-13.7515	4.99e-43	5.63e-41		ENSG00000224501	HSPA1B	376.776	2.7974	0.247874	11.2856	1.55e-29	6.7e-28		ENSG00000204291	COL15A1	2.38823	-3.78618	0.54699	-6.92185	4.46e-12	4.24e-11
ENSG00000163347	CLDN1	6.9782	-3.73817	0.475339	-7.86422	3.71e-15	4.9e-14		ENSG00000115541	HSPE1	1513.12	2.79198	0.197563	14.1321	2.41e-45	3.28e-43		ENSG00000095303	PTGS1	30.0701	-3.74945	0.272658	-13.7515	4.99e-43	5.63e-41
ENSG00000169908	TM4SF1	3.54768	-3.73797	0.524149	-7.1315	9.93e-13	1.02e-11		ENSG00000227440	ATP5G1P4	6.58625	2.78864	0.492159	5.66613	1.46e-08	9.13e-08		ENSG00000163347	CLDN1	6.9782	-3.73817	0.475339	-7.86422	3.71e-15	4.9e-14
ENSG00000137878	GCOM1	2.52067	-3.71372	0.539179	-6.88773	5.67e-12	5.34e-11		ENSG00000265112	MIR3153	1.34985	2.78498	0.619521	4.49537	6.94e-06	3.02e-05		ENSG00000169908	TM4SF1	3.54768	-3.73797	0.524149	-7.1315	9.93e-13	1.02e-11
ENSG00000143365	RORC	4.10283	-3.66142	0.491426	-7.4506	9.29e-14	1.05e-12		ENSG00000224431	AC063976.7	1.47182	2.78121	0.625948	4.44319	8.86e-06	3.79e-05		ENSG00000137878	GCOM1	2.52067	-3.71372	0.539179	-6.88773	5.67e-12	5.34e-11
ENSG00000140678	ITGAX	24.9649	-3.6171	0.271811	-13.3074	2.1e-40	1.95e-38		ENSG00000272533	SNORA28	1.06225	2.76438	0.634749	4.35508	1.33e-05	5.54e-05		ENSG00000143365	RORC	4.10283	-3.66142	0.491426	-7.4506	9.29e-14	1.05e-12
ENSG00000122861	PLAU	530.789	-3.60788	0.141404	-25.5148	1.35e-143	1.04e-139		ENSG00000101306	MYLK2	10.628	2.75641	0.405508	6.79741	1.07e-11	9.74e-11		ENSG00000140678	ITGAX	24.9649	-3.6171	0.271811	-13.3074	2.1e-40	1.95e-38
ENSG00000169469	SPRR1B	3.17143	-3.58696	0.518913	-6.91245	4.76e-12	4.52e-11		ENSG00000229046	HMGN1P2	0.542003	2.74571	0.614557	4.46779	7.9e-06	3.4e-05		ENSG00000122861	PLAU	530.789	-3.60788	0.141404	-25.5148	1.35e-143	1.04e-139
ENSG00000253616	RP11-875O11.3	3.68757	-3.57734	0.509879	-7.01605	2.28e-12	2.24e-11		ENSG00000185883	ATP6V0C	3.34211	2.70622	0.569313	4.75348	2e-06	9.44e-06		ENSG00000169469	SPRR1B	3.17143	-3.58696	0.518913	-6.91245	4.76e-12	4.52e-11
ENSG00000163520	FBLN2	5.74968	-3.55387	0.447742	-7.93732	2.07e-15	2.8e-14		ENSG00000231073	RP11-316M1.3	1.17173	2.69581	0.619335	4.35275	1.34e-05	5.59e-05		ENSG00000253616	RP11-875O11.3	3.68757	-3.57734	0.509879	-7.01605	2.28e-12	2.24e-11
ENSG00000049249	TNFRSF9	14.5381	-3.53994	0.337251	-10.4965	8.97e-26	2.97e-24		ENSG00000206573	THUMPD3-AS1	87.5127	2.66021	0.201868	13.1779	1.18e-39	1.01e-37		ENSG00000163520	FBLN2	5.74968	-3.55387	0.447742	-7.93732	2.07e-15	2.8e-14
ENSG00000162595	DIRAS3	52.5074	-3.53033	0.220933	-15.9792	1.78e-57	5.33e-55		ENSG00000117148	ACTL8	14.941	2.64609	0.457037	5.78966	7.05e-09	4.6e-08		ENSG00000049249	TNFRSF9	14.5381	-3.53994	0.337251	-10.4965	8.97e-26	2.97e-24
ENSG00000142798	HSPG2	204.603	-3.52172	0.372341	-9.45833	3.13e-21	7.14e-20		ENSG00000205323	SARNP	1.12793	2.64421	0.636249	4.15594	3.24e-05	0.000126526		ENSG00000162595	DIRAS3	52.5074	-3.53033	0.220933	-15.9792	1.78e-57	5.33e-55
ENSG00000165125	TRPV6	19.0578	-3.50988	0.306734	-11.4428	2.56e-30	1.18e-28		ENSG00000236269	ENO1-IT1	2.98431	2.6367	0.507558	5.19487	2.05e-07	1.11e-06		ENSG00000142798	HSPG2	204.603	-3.52172	0.372341	-9.45833	3.13e-21	7.14e-20
ENSG00000178597	PSAPL1	3.4683	-3.49476	0.494117	-7.07274	1.52e-12	1.53e-11		ENSG00000135747	ZNF670	6.08093	2.62748	0.468908	5.6034	2.1e-08	1.28e-07		ENSG00000165125	TRPV6	19.0578	-3.50988	0.306734	-11.4428	2.56e-30	1.18e-28
ENSG00000152766	ANKRD22	15.2373	-3.48557	0.361383	-9.64508	5.16e-22	1.26e-20		ENSG00000204388	HSPA1B	573.725	2.61593	0.207271	12.6208	1.62e-36	1.15e-34		ENSG00000178597	PSAPL1	3.4683	-3.49476	0.494117	-7.07274	1.52e-12	1.53e-11
ENSG00000136960	ENPP2	9.56525	-3.4837	0.444918	-7.82998	4.88e-15	6.35e-14		ENSG00000223528	RP11-223P11.3	0.642612	2.6126	0.616046	4.24092	2.23e-05	8.94e-05		ENSG00000152766	ANKRD22	15.2373	-3.48557	0.361383	-9.64508	5.16e-22	1.26e-20
ENSG00000100373	UPK3A	1.21803	-3.47981	0.584107	-5.95749	2.56e-09	1.77e-08		ENSG00000224078	SNHG14	1.17148	2.60229	0.626027	4.15684	3.23e-05	0.000126135		ENSG00000136960	ENPP2	9.56525	-3.4837	0.444918	-7.82998	4.88e-15	6.35e-14
ENSG00000189433	GJB4	2.83953	-3.47942	0.533134	-6.52636	6.74e-11	5.65e-10		ENSG00000234134	RP11-383C5.5	1.29606	2.57752	0.631106	4.08413	4.42e-05	0.000169311		ENSG00000100373	UPK3A	1.21803	-3.47981	0.584107	-5.95749	2.56e-09	1.77e-08
ENSG00000133083	DCLK1	91.7156	-3.46311	0.147732	-23.4419	1.6e-121	5.26e-118		ENSG00000279827	RP11-886P16.10	1.2775	2.57323	0.623372	4.12792	3.66e-05	0.000141738		ENSG00000189433	GJB4	2.83953	-3.47942	0.533134	-6.52636	6.74e-11	5.65e-10
ENSG00000170214	ADRA1B	0.782932	-3.45905	0.584997	-5.91294	3.36e-09	2.29e-08		ENSG00000224420	ADM5	72.2398	2.57142	0.25069	10.2574	1.1e-24	3.33e-23		ENSG00000133083	DCLK1	91.7156	-3.46311	0.147732	-23.4419	1.6e-121	5.26e-118
ENSG00000134548	SPX	27.8408	-3.45193	0.271687	-12.7055	5.51e-37	4.02e-35		ENSG00000231177	LINC00852	7.15766	2.57137	0.446411	5.7601	8.41e-09	5.44e-08		ENSG00000170214	ADRA1B	0.782932	-3.45905	0.584997	-5.91294	3.36e-09	2.29e-08
ENSG00000101670	LIPG	44.7255	-3.44535	0.276472	-12.4618	1.21e-35	7.95e-34		ENSG00000227518	XXyac-YRM2039.3	7.26648	2.56626	0.473029	5.42517	5.79e-08	3.35e-07		ENSG00000134548	SPX	27.8408	-3.45193	0.271687	-12.7055	5.51e-37	4.02e-35
ENSG00000149294	NCAM1	16.2659	-3.44356	0.319841	-10.7665	4.96e-27	1.8e-25		ENSG00000276272	RP11-121C6.5	2.7475	2.56038	0.583441	4.38841	1.14e-05	4.8e-05		ENSG00000101670	LIPG	44.7255	-3.44535	0.276472	-12.4618	1.21e-35	7.95e-34
ENSG00000187908	DMBT1	2.14459	-3.42847	0.558097	-6.14315	8.09e-10	5.94e-09		ENSG00000277232	GTSE1-AS1	5.40949	2.54039	0.437553	5.80591	6.4e-09	4.21e-08		ENSG00000149294	NCAM1	16.2659	-3.44356	0.319841	-10.7665	4.96e-27	1.8e-25
ENSG00000153292	ADGRF1	361.139	-3.41298	0.146998	-23.2178	3.01e-119	8.65e-116		ENSG00000275632	RP5-967N21.11	23.1356	2.53647	0.376197	6.74239	1.56e-11	1.4e-10		ENSG00000187908	DMBT1	2.14459	-3.42847	0.558097	-6.14315	8.09e-10	5.94e-09
ENSG00000165091	TMC1	3.1648	-3.39755	0.52181	-6.5111	7.46e-11	6.22e-10		ENSG00000267147	CTC-548K16.1	13.9921	2.53363	0.331173	7.65046	2e-14	2.44e-13		ENSG00000153292	ADGRF1	361.139	-3.41298	0.146998	-23.2178	3.01e-119	8.65e-116
ENSG00000229491	RP11-342D14.1	13.9004	-3.39434	0.375941	-9.02892	1.73e-19	3.4e-18		ENSG00000231057	RP11-122M14.1	3.29851	2.52962	0.525644	4.81242	1.49e-06	7.18e-06		ENSG00000165091	TMC1	3.1648	-3.39755	0.52181	-6.5111	7.46e-11	6.22e-10
ENSG00000235172	LINC01366	10.5351	-3.37026	0.368906	-9.13582	6.49e-20	1.33e-18		ENSG00000272269	RP11-500C11.3	13.607	2.52646	0.385734	6.54974	5.76e-11	4.88e-10		ENSG00000229491	RP11-342D14.1	13.9004	-3.39434	0.375941	-9.02892	1.73e-19	3.4e-18
ENSG00000168398	BDKRB2	20.1795	-3.36287	0.287921	-11.6798	1.62e-31	7.94e-30		ENSG00000224738	AC099850.1	10.416	2.51721	0.438001	5.74704	9.08e-09	5.84e-08		ENSG00000235172	LINC01366	10.5351	-3.37026	0.368906	-9.13582	6.49e-20	1.33e-18
ENSG00000198959	TGM2	90.2057	-3.35281	0.166464	-20.1413	3.21e-90	4.34e-87		ENSG00000280287	RP13-554M15.7	11.1773	2.50827	0.423018	5.92945	3.04e-09	2.09e-08		ENSG00000168398	BDKRB2	20.1795	-3.36287	0.287921	-11.6798	1.62e-31	7.94e-30
ENSG00000135373	EHF	5.67173	-3.34403	0.472615	-7.07559	1.49e-12	1.5e-11		ENSG00000273893	RP1-101A2.1	6.94885	2.49472	0.495772	5.03198	4.85e-07	2.49e-06		ENSG00000198959	TGM2	90.2057	-3.35281	0.166464	-20.1413	3.21e-90	4.34e-87
ENSG00000100191	SLC5A4	3.51942	-3.3362	0.50516	-6.60424	4e-11	3.45e-10		ENSG00000122965	RBM19	337.444	2.46351	0.12465	19.7635	6.14e-87	7.85e-84		ENSG00000135373	EHF	5.67173	-3.34403	0.472615	-7.07559	1.49e-12	1.5e-11
ENSG00000162458	FBLIM1	17.2599	-3.33329	0.293065	-11.3739	5.64e-30	2.52e-28		ENSG00000247271	ZBED5-AS1	72.0033	2.45898	0.213968	11.4923	1.44e-30	6.74e-29		ENSG00000100191	SLC5A4	3.51942	-3.3362	0.50516	-6.60424	4e-11	3.45e-10
ENSG00000115828	QPCT	3.35169	-3.33228	0.527455	-6.31766	2.66e-10	2.07e-09		ENSG00000146094	DOK3	35.3523	2.45401	0.297405	8.25141	1.57e-16	2.37e-15		ENSG00000162458	FBLIM1	17.2599	-3.33329	0.293065	-11.3739	5.64e-30	2.52e-28
ENSG00000186007	LEMD1	28.3126	-3.32256	0.267671	-12.4128	2.23e-35	1.43e-33		ENSG00000265452	MIR3682	9.52486	2.44784	0.507788	4.82059	1.43e-06	6.91e-06		ENSG00000115828	QPCT	3.35169	-3.33228	0.527455	-6.31766	2.66e-10	2.07e-09
ENSG00000187800	PEAR1	74.9902	-3.31839	0.230802	-14.3776	7.15e-47	1.07e-44		ENSG00000271828	CTD-2310F14.1	1.66832	2.44681	0.616033	3.97188	7.13e-05	0.000264314		ENSG00000186007	LEMD1	28.3126	-3.32256	0.267671	-12.4128	2.23e-35	1.43e-33
ENSG00000044574	HSPA5	44734.9	-3.31589	0.19358	-17.1293	8.97e-66	4.69e-63		ENSG00000258881	AC007040.11	13.0715	2.43395	0.449503	5.41476	6.14e-08	3.53e-07		ENSG00000187800	PEAR1	74.9902	-3.31839	0.230802	-14.3776	7.15e-47	1.07e-44
ENSG00000176438	SYNE3	111.41	-3.31455	0.215956	-15.3482	3.64e-53	8.13e-51		ENSG00000212123	PRR22	61.6403	2.43024	0.256245	9.48405	2.45e-21	5.63e-20		ENSG00000044574	HSPA5	44734.9	-3.31589	0.19358	-17.1293	8.97e-66	4.69e-63
ENSG00000271755	RP1-153G14.4	14.5089	-3.30859	0.340199	-9.72544	2.35e-22	5.89e-21		ENSG00000237916	RP11-537E18.1	0.581209	2.42603	0.63397	3.82673	0.000129857	0.00046078		ENSG00000176438	SYNE3	111.41	-3.31455	0.215956	-15.3482	3.64e-53	8.13e-51
ENSG00000163739	CXCL1	33.5212	-3.29901	0.27368	-12.0543	1.84e-33	1.05e-31		ENSG00000279765	RP11-437B10.1	2.54557	2.39832	0.538646	4.45249	8.49e-06	3.64e-05		ENSG00000271755	RP1-153G14.4	14.5089	-3.30859	0.340199	-9.72544	2.35e-22	5.89e-21
ENSG00000107317	PTGDS	3.2871	-3.29585	0.502416	-6.55999	5.38e-11	4.58e-10		ENSG00000280128	XXbac-BPG283O16.9	32.5767	2.37513	0.29491	8.05375	8.03e-16	1.13e-14		ENSG00000163739	CXCL1	33.5212	-3.29901	0.27368	-12.0543	1.84e-33	1.05e-31
ENSG00000184985	SORCS2	5.70583	-3.2958	0.464704	-7.09225	1.32e-12	1.34e-11		ENSG00000143632	ACTA1	14.7384	2.37294	0.524934	4.52046	6.17e-06	2.7e-05		ENSG00000107317	PTGDS	3.2871	-3.29585	0.502416	-6.55999	5.38e-11	4.58e-10
ENSG00000088882	CPXM1	3.59521	-3.27656	0.499909	-6.55431	5.59e-11	4.74e-10		ENSG00000276529	AP001505.10	70.229	2.36563	0.219215	10.7914	3.78e-27	1.38e-25		ENSG00000184985	SORCS2	5.70583	-3.2958	0.464704	-7.09225	1.32e-12	1.34e-11
ENSG00000197249	SERPINA1	14.1389	-3.25157	0.316831	-10.2628	1.04e-24	3.16e-23		ENSG00000279520	RP11-20I23.2	6.50096	2.35509	0.475164	4.95637	7.18e-07	3.6e-06		ENSG00000088882	CPXM1	3.59521	-3.27656	0.499909	-6.55431	5.59e-11	4.74e-10
ENSG00000182866	LCK	8.66967	-3.25033	0.421732	-7.7071	1.29e-14	1.61e-13		ENSG00000118473	SGIP1	18.1329	2.35129	0.37622	6.24977	4.11e-10	3.15e-09		ENSG00000197249	SERPINA1	14.1389	-3.25157	0.316831	-10.2628	1.04e-24	3.16e-23
ENSG00000115414	FN1	186.04	-3.24937	0.198437	-16.3748	2.89e-60	1.11e-57		ENSG00000210049	MT-TF	3.44405	2.35123	0.57415	4.09515	4.22e-05	0.000162035		ENSG00000182866	LCK	8.66967	-3.25033	0.421732	-7.7071	1.29e-14	1.61e-13
ENSG00000081181	ARG2	90.7601	-3.23629	0.204773	-15.8043	2.91e-56	7.69e-54		ENSG00000224046	AC005076.5	18.6363	2.34936	0.329025	7.14035	9.31e-13	9.55e-12		ENSG00000115414	FN1	186.04	-3.24937	0.198437	-16.3748	2.89e-60	1.11e-57
ENSG00000180535	BHLHA15	11.6561	-3.23532	0.350418	-9.23274	2.64e-20	5.59e-19		ENSG00000109971	HSPA8	54178.4	2.34488	0.185397	12.6479	1.15e-36	8.22e-35		ENSG00000081181	ARG2	90.7601	-3.23629	0.204773	-15.8043	2.91e-56	7.69e-54
ENSG00000196083	IL1RAP	72.0529	-3.22801	0.256026	-12.6081	1.9e-36	1.34e-34		ENSG00000258900	HNRNPCP1	24.0773	2.34126	0.32132	7.28639	3.18e-13	3.42e-12		ENSG00000180535	BHLHA15	11.6561	-3.23532	0.350418	-9.23274	2.64e-20	5.59e-19
ENSG00000107954	NEURL1	40.5191	-3.22701	0.202605	-15.9276	4.08e-57	1.19e-54		ENSG00000232043	RP4-530I15.9	1.96898	2.3323	0.588984	3.95986	7.5e-05	0.000276773		ENSG00000196083	IL1RAP	72.0529	-3.22801	0.256026	-12.6081	1.9e-36	1.34e-34
ENSG00000058335	RASGRF1	11.1112	-3.21822	0.379525	-8.47958	2.26e-17	3.7e-16		ENSG00000106268	NUDT1	279.944	2.32591	0.144649	16.0797	3.54e-58	1.15e-55		ENSG00000107954	NEURL1	40.5191	-3.22701	0.202605	-15.9276	4.08e-57	1.19e-54
ENSG00000185164	NOMO2	90.9825	-3.21395	0.419115	-7.66843	1.74e-14	2.14e-13		ENSG00000272872	LL22NC03-N14H11.1	5.03689	2.31361	0.5454	4.24205	2.21e-05	8.9e-05		ENSG00000058335	RASGRF1	11.1112	-3.21822	0.379525	-8.47958	2.26e-17	3.7e-16
ENSG00000186642	PDE2A	89.4728	-3.2095	0.153608	-20.8942	6.05e-97	1.16e-93		ENSG00000241255	RP1-89D4.1	33.6648	2.30729	0.261649	8.81826	1.16e-18	2.11e-17		ENSG00000185164	NOMO2	90.9825	-3.21395	0.419115	-7.66843	1.74e-14	2.14e-13
ENSG00000163884	KLF15	46.8177	-3.20759	0.213726	-15.0079	6.52e-51	1.2e-48		ENSG00000278341	RP5-1142A6.10	6.23098	2.30711	0.437777	5.27006	1.36e-07	7.52e-07		ENSG00000186642	PDE2A	89.4728	-3.2095	0.153608	-20.8942	6.05e-97	1.16e-93
ENSG00000227467	LINC01537	4.05075	-3.20314	0.478885	-6.68874	2.25e-11	2e-10		ENSG00000271870	RP11-97C16.1	26.1707	2.30386	0.365552	6.30241	2.93e-10	2.27e-09		ENSG00000163884	KLF15	46.8177	-3.20759	0.213726	-15.0079	6.52e-51	1.2e-48
ENSG00000124225	PMEPA1	43.7658	-3.19763	0.273877	-11.6754	1.7e-31	8.35e-30		ENSG00000228107	AP000692.9	0.67178	2.30215	0.639297	3.60106	0.000316921	0.00105002		ENSG00000227467	LINC01537	4.05075	-3.20314	0.478885	-6.68874	2.25e-11	2e-10
ENSG00000111859	NEDD9	9.7553	-3.19351	0.420067	-7.60238	2.91e-14	3.47e-13		ENSG00000230337	RP4-635E18.6	4.46881	2.29571	0.543655	4.22274	2.41e-05	9.62e-05		ENSG00000124225	PMEPA1	43.7658	-3.19763	0.273877	-11.6754	1.7e-31	8.35e-30
ENSG00000230269	RP1-40E16.9	2.80647	-3.18387	0.504567	-6.31011	2.79e-10	2.17e-09		ENSG00000263826	RP11-573D15.9	5.85457	2.29192	0.499882	4.58491	4.54e-06	2.03e-05		ENSG00000111859	NEDD9	9.7553	-3.19351	0.420067	-7.60238	2.91e-14	3.47e-13
ENSG00000248245	CTB-49A3.2	3.36991	-3.16919	0.522202	-6.06889	1.29e-09	9.24e-09		ENSG00000152763	WDR78	22.3824	2.28688	0.311685	7.33715	2.18e-13	2.38e-12		ENSG00000230269	RP1-40E16.9	2.80647	-3.18387	0.504567	-6.31011	2.79e-10	2.17e-09
ENSG00000231324	AP000696.2	3.10009	-3.15966	0.533881	-5.91829	3.25e-09	2.22e-08		ENSG00000159588	CCDC17	7.57324	2.28528	0.442849	5.16041	2.46e-07	1.32e-06		ENSG00000248245	CTB-49A3.2	3.36991	-3.16919	0.522202	-6.06889	1.29e-09	9.24e-09
ENSG00000007314	SCN4A	40.7388	-3.15877	0.247341	-12.7709	2.38e-37	1.8e-35		ENSG00000220201	ZGLP1	19.2941	2.27516	0.342485	6.6431	3.07e-11	2.69e-10		ENSG00000231324	AP000696.2	3.10009	-3.15966	0.533881	-5.91829	3.25e-09	2.22e-08
ENSG00000235621	LINC00494	2.5819	-3.14933	0.540179	-5.83015	5.54e-09	3.67e-08		ENSG00000226396	RP5-1056L3.3	5.67503	2.26853	0.509567	4.45188	8.51e-06	3.65e-05		ENSG00000007314	SCN4A	40.7388	-3.15877	0.247341	-12.7709	2.38e-37	1.8e-35
ENSG00000205426	KRT81	10.0967	-3.14787	0.405259	-7.76755	8e-15	1.02e-13		ENSG00000171303	KCNK3	17.9189	2.26754	0.334984	6.76909	1.3e-11	1.18e-10		ENSG00000235621	LINC00494	2.5819	-3.14933	0.540179	-5.83015	5.54e-09	3.67e-08
ENSG00000171487	NLRP5	11.9093	-3.14454	0.329739	-9.53644	1.48e-21	3.49e-20		ENSG00000160472	TMEM190	1.2085	2.26643	0.63574	3.56502	0.00036383	0.00119497		ENSG00000205426	KRT81	10.0967	-3.14787	0.405259	-7.76755	8e-15	1.02e-13
ENSG00000137648	TMPRSS4	13.1553	-3.13806	0.33803	-9.28339	1.64e-20	3.56e-19		ENSG00000086061	DNAJA1	9173.4	2.25586	0.0884086	25.5163	1.3e-143	1.04e-139		ENSG00000171487	NLRP5	11.9093	-3.14454	0.329739	-9.53644	1.48e-21	3.49e-20
ENSG00000167995	BEST1	18.8332	-3.13365	0.306842	-10.2126	1.74e-24	5.2e-23		ENSG00000232600	TONSL-AS1	1.14236	2.25437	0.630863	3.57347	0.000352278	0.00115967		ENSG00000137648	TMPRSS4	13.1553	-3.13806	0.33803	-9.28339	1.64e-20	3.56e-19
ENSG00000117115	PADI2	73.7637	-3.1295	0.161774	-19.3449	2.25e-83	2.59e-80		ENSG00000170122	FOXD4	39.4466	2.24706	0.275109	8.16788	3.14e-16	4.6e-15		ENSG00000167995	BEST1	18.8332	-3.13365	0.306842	-10.2126	1.74e-24	5.2e-23
ENSG00000181585	TMIE	9.58309	-3.12216	0.368007	-8.48397	2.18e-17	3.57e-16		ENSG00000138495	COX17	876.286	2.24454	0.148904	15.0737	2.41e-51	4.59e-49		ENSG00000117115	PADI2	73.7637	-3.1295	0.161774	-19.3449	2.25e-83	2.59e-80
ENSG00000170523	KRT83	1.14226	-3.12177	0.589928	-5.29178	1.21e-07	6.72e-07		ENSG00000186919	ZACN	2.88579	2.23756	0.596688	3.74997	0.000176859	0.00061309		ENSG00000181585	TMIE	9.58309	-3.12216	0.368007	-8.48397	2.18e-17	3.57e-16
ENSG00000171017	LRRC8E	16.5011	-3.10114	0.455383	-6.80996	9.76e-12	8.96e-11		ENSG00000257084	U47924.27	23.3101	2.23676	0.289364	7.72993	1.08e-14	1.35e-13		ENSG00000170523	KRT83	1.14226	-3.12177	0.589928	-5.29178	1.21e-07	6.72e-07
ENSG00000223459	TCAF1P1	7.54329	-3.09183	0.499486	-6.19003	6.02e-10	4.49e-09		ENSG00000248890	HHIP-AS1	3.10267	2.21241	0.558841	3.95892	7.53e-05	0.000277735		ENSG00000171017	LRRC8E	16.5011	-3.10114	0.455383	-6.80996	9.76e-12	8.96e-11
ENSG00000167767	KRT80	49.3842	-3.0911	0.277222	-11.1503	7.14e-29	2.94e-27		ENSG00000272264	RP11-92K15.3	4.29302	2.2124	0.512256	4.31894	1.57e-05	6.44e-05		ENSG00000223459	TCAF1P1	7.54329	-3.09183	0.499486	-6.19003	6.02e-10	4.49e-09
ENSG00000203985	LDLRAD1	1.12736	-3.08586	0.579577	-5.32433	1.01e-07	5.69e-07		ENSG00000267197	CTC-429L19.3	0.752902	2.20708	0.639156	3.45312	0.000554151	0.00175467		ENSG00000167767	KRT80	49.3842	-3.0911	0.277222	-11.1503	7.14e-29	2.94e-27
ENSG00000136231	IGF2BP3	239.686	-3.07704	0.298965	-10.2923	7.63e-25	2.35e-23		ENSG00000185347	C14orf80	313.267	2.20518	0.147384	14.9622	1.3e-50	2.31e-48		ENSG00000203985	LDLRAD1	1.12736	-3.08586	0.579577	-5.32433	1.01e-07	5.69e-07
ENSG00000135636	DYSF	30.5985	-3.07249	0.229057	-13.4137	5.03e-41	4.92e-39		ENSG00000254094	AC078852.1	0.837808	2.20236	0.637288	3.45584	0.000548586	0.00173872		ENSG00000136231	IGF2BP3	239.686	-3.07704	0.298965	-10.2923	7.63e-25	2.35e-23
ENSG00000198542	ITGBL1	4.70211	-3.07001	0.488127	-6.28937	3.19e-10	2.47e-09		ENSG00000184560	C17orf74	2.09565	2.20163	0.618328	3.56062	0.00036998	0.0012136		ENSG00000135636	DYSF	30.5985	-3.07249	0.229057	-13.4137	5.03e-41	4.92e-39
ENSG00000166793	YPEL4	2.5176	-3.06663	0.54224	-5.65548	1.55e-08	9.68e-08		ENSG00000234199	LINC01191	2.41534	2.20091	0.618425	3.5589	0.000372418	0.00122108		ENSG00000198542	ITGBL1	4.70211	-3.07001	0.488127	-6.28937	3.19e-10	2.47e-09
ENSG00000186466	AQP7P1	1.38106	-3.06597	0.574566	-5.33616	9.49e-08	5.35e-07		ENSG00000279799	AC006077.3	5.61308	2.19802	0.533997	4.11616	3.85e-05	0.000148744		ENSG00000166793	YPEL4	2.5176	-3.06663	0.54224	-5.65548	1.55e-08	9.68e-08
ENSG00000176826	FKBP9P1	2.14984	-3.06174	0.544221	-5.6259	1.85e-08	1.14e-07		ENSG00000120694	HSPH1	12157.7	2.19415	0.118096	18.5793	4.72e-77	3.88e-74		ENSG00000186466	AQP7P1	1.38106	-3.06597	0.574566	-5.33616	9.49e-08	5.35e-07
ENSG00000140459	CYP11A1	2.41626	-3.05849	0.54851	-5.57599	2.46e-08	1.49e-07		ENSG00000184492	FOXD4L1	12.0986	2.17835	0.383104	5.68605	1.3e-08	8.2e-08		ENSG00000176826	FKBP9P1	2.14984	-3.06174	0.544221	-5.6259	1.85e-08	1.14e-07
ENSG00000244468	RP11-206M11.7	3.00652	-3.05801	0.53513	-5.71452	1.1e-08	6.99e-08		ENSG00000207523	SNORA66	1.93156	2.16518	0.609504	3.55236	0.000381786	0.00125002		ENSG00000140459	CYP11A1	2.41626	-3.05849	0.54851	-5.57599	2.46e-08	1.49e-07
ENSG00000180720	CHRM4	13.3755	-3.05525	0.320105	-9.54452	1.37e-21	3.23e-20		ENSG00000119725	ZNF410	2.87101	2.16454	0.569129	3.80325	0.00014281	0.000503557		ENSG00000244468	RP11-206M11.7	3.00652	-3.05801	0.53513	-5.71452	1.1e-08	6.99e-08
ENSG00000280618	CYFIP1	7.31805	-3.04503	0.488172	-6.23761	4.44e-10	3.38e-09		ENSG00000109743	BST1	24.1218	2.15681	0.321694	6.70456	2.02e-11	1.8e-10		ENSG00000180720	CHRM4	13.3755	-3.05525	0.320105	-9.54452	1.37e-21	3.23e-20
ENSG00000182021	RP11-381O7.3	5.60306	-3.04423	0.472993	-6.4361	1.23e-10	9.97e-10		ENSG00000275261	AL136221.1	0.505658	2.14809	0.627596	3.42272	0.000619969	0.00194594		ENSG00000280618	CYFIP1	7.31805	-3.04503	0.488172	-6.23761	4.44e-10	3.38e-09
ENSG00000181577	C6orf223	56.1666	-3.02457	0.194824	-15.5246	2.37e-54	5.73e-52		ENSG00000160072	ATAD3B	529.676	2.14684	0.132436	16.2104	4.26e-59	1.51e-56		ENSG00000182021	RP11-381O7.3	5.60306	-3.04423	0.472993	-6.4361	1.23e-10	9.97e-10
ENSG00000181826	RELL1	58.0915	-3.02211	0.318175	-9.49826	2.13e-21	4.94e-20		ENSG00000269404	SPIB	3.06642	2.14565	0.594291	3.61043	0.00030569	0.00101561		ENSG00000181577	C6orf223	56.1666	-3.02457	0.194824	-15.5246	2.37e-54	5.73e-52
ENSG00000178726	THBD	5.97694	-3.01495	0.453663	-6.6458	3.02e-11	2.64e-10		ENSG00000269925	RP3-467L1.6	4.07284	2.1426	0.555312	3.85837	0.000114144	0.000409252		ENSG00000181826	RELL1	58.0915	-3.02211	0.318175	-9.49826	2.13e-21	4.94e-20
ENSG00000162552	WNT4	19.619	-3.01455	0.267403	-11.2734	1.78e-29	7.62e-28		ENSG00000144410	CPO	3.43311	2.13819	0.585036	3.65479	0.000257389	0.000866919		ENSG00000178726	THBD	5.97694	-3.01495	0.453663	-6.6458	3.02e-11	2.64e-10
ENSG00000128564	VGF	908.437	-3.0144	0.187563	-16.0714	4.05e-58	1.29e-55		ENSG00000161677	JOSD2	307.514	2.13759	0.145083	14.7336	3.92e-49	6.59e-47		ENSG00000162552	WNT4	19.619	-3.01455	0.267403	-11.2734	1.78e-29	7.62e-28
ENSG00000145777	TSLP	9.05485	-3.00992	0.394141	-7.63666	2.23e-14	2.7e-13		ENSG00000261423	RP11-1007O24.3	4.73281	2.12859	0.528047	4.03106	5.55e-05	0.000208442		ENSG00000128564	VGF	908.437	-3.0144	0.187563	-16.0714	4.05e-58	1.29e-55
ENSG00000226738	CTA-384D8.31	0.833188	-3.00785	0.591391	-5.08606	3.66e-07	1.91e-06		ENSG00000252759	Y_RNA	0.53399	2.12729	0.623341	3.41272	0.000643184	0.00201405		ENSG00000145777	TSLP	9.05485	-3.00992	0.394141	-7.63666	2.23e-14	2.7e-13
ENSG00000185567	AHNAK2	200.272	-3.0048	0.307018	-9.78706	1.28e-22	3.29e-21		ENSG00000262358	CTD-3195I5.4	1.02541	2.12562	0.637568	3.33394	0.00085624	0.00261719		ENSG00000226738	CTA-384D8.31	0.833188	-3.00785	0.591391	-5.08606	3.66e-07	1.91e-06
ENSG00000205832	C16orf96	1.105	-2.99452	0.591913	-5.05905	4.21e-07	2.18e-06		ENSG00000100591	AHSA1	4825.26	2.12051	0.0982766	21.577	2.96e-103	7.55e-100		ENSG00000185567	AHNAK2	200.272	-3.0048	0.307018	-9.78706	1.28e-22	3.29e-21
ENSG00000255090	MIR100HG	10.7268	-2.99178	0.394971	-7.57469	3.6e-14	4.24e-13		ENSG00000089692	LAG3	21.7679	2.11889	0.362295	5.84853	4.96e-09	3.3e-08		ENSG00000205832	C16orf96	1.105	-2.99452	0.591913	-5.05905	4.21e-07	2.18e-06
ENSG00000243232	PCDHAC2	8.43486	-2.98777	0.515056	-5.80087	6.6e-09	4.32e-08		ENSG00000015479	MATR3	10.6786	2.11296	0.35302	5.98539	2.16e-09	1.51e-08		ENSG00000255090	MIR100HG	10.7268	-2.99178	0.394971	-7.57469	3.6e-14	4.24e-13
ENSG00000145002	FAM86B2	1.42369	-2.98505	0.577076	-5.17271	2.31e-07	1.24e-06		ENSG00000136161	RCBTB2	42.3684	2.11136	0.260568	8.10289	5.37e-16	7.69e-15		ENSG00000243232	PCDHAC2	8.43486	-2.98777	0.515056	-5.80087	6.6e-09	4.32e-08
ENSG00000113448	PDE4D	8.03617	-2.97432	0.395576	-7.51898	5.52e-14	6.36e-13		ENSG00000265478	CTD-2145A24.5	9.96127	2.10746	0.438033	4.81119	1.5e-06	7.22e-06		ENSG00000145002	FAM86B2	1.42369	-2.98505	0.577076	-5.17271	2.31e-07	1.24e-06
ENSG00000223735	OR51B3P	1.82478	-2.96754	0.574049	-5.16949	2.35e-07	1.26e-06		ENSG00000275457	RP1-198K11.5	9.08462	2.1053	0.40374	5.2145	1.84e-07	1e-06		ENSG00000113448	PDE4D	8.03617	-2.97432	0.395576	-7.51898	5.52e-14	6.36e-13
ENSG00000265992	ESRG	47.909	-2.96294	0.33137	-8.9415	3.84e-19	7.31e-18		ENSG00000170396	ZNF804A	34.4262	2.10467	0.255108	8.25012	1.58e-16	2.39e-15		ENSG00000223735	OR51B3P	1.82478	-2.96754	0.574049	-5.16949	2.35e-07	1.26e-06
ENSG00000226543	MYL6P1	0.566176	-2.95937	0.586189	-5.04848	4.45e-07	2.3e-06		ENSG00000273416	RP4-597N16.4	4.50359	2.10179	0.564845	3.721	0.000198434	0.000681717		ENSG00000265992	ESRG	47.909	-2.96294	0.33137	-8.9415	3.84e-19	7.31e-18
ENSG00000066056	TIE1	5.00256	-2.95831	0.439287	-6.73434	1.65e-11	1.48e-10		ENSG00000255150	EID3	15.1137	2.10142	0.458356	4.5847	4.55e-06	2.03e-05		ENSG00000226543	MYL6P1	0.566176	-2.95937	0.586189	-5.04848	4.45e-07	2.3e-06
ENSG00000183287	CCBE1	7.60436	-2.95648	0.368229	-8.0289	9.83e-16	1.37e-14		ENSG00000161960	EIF4A1	16.0195	2.09836	0.354103	5.92585	3.11e-09	2.13e-08		ENSG00000066056	TIE1	5.00256	-2.95831	0.439287	-6.73434	1.65e-11	1.48e-10
ENSG00000154133	ROBO4	3.07882	-2.95468	0.5365	-5.50733	3.64e-08	2.16e-07		ENSG00000129932	DOHH	605.109	2.09543	0.150249	13.9463	3.31e-44	4.12e-42		ENSG00000183287	CCBE1	7.60436	-2.95648	0.368229	-8.0289	9.83e-16	1.37e-14
ENSG00000106366	SERPINE1	799.986	-2.95229	0.180544	-16.3522	4.19e-60	1.58e-57		ENSG00000161692	DBF4B	283.198	2.09308	0.1527	13.7072	9.2e-43	1.03e-40		ENSG00000154133	ROBO4	3.07882	-2.95468	0.5365	-5.50733	3.64e-08	2.16e-07
ENSG00000136155	SCEL	4.2339	-2.95068	0.527514	-5.59355	2.22e-08	1.35e-07		ENSG00000201457	SNORA55	1.42462	2.08257	0.614993	3.38632	0.00070836	0.00220264		ENSG00000106366	SERPINE1	799.986	-2.95229	0.180544	-16.3522	4.19e-60	1.58e-57
ENSG00000008311	AASS	33.1882	-2.94947	0.312911	-9.4259	4.26e-21	9.63e-20		ENSG00000106211	HSPB1	12695.4	2.08145	0.157921	13.1803	1.14e-39	9.86e-38		ENSG00000136155	SCEL	4.2339	-2.95068	0.527514	-5.59355	2.22e-08	1.35e-07
ENSG00000246640	RP11-1094H24.4	7.38384	-2.94923	0.397183	-7.42537	1.12e-13	1.26e-12		ENSG00000254231	CTD-2284J15.1	1.27763	2.07889	0.639847	3.24905	0.00115793	0.00345756		ENSG00000008311	AASS	33.1882	-2.94947	0.312911	-9.4259	4.26e-21	9.63e-20
ENSG00000125730	C3	10.89	-2.94642	0.331301	-8.8935	5.92e-19	1.11e-17		ENSG00000279500	RP11-21K12.2	0.641011	2.07366	0.638556	3.24742	0.00116455	0.00347553		ENSG00000246640	RP11-1094H24.4	7.38384	-2.94923	0.397183	-7.42537	1.12e-13	1.26e-12
ENSG00000012124	CD22	11.6003	-2.94152	0.335729	-8.76159	1.93e-18	3.44e-17		ENSG00000213279	RP1-29C18.9	1.74854	2.07095	0.604049	3.42844	0.000607066	0.00190856		ENSG00000125730	C3	10.89	-2.94642	0.331301	-8.8935	5.92e-19	1.11e-17
ENSG00000184908	CLCNKB	9.22406	-2.92856	0.358779	-8.16257	3.28e-16	4.78e-15		ENSG00000232931	LINC00342	7.06995	2.06776	0.483602	4.27574	1.91e-05	7.73e-05		ENSG00000012124	CD22	11.6003	-2.94152	0.335729	-8.76159	1.93e-18	3.44e-17
ENSG00000146411	SLC2A12	26.6541	-2.92854	0.326471	-8.9703	2.96e-19	5.7e-18		ENSG00000110172	CHORDC1	2465.74	2.06702	0.144615	14.2933	2.41e-46	3.51e-44		ENSG00000184908	CLCNKB	9.22406	-2.92856	0.358779	-8.16257	3.28e-16	4.78e-15
ENSG00000184194	GPR173	38.2716	-2.92738	0.246155	-11.8924	1.3e-32	6.85e-31		ENSG00000269958	RP11-73M18.8	108.037	2.06636	0.212045	9.74494	1.94e-22	4.9e-21		ENSG00000146411	SLC2A12	26.6541	-2.92854	0.326471	-8.9703	2.96e-19	5.7e-18
ENSG00000153714	LURAP1L	117.956	-2.92078	0.207501	-14.076	5.33e-45	7.09e-43		ENSG00000179921	GPBAR1	5.75777	2.0629	0.551009	3.74387	0.00018121	0.000626756		ENSG00000184194	GPR173	38.2716	-2.92738	0.246155	-11.8924	1.3e-32	6.85e-31
ENSG00000267259	CTD-2008P7.9	2.9446	-2.92074	0.53467	-5.46269	4.69e-08	2.74e-07		ENSG00000172803	SNX32	6.94528	2.06032	0.456408	4.51422	6.36e-06	2.78e-05		ENSG00000153714	LURAP1L	117.956	-2.92078	0.207501	-14.076	5.33e-45	7.09e-43
ENSG00000197467	COL13A1	76.4312	-2.92068	0.249924	-11.6863	1.5e-31	7.4e-30		ENSG00000102393	GLA	1017.79	2.05302	0.116576	17.611	2.03e-69	1.3e-66		ENSG00000267259	CTD-2008P7.9	2.9446	-2.92074	0.53467	-5.46269	4.69e-08	2.74e-07
ENSG00000164418	GRIK2	1.33936	-2.90931	0.581088	-5.00666	5.54e-07	2.82e-06		ENSG00000248773	RP11-231L11.3	0.928344	2.04739	0.637221	3.213	0.00131356	0.00388095		ENSG00000197467	COL13A1	76.4312	-2.92068	0.249924	-11.6863	1.5e-31	7.4e-30
ENSG00000178934	LGALS7B	4.90072	-2.9066	0.499508	-5.81892	5.92e-09	3.91e-08		ENSG00000013810	TACC3	2123.03	2.03803	0.106057	19.2164	2.7e-82	2.82e-79		ENSG00000164418	GRIK2	1.33936	-2.90931	0.581088	-5.00666	5.54e-07	2.82e-06
ENSG00000172348	RCAN2	27.9028	-2.9024	0.248305	-11.6889	1.45e-31	7.19e-30		ENSG00000230408	AC007163.6	0.468888	2.03655	0.621319	3.27778	0.00104626	0.00314947		ENSG00000178934	LGALS7B	4.90072	-2.9066	0.499508	-5.81892	5.92e-09	3.91e-08
ENSG00000171236	LRG1	4.9638	-2.90182	0.456358	-6.35865	2.04e-10	1.61e-09		ENSG00000273233	RP11-713D19.1	2.44755	2.03454	0.626722	3.24631	0.0011691	0.00348818		ENSG00000172348	RCAN2	27.9028	-2.9024	0.248305	-11.6889	1.45e-31	7.19e-30
ENSG00000235750	KIAA0040	380.457	-2.90108	0.121924	-23.7942	3.83e-125	1.47e-121		ENSG00000270091	RP11-78O7.2	7.66298	2.03452	0.438645	4.63818	3.51e-06	1.6e-05		ENSG00000171236	LRG1	4.9638	-2.90182	0.456358	-6.35865	2.04e-10	1.61e-09
ENSG00000082684	SEMA5B	2.18296	-2.88586	0.530146	-5.44352	5.22e-08	3.04e-07		ENSG00000266289	RP11-1C8.6	3.70393	2.03262	0.588138	3.45603	0.000548202	0.00173847		ENSG00000235750	KIAA0040	380.457	-2.90108	0.121924	-23.7942	3.83e-125	1.47e-121
ENSG00000154764	WNT7A	19.0019	-2.88014	0.2774	-10.3826	2.97e-25	9.45e-24		ENSG00000205359	SLCO6A1	1.03635	2.02877	0.639945	3.17022	0.00152322	0.00444051		ENSG00000082684	SEMA5B	2.18296	-2.88586	0.530146	-5.44352	5.22e-08	3.04e-07
ENSG00000163359	COL6A3	19.0154	-2.87997	0.335193	-8.59199	8.55e-18	1.45e-16		ENSG00000163806	SPDYA	7.35736	2.02841	0.515589	3.93416	8.35e-05	0.000305722		ENSG00000154764	WNT7A	19.0019	-2.88014	0.2774	-10.3826	2.97e-25	9.45e-24
ENSG00000144230	GPR17	0.725225	-2.87465	0.595162	-4.83003	1.37e-06	6.61e-06		ENSG00000279320	RP11-329N15.3	2.58861	2.02436	0.573391	3.53051	0.000414755	0.0013476		ENSG00000163359	COL6A3	19.0154	-2.87997	0.335193	-8.59199	8.55e-18	1.45e-16
ENSG00000166828	SCNN1G	1.37445	-2.86179	0.592526	-4.82981	1.37e-06	6.61e-06		ENSG00000121577	POPDC2	15.9273	2.01744	0.442065	4.56368	5.03e-06	2.23e-05		ENSG00000144230	GPR17	0.725225	-2.87465	0.595162	-4.83003	1.37e-06	6.61e-06
ENSG00000118972	FGF23	0.575017	-2.85846	0.588306	-4.8588	1.18e-06	5.77e-06		ENSG00000140365	COMMD4	1094.41	2.00765	0.138156	14.5318	7.62e-48	1.19e-45		ENSG00000166828	SCNN1G	1.37445	-2.86179	0.592526	-4.82981	1.37e-06	6.61e-06
ENSG00000103522	IL21R	5.16848	-2.8438	0.478796	-5.93949	2.86e-09	1.97e-08		ENSG00000140961	OSGIN1	2693.66	2.00714	0.130088	15.4291	1.04e-53	2.4e-51		ENSG00000118972	FGF23	0.575017	-2.85846	0.588306	-4.8588	1.18e-06	5.77e-06
ENSG00000188766	SPRED3	34.376	-2.8422	0.237799	-11.9521	6.33e-33	3.47e-31		ENSG00000250548	RP11-47I22.2	7.21884	2.00029	0.464327	4.30794	1.65e-05	6.75e-05		ENSG00000103522	IL21R	5.16848	-2.8438	0.478796	-5.93949	2.86e-09	1.97e-08
ENSG00000071537	SEL1L	897.21	-2.82608	0.209258	-13.5053	1.46e-41	1.49e-39		ENSG00000188316	ENO4	1.49576	1.9973	0.627889	3.18098	0.00146778	0.00429358		ENSG00000188766	SPRED3	34.376	-2.8422	0.237799	-11.9521	6.33e-33	3.47e-31
ENSG00000174564	IL20RB	39.0765	-2.82545	0.225137	-12.5499	3.98e-36	2.74e-34		ENSG00000261183	RP11-532F12.5	60.5774	1.99704	0.209929	9.51291	1.85e-21	4.31e-20		ENSG00000071537	SEL1L	897.21	-2.82608	0.209258	-13.5053	1.46e-41	1.49e-39
ENSG00000169302	STK32A	9.09184	-2.82521	0.377222	-7.48952	6.91e-14	7.9e-13		ENSG00000254791	FAR1-IT1	0.405974	1.99583	0.595807	3.34979	0.000808728	0.00248384		ENSG00000174564	IL20RB	39.0765	-2.82545	0.225137	-12.5499	3.98e-36	2.74e-34
ENSG00000115009	CCL20	1.63604	-2.81628	0.571985	-4.9237	8.49e-07	4.22e-06		ENSG00000147912	FBXO10	85.1126	1.99359	0.186642	10.6814	1.24e-26	4.36e-25		ENSG00000169302	STK32A	9.09184	-2.82521	0.377222	-7.48952	6.91e-14	7.9e-13
ENSG00000139946	PELI2	22.1366	-2.81281	0.310568	-9.057	1.34e-19	2.67e-18		ENSG00000101222	SPEF1	12.3801	1.99104	0.401875	4.95437	7.26e-07	3.64e-06		ENSG00000115009	CCL20	1.63604	-2.81628	0.571985	-4.9237	8.49e-07	4.22e-06
ENSG00000154165	GPR15	24.1697	-2.81278	0.353039	-7.96733	1.62e-15	2.22e-14		ENSG00000277161	PIGW	10.4537	1.98947	0.431577	4.60978	4.03e-06	1.82e-05		ENSG00000139946	PELI2	22.1366	-2.81281	0.310568	-9.057	1.34e-19	2.67e-18
ENSG00000105605	CACNG7	1.94115	-2.80987	0.566508	-4.95999	7.05e-07	3.54e-06		ENSG00000140025	EFCAB11	106.863	1.98816	0.15499	12.8277	1.15e-37	8.8e-36		ENSG00000154165	GPR15	24.1697	-2.81278	0.353039	-7.96733	1.62e-15	2.22e-14
ENSG00000072182	ASIC4	8.66898	-2.8039	0.42396	-6.61359	3.75e-11	3.25e-10		ENSG00000155115	GTF3C6	414.051	1.98683	0.138044	14.3927	5.75e-47	8.7e-45		ENSG00000105605	CACNG7	1.94115	-2.80987	0.566508	-4.95999	7.05e-07	3.54e-06
ENSG00000161905	ALOX15	3.97531	-2.79626	0.502737	-5.56207	2.67e-08	1.61e-07		ENSG00000106588	PSMA2	77.5713	1.98232	0.196004	10.1137	4.8e-24	1.38e-22		ENSG00000072182	ASIC4	8.66898	-2.8039	0.42396	-6.61359	3.75e-11	3.25e-10
ENSG00000168615	ADAM9	672.989	-2.795	0.303881	-9.19769	3.66e-20	7.63e-19		ENSG00000273373	RP5-1074L1.4	16.0537	1.98223	0.42735	4.63842	3.51e-06	1.6e-05		ENSG00000161905	ALOX15	3.97531	-2.79626	0.502737	-5.56207	2.67e-08	1.61e-07
ENSG00000235385	GS1-600G8.5	1.67021	-2.79313	0.57424	-4.86405	1.15e-06	5.62e-06		ENSG00000169857	AVEN	150.144	1.98132	0.130217	15.2155	2.79e-52	5.74e-50		ENSG00000168615	ADAM9	672.989	-2.795	0.303881	-9.19769	3.66e-20	7.63e-19
ENSG00000259799	RP11-554A11.9	0.910436	-2.78927	0.588055	-4.74321	2.1e-06	9.91e-06		ENSG00000272084	RP5-1126H10.2	3.56369	1.98067	0.545757	3.62922	0.000284278	0.000948452		ENSG00000235385	GS1-600G8.5	1.67021	-2.79313	0.57424	-4.86405	1.15e-06	5.62e-06
ENSG00000111863	ADTRP	6.60251	-2.78739	0.407646	-6.83778	8.04e-12	7.44e-11		ENSG00000235373	RP11-206L10.3	1.59868	1.97928	0.589055	3.36009	0.000779173	0.00240237		ENSG00000259799	RP11-554A11.9	0.910436	-2.78927	0.588055	-4.74321	2.1e-06	9.91e-06
ENSG00000153930	ANKFN1	76.919	-2.78554	0.223839	-12.4444	1.5e-35	9.81e-34		ENSG00000198746	GPATCH3	412.633	1.97653	0.11752	16.8186	1.78e-63	8.37e-61		ENSG00000111863	ADTRP	6.60251	-2.78739	0.407646	-6.83778	8.04e-12	7.44e-11
ENSG00000064270	ATP2C2	201.23	-2.78513	0.198641	-14.0209	1.16e-44	1.5e-42		ENSG00000272695	GAS6-AS2	35.944	1.97424	0.202956	9.72745	2.3e-22	5.78e-21		ENSG00000153930	ANKFN1	76.919	-2.78554	0.223839	-12.4444	1.5e-35	9.81e-34
ENSG00000162511	LAPTM5	3.13406	-2.78462	0.531097	-5.24316	1.58e-07	8.64e-07		ENSG00000187624	C17orf97	16.9711	1.96741	0.300385	6.54962	5.77e-11	4.88e-10		ENSG00000064270	ATP2C2	201.23	-2.78513	0.198641	-14.0209	1.16e-44	1.5e-42
ENSG00000174460	ZCCHC12	34.3297	-2.78406	0.2649	-10.5099	7.78e-26	2.59e-24		ENSG00000272010	CTD-3025N20.3	23.0731	1.96526	0.427978	4.59195	4.39e-06	1.97e-05		ENSG00000162511	LAPTM5	3.13406	-2.78462	0.531097	-5.24316	1.58e-07	8.64e-07
ENSG00000103485	QPRT	3.10702	-2.7809	0.511511	-5.43664	5.43e-08	3.15e-07		ENSG00000140451	PIF1	137.947	1.96043	0.163068	12.0222	2.72e-33	1.52e-31		ENSG00000174460	ZCCHC12	34.3297	-2.78406	0.2649	-10.5099	7.78e-26	2.59e-24
ENSG00000158786	PLA2G2F	0.502792	-2.77936	0.586876	-4.73585	2.18e-06	1.02e-05		ENSG00000184995	IFNE	10.2333	1.95807	0.517954	3.78039	0.000156585	0.000548348		ENSG00000103485	QPRT	3.10702	-2.7809	0.511511	-5.43664	5.43e-08	3.15e-07
ENSG00000002745	WNT16	397.388	-2.77838	0.202846	-13.697	1.06e-42	1.18e-40		ENSG00000105618	PRPF31	17.3095	1.95391	0.316874	6.16619	7e-10	5.17e-09		ENSG00000158786	PLA2G2F	0.502792	-2.77936	0.586876	-4.73585	2.18e-06	1.02e-05
ENSG00000197444	OGDHL	130.743	-2.77615	0.130387	-21.2917	1.36e-100	3.12e-97		ENSG00000261663	RP11-304L19.11	14.0783	1.95352	0.336076	5.81273	6.15e-09	4.05e-08		ENSG00000002745	WNT16	397.388	-2.77838	0.202846	-13.697	1.06e-42	1.18e-40
ENSG00000063015	SEZ6	1.00314	-2.77523	0.594139	-4.67101	3e-06	1.38e-05		ENSG00000123975	CKS2	4427.2	1.9503	0.181515	10.7446	6.28e-27	2.25e-25		ENSG00000197444	OGDHL	130.743	-2.77615	0.130387	-21.2917	1.36e-100	3.12e-97
ENSG00000106772	PRUNE2	5.2685	-2.76825	0.468812	-5.90481	3.53e-09	2.4e-08		ENSG00000174744	BRMS1	1166.17	1.94961	0.136307	14.3031	2.09e-46	3.06e-44		ENSG00000063015	SEZ6	1.00314	-2.77523	0.594139	-4.67101	3e-06	1.38e-05
ENSG00000198758	EPS8L3	0.811985	-2.76714	0.602091	-4.59589	4.31e-06	1.93e-05		ENSG00000122224	LY9	7.21903	1.94894	0.476504	4.09008	4.31e-05	0.000165358		ENSG00000106772	PRUNE2	5.2685	-2.76825	0.468812	-5.90481	3.53e-09	2.4e-08
ENSG00000142619	PADI3	0.543088	-2.76321	0.590067	-4.68287	2.83e-06	1.3e-05		ENSG00000280027	RP11-44F14.10	6.94581	1.94535	0.505088	3.8515	0.000117395	0.000419667		ENSG00000198758	EPS8L3	0.811985	-2.76714	0.602091	-4.59589	4.31e-06	1.93e-05
ENSG00000123342	MMP19	11.1255	-2.76314	0.346021	-7.98547	1.4e-15	1.93e-14		ENSG00000100292	HMOX1	2660.29	1.94449	0.14604	13.3148	1.9e-40	1.78e-38		ENSG00000142619	PADI3	0.543088	-2.76321	0.590067	-4.68287	2.83e-06	1.3e-05
ENSG00000237672	KRR1P1	0.752286	-2.75857	0.596807	-4.62221	3.8e-06	1.72e-05		ENSG00000279086	RP11-667F14.1	7.70548	1.94226	0.495531	3.91956	8.87e-05	0.000323357		ENSG00000123342	MMP19	11.1255	-2.76314	0.346021	-7.98547	1.4e-15	1.93e-14
ENSG00000143333	RGS16	281.787	-2.75571	0.179703	-15.3348	4.48e-53	9.9e-51		ENSG00000149489	ROM1	16.945	1.93943	0.320122	6.05839	1.37e-09	9.82e-09		ENSG00000237672	KRR1P1	0.752286	-2.75857	0.596807	-4.62221	3.8e-06	1.72e-05
ENSG00000261780	CTD-2354A18.1	28.7795	-2.75274	0.332585	-8.2768	1.27e-16	1.93e-15		ENSG00000269243	CTD-2231E14.8	1.05258	1.93795	0.620107	3.12519	0.00177691	0.00510888		ENSG00000143333	RGS16	281.787	-2.75571	0.179703	-15.3348	4.48e-53	9.9e-51
ENSG00000112769	LAMA4	18.267	-2.74958	0.328388	-8.37297	5.62e-17	8.86e-16		ENSG00000174236	REP15	2.1103	1.93673	0.612899	3.15994	0.00157799	0.00458508		ENSG00000261780	CTD-2354A18.1	28.7795	-2.75274	0.332585	-8.2768	1.27e-16	1.93e-15
ENSG00000088827	SIGLEC1	2.99328	-2.74815	0.530402	-5.18126	2.2e-07	1.19e-06		ENSG00000257727	CNPY2	22.9545	1.93403	0.315475	6.13053	8.76e-10	6.4e-09		ENSG00000112769	LAMA4	18.267	-2.74958	0.328388	-8.37297	5.62e-17	8.86e-16
ENSG00000156869	FRRS1	71.8059	-2.74684	0.363449	-7.55771	4.1e-14	4.79e-13		ENSG00000229222	KRT18P4	3.82492	1.93213	0.591689	3.26544	0.00109292	0.00327663		ENSG00000088827	SIGLEC1	2.99328	-2.74815	0.530402	-5.18126	2.2e-07	1.19e-06
ENSG00000105550	FGF21	3.29173	-2.74655	0.524609	-5.23542	1.65e-07	8.99e-07		ENSG00000140403	DNAJA4	1852.11	1.92926	0.154173	12.5136	6.29e-36	4.26e-34		ENSG00000156869	FRRS1	71.8059	-2.74684	0.363449	-7.55771	4.1e-14	4.79e-13
ENSG00000205277	MUC12	18.8473	-2.74499	0.352664	-7.78359	7.05e-15	9.02e-14		ENSG00000237390	RP11-139I14.2	1.81191	1.92475	0.627978	3.065	0.00217669	0.00615368		ENSG00000105550	FGF21	3.29173	-2.74655	0.524609	-5.23542	1.65e-07	8.99e-07
ENSG00000051108	HERPUD1	2560	-2.72815	0.109488	-24.9172	4.84e-137	2.23e-133		ENSG00000186193	SAPCD2	877.415	1.92155	0.13805	13.9192	4.84e-44	5.9e-42		ENSG00000205277	MUC12	18.8473	-2.74499	0.352664	-7.78359	7.05e-15	9.02e-14
ENSG00000100055	CYTH4	31.5287	-2.72578	0.212561	-12.8235	1.21e-37	9.25e-36		ENSG00000203760	CENPW	250.137	1.92052	0.145131	13.2331	5.65e-40	5.04e-38		ENSG00000051108	HERPUD1	2560	-2.72815	0.109488	-24.9172	4.84e-137	2.23e-133
ENSG00000197635	DPP4	64.9301	-2.72339	0.194348	-14.013	1.3e-44	1.67e-42		ENSG00000099800	TIMM13	793.247	1.9195	0.132076	14.5333	7.45e-48	1.17e-45		ENSG00000100055	CYTH4	31.5287	-2.72578	0.212561	-12.8235	1.21e-37	9.25e-36
ENSG00000272933	RP11-47A8.5	13.5098	-2.71984	0.331355	-8.20825	2.24e-16	3.33e-15		ENSG00000241217	RN7SL809P	0.522573	1.91892	0.619706	3.0965	0.0019582	0.00558749		ENSG00000197635	DPP4	64.9301	-2.72339	0.194348	-14.013	1.3e-44	1.67e-42
ENSG00000197471	SPN	0.732215	-2.71797	0.591309	-4.59652	4.3e-06	1.93e-05		ENSG00000248641	HMGA1P2	0.352912	1.91885	0.531081	3.61311	0.00030255	0.00100581		ENSG00000272933	RP11-47A8.5	13.5098	-2.71984	0.331355	-8.20825	2.24e-16	3.33e-15
ENSG00000164265	SCGB3A2	12.7238	-2.71703	0.399511	-6.8009	1.04e-11	9.52e-11		ENSG00000099783	HNRNPM	6560.01	1.91537	0.119031	16.0914	2.93e-58	9.64e-56		ENSG00000197471	SPN	0.732215	-2.71797	0.591309	-4.59652	4.3e-06	1.93e-05
ENSG00000185847	LINC01405	13.9668	-2.71001	0.305827	-8.86125	7.91e-19	1.47e-17		ENSG00000259642	ST20-AS1	25.0632	1.91527	0.261356	7.32822	2.33e-13	2.53e-12		ENSG00000164265	SCGB3A2	12.7238	-2.71703	0.399511	-6.8009	1.04e-11	9.52e-11
ENSG00000119711	ALDH6A1	124.323	-2.7065	0.174765	-15.4865	4.28e-54	1.01e-51		ENSG00000256050	RP11-982M15.6	2.33397	1.91427	0.588986	3.25012	0.00115358	0.00344546		ENSG00000185847	LINC01405	13.9668	-2.71001	0.305827	-8.86125	7.91e-19	1.47e-17
ENSG00000279716	AC006128.2	2.45351	-2.70076	0.570702	-4.73236	2.22e-06	1.04e-05		ENSG00000203772	SPRN	12.2408	1.91243	0.329923	5.79659	6.77e-09	4.43e-08		ENSG00000119711	ALDH6A1	124.323	-2.7065	0.174765	-15.4865	4.28e-54	1.01e-51
ENSG00000204323	SMIM5	1.83378	-2.70056	0.56996	-4.73817	2.16e-06	1.01e-05		ENSG00000279744	RP13-20L14.10	1.12757	1.91066	0.633821	3.01452	0.00257389	0.00717695		ENSG00000279716	AC006128.2	2.45351	-2.70076	0.570702	-4.73236	2.22e-06	1.04e-05
ENSG00000117983	MUC5B	3.74697	-2.69527	0.505267	-5.33434	9.59e-08	5.4e-07		ENSG00000273010	RP11-96K19.5	2.01377	1.90608	0.603859	3.15651	0.00159672	0.00463389		ENSG00000204323	SMIM5	1.83378	-2.70056	0.56996	-4.73817	2.16e-06	1.01e-05
ENSG00000196110	ZNF699	39.1699	-2.69192	0.381286	-7.06012	1.66e-12	1.66e-11		ENSG00000275479	RP11-334C17.6	4.73795	1.90201	0.514518	3.69668	0.00021844	0.00074599		ENSG00000117983	MUC5B	3.74697	-2.69527	0.505267	-5.33434	9.59e-08	5.4e-07
ENSG00000196668	LINC00173	5.24864	-2.68637	0.488433	-5.49997	3.8e-08	2.25e-07		ENSG00000120948	TARDBP	1386.26	1.90028	0.128734	14.7613	2.6e-49	4.43e-47		ENSG00000196110	ZNF699	39.1699	-2.69192	0.381286	-7.06012	1.66e-12	1.66e-11
ENSG00000100234	TIMP3	108.85	-2.68465	0.177795	-15.0997	1.63e-51	3.23e-49		ENSG00000129214	SHBG	3.89392	1.89768	0.541705	3.50316	0.000459777	0.00148195		ENSG00000196668	LINC00173	5.24864	-2.68637	0.488433	-5.49997	3.8e-08	2.25e-07
ENSG00000183671	GPR1	0.513486	-2.68319	0.587179	-4.56963	4.89e-06	2.18e-05		ENSG00000138075	ABCG5	3.00105	1.89719	0.596788	3.17899	0.00147787	0.00431981		ENSG00000100234	TIMP3	108.85	-2.68465	0.177795	-15.0997	1.63e-51	3.23e-49
ENSG00000232324	AC008440.10	4.09446	-2.68048	0.480047	-5.58379	2.35e-08	1.43e-07		ENSG00000182586	LINC00334	7.68893	1.89669	0.481972	3.93527	8.31e-05	0.000304456		ENSG00000183671	GPR1	0.513486	-2.68319	0.587179	-4.56963	4.89e-06	2.18e-05
ENSG00000184613	NELL2	10.5358	-2.67172	0.344854	-7.7474	9.38e-15	1.18e-13		ENSG00000221990	EXOC3-AS1	36.5837	1.89585	0.224478	8.44561	3.02e-17	4.89e-16		ENSG00000232324	AC008440.10	4.09446	-2.68048	0.480047	-5.58379	2.35e-08	1.43e-07
ENSG00000213023	SYT3	68.4058	-2.67041	0.200383	-13.3265	1.62e-40	1.54e-38		ENSG00000150756	FAM173B	120.469	1.89506	0.14394	13.1656	1.38e-39	1.18e-37		ENSG00000184613	NELL2	10.5358	-2.67172	0.344854	-7.7474	9.38e-15	1.18e-13
ENSG00000199691	RN7SKP173	0.742746	-2.66888	0.593427	-4.49741	6.88e-06	2.99e-05		ENSG00000108187	PBLD	24.7356	1.8926	0.25533	7.41236	1.24e-13	1.38e-12		ENSG00000213023	SYT3	68.4058	-2.67041	0.200383	-13.3265	1.62e-40	1.54e-38
ENSG00000229305	RP11-431K24.2	0.918768	-2.66822	0.598808	-4.45588	8.35e-06	3.59e-05		ENSG00000230216	HSPB1P2	2.042	1.89063	0.604322	3.12852	0.00175689	0.00505631		ENSG00000199691	RN7SKP173	0.742746	-2.66888	0.593427	-4.49741	6.88e-06	2.99e-05
ENSG00000281205	LINC00950	6.22235	-2.66613	0.382728	-6.96613	3.26e-12	3.14e-11		ENSG00000116161	CACYBP	4103.62	1.88878	0.0990352	19.0718	4.33e-81	4.33e-78		ENSG00000229305	RP11-431K24.2	0.918768	-2.66822	0.598808	-4.45588	8.35e-06	3.59e-05
ENSG00000123095	BHLHE41	24.9189	-2.66567	0.298383	-8.9337	4.12e-19	7.81e-18		ENSG00000275197	RP11-295I5.4	0.63137	1.8878	0.636302	2.96683	0.00300886	0.00826654		ENSG00000281205	LINC00950	6.22235	-2.66613	0.382728	-6.96613	3.26e-12	3.14e-11
ENSG00000118971	CCND2	0.874318	-2.66532	0.601585	-4.4305	9.4e-06	4e-05		ENSG00000241990	PRR34-AS1	38.2071	1.88141	0.255776	7.35568	1.9e-13	2.08e-12		ENSG00000123095	BHLHE41	24.9189	-2.66567	0.298383	-8.9337	4.12e-19	7.81e-18
ENSG00000185345	PARK2	5.32558	-2.66354	0.427575	-6.22942	4.68e-10	3.55e-09		ENSG00000271324	RP11-10C24.2	2.62962	1.88049	0.589492	3.19002	0.00142261	0.00417313		ENSG00000118971	CCND2	0.874318	-2.66532	0.601585	-4.4305	9.4e-06	4e-05
ENSG00000268510	IFNL3P1	1.71374	-2.66226	0.565102	-4.71112	2.46e-06	1.15e-05		ENSG00000260671	RP11-278A23.2	1.26812	1.88026	0.637092	2.95133	0.00316414	0.00865697		ENSG00000185345	PARK2	5.32558	-2.66354	0.427575	-6.22942	4.68e-10	3.55e-09
ENSG00000249237	RP11-376N17.4	1.06907	-2.66185	0.587119	-4.53375	5.79e-06	2.55e-05		ENSG00000267940	RP11-290F24.6	7.61248	1.87943	0.398093	4.72109	2.35e-06	1.1e-05		ENSG00000268510	IFNL3P1	1.71374	-2.66226	0.565102	-4.71112	2.46e-06	1.15e-05
ENSG00000115008	IL1A	24.3677	-2.65607	0.29954	-8.86714	7.5e-19	1.4e-17		ENSG00000277692	RP11-358N2.2	1.65363	1.87943	0.620298	3.02988	0.00244647	0.00685156		ENSG00000249237	RP11-376N17.4	1.06907	-2.66185	0.587119	-4.53375	5.79e-06	2.55e-05
ENSG00000144837	PLA1A	1.46748	-2.65579	0.577624	-4.59778	4.27e-06	1.92e-05		ENSG00000149016	TUT1	361.97	1.87865	0.1481	12.685	7.16e-37	5.18e-35		ENSG00000115008	IL1A	24.3677	-2.65607	0.29954	-8.86714	7.5e-19	1.4e-17
ENSG00000125841	NRSN2	9.23142	-2.6416	0.344753	-7.66229	1.83e-14	2.24e-13		ENSG00000088986	DYNLL1	3353.79	1.8773	0.121503	15.4507	7.46e-54	1.75e-51		ENSG00000144837	PLA1A	1.46748	-2.65579	0.577624	-4.59778	4.27e-06	1.92e-05
ENSG00000115468	EFHD1	13.2111	-2.64002	0.317061	-8.32655	8.32e-17	1.29e-15		ENSG00000250764	CTD-2152M20.2	1.90579	1.87307	0.623474	3.00425	0.00266237	0.00739586		ENSG00000125841	NRSN2	9.23142	-2.6416	0.344753	-7.66229	1.83e-14	2.24e-13
ENSG00000020181	ADGRA2	44.4413	-2.63816	0.266803	-9.88806	4.69e-23	1.25e-21		ENSG00000279691	RP11-485M7.2	19.4274	1.87241	0.433592	4.31838	1.57e-05	6.45e-05		ENSG00000115468	EFHD1	13.2111	-2.64002	0.317061	-8.32655	8.32e-17	1.29e-15
ENSG00000182870	GALNT9	7.1416	-2.63725	0.39409	-6.69201	2.2e-11	1.96e-10		ENSG00000140450	ARRDC4	119.438	1.871	0.186875	10.012	1.35e-23	3.75e-22		ENSG00000020181	ADGRA2	44.4413	-2.63816	0.266803	-9.88806	4.69e-23	1.25e-21
ENSG00000282024	RP3-467D16.3	6.69882	-2.63285	0.446564	-5.8958	3.73e-09	2.53e-08		ENSG00000175793	SFN	7322.59	1.86683	0.140549	13.2825	2.93e-40	2.68e-38		ENSG00000182870	GALNT9	7.1416	-2.63725	0.39409	-6.69201	2.2e-11	1.96e-10
ENSG00000253910	PCDHGB2	3.7785	-2.62316	0.550195	-4.76769	1.86e-06	8.84e-06		ENSG00000160201	U2AF1	68.3456	1.86301	0.220211	8.4601	2.67e-17	4.34e-16		ENSG00000282024	RP3-467D16.3	6.69882	-2.63285	0.446564	-5.8958	3.73e-09	2.53e-08
ENSG00000273722	TMC4	10.9075	-2.62212	0.353262	-7.4226	1.15e-13	1.28e-12		ENSG00000256537	SMIM10L1	43.8892	1.85978	0.242845	7.65831	1.88e-14	2.3e-13		ENSG00000253910	PCDHGB2	3.7785	-2.62316	0.550195	-4.76769	1.86e-06	8.84e-06
ENSG00000151693	ASAP2	129.767	-2.6203	0.330517	-7.92788	2.23e-15	3.01e-14		ENSG00000100836	PABPN1	1374.14	1.85681	0.154183	12.0429	2.11e-33	1.19e-31		ENSG00000273722	TMC4	10.9075	-2.62212	0.353262	-7.4226	1.15e-13	1.28e-12
ENSG00000188641	DPYD	10.7184	-2.61961	0.352158	-7.43875	1.02e-13	1.14e-12		ENSG00000261428	RP11-16P6.1	5.0346	1.85444	0.527795	3.51356	0.000442143	0.00143053		ENSG00000151693	ASAP2	129.767	-2.6203	0.330517	-7.92788	2.23e-15	3.01e-14
ENSG00000254416	RP11-347E10.1	5.62868	-2.61601	0.406644	-6.43317	1.25e-10	1.02e-09		ENSG00000133983	COX16	29.2347	1.85126	0.261891	7.0688	1.56e-12	1.57e-11		ENSG00000188641	DPYD	10.7184	-2.61961	0.352158	-7.43875	1.02e-13	1.14e-12
ENSG00000118503	TNFAIP3	66.1335	-2.61491	0.203389	-12.8566	7.89e-38	6.11e-36		ENSG00000148291	SURF2	20.3514	1.85009	0.318814	5.80302	6.51e-09	4.27e-08		ENSG00000254416	RP11-347E10.1	5.62868	-2.61601	0.406644	-6.43317	1.25e-10	1.02e-09
ENSG00000182585	EPGN	2.19686	-2.61373	0.559414	-4.67227	2.98e-06	1.37e-05		ENSG00000170801	HTRA3	19.1073	1.84862	0.388862	4.75392	2e-06	9.43e-06		ENSG00000118503	TNFAIP3	66.1335	-2.61491	0.203389	-12.8566	7.89e-38	6.11e-36
ENSG00000151572	ANO4	7.56418	-2.61196	0.466324	-5.60118	2.13e-08	1.3e-07		ENSG00000237772	AC092620.3	3.56657	1.84833	0.626165	2.95184	0.00315892	0.00864783		ENSG00000182585	EPGN	2.19686	-2.61373	0.559414	-4.67227	2.98e-06	1.37e-05
ENSG00000147257	GPC3	29.7983	-2.61115	0.246209	-10.6054	2.81e-26	9.66e-25		ENSG00000230262	MIRLET7DHG	2.80813	1.84709	0.61977	2.98029	0.00287979	0.007948		ENSG00000151572	ANO4	7.56418	-2.61196	0.466324	-5.60118	2.13e-08	1.3e-07
ENSG00000230439	RP11-488P3.1	6.43428	-2.60577	0.411412	-6.33373	2.39e-10	1.88e-09		ENSG00000273551	RP11-616M22.11	5.87416	1.84636	0.48534	3.80426	0.000142229	0.000501781		ENSG00000147257	GPC3	29.7983	-2.61115	0.246209	-10.6054	2.81e-26	9.66e-25
ENSG00000188729	OSTN	0.992649	-2.60551	0.589318	-4.42123	9.81e-06	4.17e-05		ENSG00000261338	RP11-378A13.1	22.5143	1.84532	0.316716	5.82643	5.66e-09	3.75e-08		ENSG00000230439	RP11-488P3.1	6.43428	-2.60577	0.411412	-6.33373	2.39e-10	1.88e-09
ENSG00000163082	SGPP2	33.4753	-2.60161	0.298614	-8.71227	2.98e-18	5.23e-17		ENSG00000258813	RP11-109N23.4	2.38546	1.84102	0.597048	3.08354	0.0020455	0.00581497		ENSG00000188729	OSTN	0.992649	-2.60551	0.589318	-4.42123	9.81e-06	4.17e-05
ENSG00000130066	SAT1	4579.58	-2.5996	0.0866234	-30.0104	7.18e-198	1.65e-193		ENSG00000260046	RP11-454K7.3	1.36701	1.83994	0.630143	2.91987	0.00350173	0.00950263		ENSG00000163082	SGPP2	33.4753	-2.60161	0.298614	-8.71227	2.98e-18	5.23e-17
ENSG00000140688	C16orf58	245.065	-2.59572	0.308814	-8.40544	4.26e-17	6.78e-16		ENSG00000168496	FEN1	1572.58	1.83891	0.111097	16.5523	1.54e-61	6.22e-59		ENSG00000130066	SAT1	4579.58	-2.5996	0.0866234	-30.0104	7.18e-198	1.65e-193
ENSG00000111319	SCNN1A	307.364	-2.59125	0.162063	-15.9892	1.52e-57	4.6e-55		ENSG00000230082	PRRT3-AS1	13.1	1.83675	0.352139	5.21599	1.83e-07	9.94e-07		ENSG00000140688	C16orf58	245.065	-2.59572	0.308814	-8.40544	4.26e-17	6.78e-16
ENSG00000205755	CRLF2	6.09903	-2.5908	0.441033	-5.87439	4.24e-09	2.85e-08		ENSG00000277476	RP11-147L13.13	16.969	1.83627	0.320415	5.7309	9.99e-09	6.39e-08		ENSG00000111319	SCNN1A	307.364	-2.59125	0.162063	-15.9892	1.52e-57	4.6e-55
ENSG00000160179	ABCG1	18.4318	-2.59028	0.24882	-10.4102	2.23e-25	7.12e-24		ENSG00000154040	CABYR	1.34603	1.83589	0.637945	2.87782	0.00400434	0.0107249		ENSG00000205755	CRLF2	6.09903	-2.5908	0.441033	-5.87439	4.24e-09	2.85e-08
ENSG00000128590	DNAJB9	670.953	-2.58265	0.1626	-15.8835	8.25e-57	2.34e-54		ENSG00000119640	ACYP1	215.057	1.83526	0.156349	11.7382	8.12e-32	4.09e-30		ENSG00000160179	ABCG1	18.4318	-2.59028	0.24882	-10.4102	2.23e-25	7.12e-24
ENSG00000222009	BTBD19	11.2105	-2.58016	0.360897	-7.14931	8.72e-13	8.96e-12		ENSG00000279191	RP11-803D5.1	29.1818	1.83375	0.290342	6.31582	2.69e-10	2.09e-09		ENSG00000128590	DNAJB9	670.953	-2.58265	0.1626	-15.8835	8.25e-57	2.34e-54
ENSG00000231131	LINC01468	96.8826	-2.57928	0.17281	-14.9255	2.25e-50	3.98e-48		ENSG00000237094	RP4-669L17.10	3.87639	1.83284	0.402805	4.55018	5.36e-06	2.37e-05		ENSG00000222009	BTBD19	11.2105	-2.58016	0.360897	-7.14931	8.72e-13	8.96e-12
ENSG00000124406	ATP8A1	13.6836	-2.57731	0.328099	-7.85529	3.99e-15	5.25e-14		ENSG00000272864	RP11-17E13.2	4.83483	1.8263	0.56885	3.21051	0.00132498	0.0039117		ENSG00000231131	LINC01468	96.8826	-2.57928	0.17281	-14.9255	2.25e-50	3.98e-48
ENSG00000182158	CREB3L2	562.103	-2.5714	0.166489	-15.4449	8.17e-54	1.9e-51		ENSG00000273449	RP11-218F10.3	4.63185	1.82494	0.493074	3.70116	0.00021462	0.000733815		ENSG00000124406	ATP8A1	13.6836	-2.57731	0.328099	-7.85529	3.99e-15	5.25e-14
ENSG00000120889	TNFRSF10B	4930.62	-2.57104	0.162662	-15.806	2.83e-56	7.56e-54		ENSG00000254027	RP11-363E6.3	1.57907	1.82426	0.619088	2.94669	0.00321196	0.00877137		ENSG00000182158	CREB3L2	562.103	-2.5714	0.166489	-15.4449	8.17e-54	1.9e-51
ENSG00000172137	CALB2	86.3824	-2.5709	0.14865	-17.2949	5.14e-67	2.88e-64		ENSG00000244045	TMEM199	123.483	1.82408	0.145341	12.5504	3.96e-36	2.73e-34		ENSG00000120889	TNFRSF10B	4930.62	-2.57104	0.162662	-15.806	2.83e-56	7.56e-54
ENSG00000171951	SCG2	265.704	-2.56951	0.136366	-18.8427	3.37e-79	3.1e-76		ENSG00000239300	RP11-400L8.2	0.631416	1.82395	0.631781	2.887	0.00388938	0.0104486		ENSG00000172137	CALB2	86.3824	-2.5709	0.14865	-17.2949	5.14e-67	2.88e-64
ENSG00000070540	WIPI1	193.248	-2.56566	0.159346	-16.1012	2.5e-58	8.34e-56		ENSG00000129749	CHRNA10	31.2054	1.82191	0.294675	6.18278	6.3e-10	4.69e-09		ENSG00000171951	SCG2	265.704	-2.56951	0.136366	-18.8427	3.37e-79	3.1e-76
ENSG00000154319	FAM167A	66.6661	-2.55998	0.188491	-13.5814	5.16e-42	5.45e-40		ENSG00000258365	RP11-1105G2.3	2.8824	1.81661	0.566039	3.20934	0.0013304	0.00392517		ENSG00000070540	WIPI1	193.248	-2.56566	0.159346	-16.1012	2.5e-58	8.34e-56
ENSG00000007171	NOS2	2.83887	-2.55477	0.51394	-4.97095	6.66e-07	3.36e-06		ENSG00000239415	AP001469.9	5.95598	1.81616	0.379345	4.78762	1.69e-06	8.06e-06		ENSG00000154319	FAM167A	66.6661	-2.55998	0.188491	-13.5814	5.16e-42	5.45e-40
ENSG00000176134	RP11-574E24.3	0.912097	-2.54603	0.595067	-4.27856	1.88e-05	7.64e-05		ENSG00000269858	EGLN2	74.36	1.81293	0.247192	7.33409	2.23e-13	2.43e-12		ENSG00000007171	NOS2	2.83887	-2.55477	0.51394	-4.97095	6.66e-07	3.36e-06
ENSG00000105696	TMEM59L	271.699	-2.54601	0.125945	-20.2152	7.19e-91	1.03e-87		ENSG00000166963	MAP1A	75.4813	1.81047	0.248881	7.27444	3.48e-13	3.72e-12		ENSG00000176134	RP11-574E24.3	0.912097	-2.54603	0.595067	-4.27856	1.88e-05	7.64e-05
ENSG00000251023	RP11-549J18.1	2.43276	-2.54067	0.541488	-4.69201	2.71e-06	1.25e-05		ENSG00000127922	SHFM1	1857.65	1.80931	0.147771	12.2441	1.81e-34	1.09e-32		ENSG00000105696	TMEM59L	271.699	-2.54601	0.125945	-20.2152	7.19e-91	1.03e-87
ENSG00000184454	NCMAP	20.9004	-2.53829	0.234773	-10.8117	3.03e-27	1.12e-25		ENSG00000023909	GCLM	1670.39	1.80744	0.153776	11.7537	6.76e-32	3.43e-30		ENSG00000251023	RP11-549J18.1	2.43276	-2.54067	0.541488	-4.69201	2.71e-06	1.25e-05
ENSG00000118526	TCF21	13.0669	-2.53464	0.346033	-7.32486	2.39e-13	2.6e-12		ENSG00000187796	CARD9	10.6628	1.80505	0.400904	4.50245	6.72e-06	2.92e-05		ENSG00000184454	NCMAP	20.9004	-2.53829	0.234773	-10.8117	3.03e-27	1.12e-25
ENSG00000258077	RP11-114H23.1	23.5053	-2.53451	0.271753	-9.32653	1.09e-20	2.41e-19		ENSG00000151655	ITIH2	2.48433	1.80447	0.624349	2.89017	0.00385039	0.0103511		ENSG00000118526	TCF21	13.0669	-2.53464	0.346033	-7.32486	2.39e-13	2.6e-12
ENSG00000103740	ACSBG1	5.80033	-2.52989	0.459559	-5.50503	3.69e-08	2.19e-07		ENSG00000252965	Y_RNA	3.383	1.80367	0.552673	3.26353	0.00110033	0.00329755		ENSG00000258077	RP11-114H23.1	23.5053	-2.53451	0.271753	-9.32653	1.09e-20	2.41e-19
ENSG00000001630	CYP51A1	19.1245	-2.52803	0.455433	-5.55084	2.84e-08	1.71e-07		ENSG00000237575	PYY2	11.0756	1.80279	0.475452	3.79173	0.000149602	0.000525572		ENSG00000103740	ACSBG1	5.80033	-2.52989	0.459559	-5.50503	3.69e-08	2.19e-07
ENSG00000122641	INHBA	3.19143	-2.52801	0.527824	-4.78949	1.67e-06	7.99e-06		ENSG00000232995	RGS5	5.36989	1.80261	0.483876	3.72535	0.000195047	0.000670982		ENSG00000001630	CYP51A1	19.1245	-2.52803	0.455433	-5.55084	2.84e-08	1.71e-07
ENSG00000103056	SMPD3	14.4636	-2.52683	0.318472	-7.93423	2.12e-15	2.87e-14		ENSG00000259940	CTD-3203P2.1	3.57819	1.79974	0.561504	3.20522	0.0013496	0.00397619		ENSG00000122641	INHBA	3.19143	-2.52801	0.527824	-4.78949	1.67e-06	7.99e-06
ENSG00000260776	RP11-114H24.2	0.84325	-2.52392	0.600873	-4.20042	2.66e-05	0.000105578		ENSG00000269951	RP11-797A18.6	6.22607	1.79867	0.590008	3.04855	0.00229948	0.00647458		ENSG00000103056	SMPD3	14.4636	-2.52683	0.318472	-7.93423	2.12e-15	2.87e-14
ENSG00000130303	BST2	27.314	-2.52318	0.263453	-9.57736	9.96e-22	2.38e-20		ENSG00000271882	KB-1410C5.5	2.51886	1.79646	0.617427	2.9096	0.00361897	0.00979883		ENSG00000260776	RP11-114H24.2	0.84325	-2.52392	0.600873	-4.20042	2.66e-05	0.000105578
ENSG00000110446	SLC15A3	2.06104	-2.51803	0.557938	-4.5131	6.39e-06	2.79e-05		ENSG00000227382	EIF4A2P2	1.21159	1.79571	0.630229	2.8493	0.00438161	0.0116176		ENSG00000130303	BST2	27.314	-2.52318	0.263453	-9.57736	9.96e-22	2.38e-20
ENSG00000100739	BDKRB1	4.82748	-2.51746	0.488673	-5.15163	2.58e-07	1.37e-06		ENSG00000279821	RP11-1334A24.5	7.26938	1.79396	0.410821	4.36677	1.26e-05	5.26e-05		ENSG00000110446	SLC15A3	2.06104	-2.51803	0.557938	-4.5131	6.39e-06	2.79e-05
ENSG00000227695	DNMBP-AS1	3.27425	-2.51436	0.508112	-4.94844	7.48e-07	3.75e-06		ENSG00000173261	PLAC8L1	13.2189	1.79394	0.434308	4.13056	3.62e-05	0.000140359		ENSG00000100739	BDKRB1	4.82748	-2.51746	0.488673	-5.15163	2.58e-07	1.37e-06
ENSG00000231013	AC013275.2	1.11024	-2.51276	0.596711	-4.21102	2.54e-05	0.000101072		ENSG00000280311	RP13-554M15.5	2.40774	1.7877	0.573367	3.11791	0.00182142	0.00522768		ENSG00000227695	DNMBP-AS1	3.27425	-2.51436	0.508112	-4.94844	7.48e-07	3.75e-06
ENSG00000185559	DLK1	0.632823	-2.51154	0.602004	-4.17197	3.02e-05	0.000118644		ENSG00000229816	DDX50P1	1.39414	1.78639	0.619803	2.88219	0.00394922	0.0105908		ENSG00000231013	AC013275.2	1.11024	-2.51276	0.596711	-4.21102	2.54e-05	0.000101072
ENSG00000258334	RP11-161H23.9	2.58623	-2.51076	0.53158	-4.72321	2.32e-06	1.09e-05		ENSG00000142507	PSMB6	3003.67	1.78251	0.112643	15.8245	2.11e-56	5.71e-54		ENSG00000185559	DLK1	0.632823	-2.51154	0.602004	-4.17197	3.02e-05	0.000118644
ENSG00000172061	LRRC15	1.62675	-2.5105	0.579286	-4.33378	1.47e-05	6.05e-05		ENSG00000247137	RP11-727A23.5	7.54781	1.78162	0.441947	4.03131	5.55e-05	0.000208285		ENSG00000258334	RP11-161H23.9	2.58623	-2.51076	0.53158	-4.72321	2.32e-06	1.09e-05
ENSG00000169174	PCSK9	283.914	-2.50928	0.166283	-15.0905	1.87e-51	3.68e-49		ENSG00000162614	NEXN	2.27881	1.77899	0.588101	3.02498	0.00248653	0.00695104		ENSG00000172061	LRRC15	1.62675	-2.5105	0.579286	-4.33378	1.47e-05	6.05e-05
ENSG00000168970	JMJD7-PLA2G4B	2.45627	-2.50661	0.559454	-4.48046	7.45e-06	3.22e-05		ENSG00000239636	RP4-728D4.2	2.92795	1.77792	0.573165	3.10194	0.00192259	0.00549203		ENSG00000169174	PCSK9	283.914	-2.50928	0.166283	-15.0905	1.87e-51	3.68e-49
ENSG00000152463	OLAH	6.4006	-2.50619	0.437192	-5.73247	9.9e-09	6.34e-08		ENSG00000172428	MYEOV2	630.495	1.77703	0.204001	8.71087	3.02e-18	5.29e-17		ENSG00000168970	JMJD7-PLA2G4B	2.45627	-2.50661	0.559454	-4.48046	7.45e-06	3.22e-05
ENSG00000181444	ZNF467	44.3108	-2.50587	0.170481	-14.6989	6.56e-49	1.08e-46		ENSG00000233203	RP11-67L3.4	5.86075	1.77521	0.423493	4.19182	2.77e-05	0.000109396		ENSG00000152463	OLAH	6.4006	-2.50619	0.437192	-5.73247	9.9e-09	6.34e-08
ENSG00000136925	TSTD2	48.7756	-2.50115	0.348598	-7.1749	7.24e-13	7.49e-12		ENSG00000196811	CHRNG	0.671053	1.77294	0.63117	2.80898	0.00496987	0.0129976		ENSG00000181444	ZNF467	44.3108	-2.50587	0.170481	-14.6989	6.56e-49	1.08e-46
ENSG00000221963	APOL6	24.5325	-2.5003	0.27963	-8.94147	3.84e-19	7.31e-18		ENSG00000123119	NECAB1	5.40079	1.77145	0.52414	3.37973	0.000725582	0.00225162		ENSG00000136925	TSTD2	48.7756	-2.50115	0.348598	-7.1749	7.24e-13	7.49e-12
ENSG00000228705	LINC00659	43.5464	-2.49998	0.186754	-13.3865	7.25e-41	6.98e-39		ENSG00000229567	RP4-717I23.2	3.16288	1.77078	0.604703	2.92835	0.00340771	0.00927485		ENSG00000221963	APOL6	24.5325	-2.5003	0.27963	-8.94147	3.84e-19	7.31e-18
ENSG00000162772	ATF3	3102.9	-2.49888	0.143719	-17.3873	1.03e-67	5.92e-65		ENSG00000198003	CCDC151	10.6113	1.76986	0.385472	4.59142	4.4e-06	1.97e-05		ENSG00000228705	LINC00659	43.5464	-2.49998	0.186754	-13.3865	7.25e-41	6.98e-39
ENSG00000160862	AZGP1	10.0267	-2.49743	0.394555	-6.32974	2.46e-10	1.92e-09		ENSG00000213060	RP4-612B18.3	2.26754	1.76755	0.627551	2.81659	0.00485364	0.012724		ENSG00000162772	ATF3	3102.9	-2.49888	0.143719	-17.3873	1.03e-67	5.92e-65
ENSG00000188488	SERPINA5	56.2583	-2.49736	0.201063	-12.4208	2.02e-35	1.3e-33		ENSG00000205090	TMEM240	13.5709	1.76358	0.353918	4.98303	6.26e-07	3.17e-06		ENSG00000160862	AZGP1	10.0267	-2.49743	0.394555	-6.32974	2.46e-10	1.92e-09
ENSG00000091136	LAMB1	431.975	-2.49562	0.184974	-13.4917	1.75e-41	1.77e-39		ENSG00000105393	BABAM1	445.345	1.76331	0.190667	9.2481	2.29e-20	4.88e-19		ENSG00000188488	SERPINA5	56.2583	-2.49736	0.201063	-12.4208	2.02e-35	1.3e-33
ENSG00000182578	CSF1R	5.33716	-2.49058	0.428615	-5.81076	6.22e-09	4.09e-08		ENSG00000213190	MLLT11	14.2788	1.76124	0.304407	5.78582	7.22e-09	4.7e-08		ENSG00000091136	LAMB1	431.975	-2.49562	0.184974	-13.4917	1.75e-41	1.77e-39
ENSG00000086619	ERO1LB	212.702	-2.4876	0.155266	-16.0216	9.04e-58	2.81e-55		ENSG00000261061	RP11-303E16.2	242.878	1.76074	0.151793	11.5996	4.14e-31	1.98e-29		ENSG00000182578	CSF1R	5.33716	-2.49058	0.428615	-5.81076	6.22e-09	4.09e-08
ENSG00000137440	FGFBP1	33.7158	-2.48576	0.281953	-8.81623	1.18e-18	2.15e-17		ENSG00000253704	RP11-267M23.4	3.73267	1.76025	0.538559	3.26845	0.00108138	0.00324499		ENSG00000086619	ERO1LB	212.702	-2.4876	0.155266	-16.0216	9.04e-58	2.81e-55
ENSG00000133808	MICALCL	17.7972	-2.48428	0.313259	-7.93043	2.18e-15	2.96e-14		ENSG00000260898	ADPGK-AS1	0.655447	1.75868	0.62242	2.82555	0.00471991	0.012413		ENSG00000137440	FGFBP1	33.7158	-2.48576	0.281953	-8.81623	1.18e-18	2.15e-17
ENSG00000189195	BTBD8	1.78726	-2.48084	0.575404	-4.31148	1.62e-05	6.64e-05		ENSG00000089335	ZNF302	80.6289	1.75864	0.199854	8.79962	1.37e-18	2.48e-17		ENSG00000133808	MICALCL	17.7972	-2.48428	0.313259	-7.93043	2.18e-15	2.96e-14
ENSG00000179899	PHC1P1	3.9	-2.47813	0.50271	-4.92953	8.24e-07	4.11e-06		ENSG00000197417	SHPK	119.769	1.75847	0.167082	10.5246	6.66e-26	2.23e-24		ENSG00000189195	BTBD8	1.78726	-2.48084	0.575404	-4.31148	1.62e-05	6.64e-05
ENSG00000078549	ADCYAP1R1	1.50771	-2.477	0.584134	-4.24047	2.23e-05	8.95e-05		ENSG00000269971	RP3-426I6.5	2.13098	1.75564	0.636469	2.75841	0.00580835	0.0149608		ENSG00000179899	PHC1P1	3.9	-2.47813	0.50271	-4.92953	8.24e-07	4.11e-06
ENSG00000059804	SLC2A3	39.727	-2.47362	0.230675	-10.7234	7.9e-27	2.82e-25		ENSG00000225855	RUSC1-AS1	9.69068	1.75526	0.407082	4.3118	1.62e-05	6.63e-05		ENSG00000078549	ADCYAP1R1	1.50771	-2.477	0.584134	-4.24047	2.23e-05	8.95e-05
ENSG00000118257	NRP2	20.0502	-2.47342	0.283242	-8.73253	2.49e-18	4.4e-17		ENSG00000237857	RP11-435O5.2	27.5056	1.75512	0.22909	7.66126	1.84e-14	2.26e-13		ENSG00000059804	SLC2A3	39.727	-2.47362	0.230675	-10.7234	7.9e-27	2.82e-25
ENSG00000183379	SYNDIG1L	3.68571	-2.47266	0.527335	-4.68898	2.75e-06	1.27e-05		ENSG00000162188	GNG3	2.00028	1.75394	0.585102	2.99767	0.00272052	0.00753919		ENSG00000118257	NRP2	20.0502	-2.47342	0.283242	-8.73253	2.49e-18	4.4e-17
ENSG00000187695	RP11-723O4.6	4.31976	-2.47023	0.451906	-5.46626	4.6e-08	2.69e-07		ENSG00000254901	MEF2BNB	48.7365	1.75269	0.21747	8.05942	7.67e-16	1.08e-14		ENSG00000183379	SYNDIG1L	3.68571	-2.47266	0.527335	-4.68898	2.75e-06	1.27e-05
ENSG00000078081	LAMP3	124.127	-2.46761	0.167259	-14.7533	2.93e-49	4.96e-47		ENSG00000173013	CCDC96	13.3865	1.75146	0.361288	4.84782	1.25e-06	6.07e-06		ENSG00000187695	RP11-723O4.6	4.31976	-2.47023	0.451906	-5.46626	4.6e-08	2.69e-07
ENSG00000259048	CTD-2058B24.2	23.1368	-2.46738	0.349962	-7.05042	1.78e-12	1.78e-11		ENSG00000187682	ERAS	2.67258	1.75102	0.619263	2.82759	0.00469002	0.0123457		ENSG00000078081	LAMP3	124.127	-2.46761	0.167259	-14.7533	2.93e-49	4.96e-47
ENSG00000166736	HTR3A	0.544698	-2.46687	0.593589	-4.15586	3.24e-05	0.000126542		ENSG00000081870	HSPB11	355.071	1.75048	0.125651	13.9313	4.09e-44	5.03e-42		ENSG00000259048	CTD-2058B24.2	23.1368	-2.46738	0.349962	-7.05042	1.78e-12	1.78e-11
ENSG00000018236	CNTN1	70.1039	-2.46568	0.270572	-9.11286	8.02e-20	1.63e-18		ENSG00000274191	RP11-324E6.10	4.45622	1.74812	0.551035	3.17243	0.00151169	0.0044097		ENSG00000166736	HTR3A	0.544698	-2.46687	0.593589	-4.15586	3.24e-05	0.000126542
ENSG00000013588	GPRC5A	2265.78	-2.4612	0.204189	-12.0535	1.86e-33	1.05e-31		ENSG00000272416	CTD-2081C10.7	3.20919	1.74629	0.566674	3.08165	0.00205856	0.00584702		ENSG00000018236	CNTN1	70.1039	-2.46568	0.270572	-9.11286	8.02e-20	1.63e-18
ENSG00000104419	NDRG1	3428.06	-2.45962	0.116463	-21.1193	5.29e-99	1.11e-95		ENSG00000188603	CLN3	26.583	1.74599	0.309603	5.63946	1.71e-08	1.06e-07		ENSG00000013588	GPRC5A	2265.78	-2.4612	0.204189	-12.0535	1.86e-33	1.05e-31
ENSG00000186174	BCL9L	477.513	-2.45666	0.311725	-7.88085	3.25e-15	4.32e-14		ENSG00000188163	FAM166A	5.41342	1.74295	0.620401	2.8094	0.00496339	0.0129866		ENSG00000104419	NDRG1	3428.06	-2.45962	0.116463	-21.1193	5.29e-99	1.11e-95
ENSG00000275160	RP11-187C18.3	3.76288	-2.45555	0.485677	-5.05593	4.28e-07	2.21e-06		ENSG00000090273	NUDC	5062.38	1.74183	0.133512	13.0463	6.67e-39	5.56e-37		ENSG00000186174	BCL9L	477.513	-2.45666	0.311725	-7.88085	3.25e-15	4.32e-14
ENSG00000183709	IFNL2	3.37303	-2.45269	0.50172	-4.88856	1.02e-06	5e-06		ENSG00000272155	RP11-707M3.3	5.7455	1.74174	0.470172	3.70447	0.000211833	0.000724933		ENSG00000275160	RP11-187C18.3	3.76288	-2.45555	0.485677	-5.05593	4.28e-07	2.21e-06
ENSG00000187554	TLR5	16.6312	-2.45261	0.298291	-8.22219	2e-16	2.99e-15		ENSG00000231638	AC011738.4	2.85622	1.74002	0.546878	3.18174	0.00146393	0.00428395		ENSG00000183709	IFNL2	3.37303	-2.45269	0.50172	-4.88856	1.02e-06	5e-06
ENSG00000203797	DDO	0.514879	-2.45158	0.59875	-4.09451	4.23e-05	0.000162421		ENSG00000234327	AC012146.7	27.2821	1.73617	0.298705	5.81232	6.16e-09	4.06e-08		ENSG00000187554	TLR5	16.6312	-2.45261	0.298291	-8.22219	2e-16	2.99e-15
ENSG00000244280	ECEL1P2	0.934514	-2.45061	0.599688	-4.08648	4.38e-05	0.000167719		ENSG00000170290	SLN	1.88985	1.73574	0.630534	2.75281	0.00590854	0.0151968		ENSG00000203797	DDO	0.514879	-2.45158	0.59875	-4.09451	4.23e-05	0.000162421
ENSG00000167601	AXL	347.305	-2.45029	0.124328	-19.7083	1.83e-86	2.22e-83		ENSG00000205274	TRBV20OR9-2	1.99401	1.73416	0.587171	2.95342	0.0031427	0.00860562		ENSG00000244280	ECEL1P2	0.934514	-2.45061	0.599688	-4.08648	4.38e-05	0.000167719
ENSG00000120457	KCNJ5	6.25669	-2.4484	0.391024	-6.2615	3.81e-10	2.93e-09		ENSG00000259762	RP11-158M2.4	1.00631	1.73356	0.63508	2.72966	0.00633988	0.0162047		ENSG00000167601	AXL	347.305	-2.45029	0.124328	-19.7083	1.83e-86	2.22e-83
ENSG00000135960	EDAR	0.988711	-2.44596	0.595598	-4.10673	4.01e-05	0.000154556		ENSG00000260896	PRCAT47	6.08959	1.73292	0.470006	3.68703	0.00022689	0.000771869		ENSG00000120457	KCNJ5	6.25669	-2.4484	0.391024	-6.2615	3.81e-10	2.93e-09
ENSG00000125384	PTGER2	4.39326	-2.44576	0.479058	-5.10536	3.3e-07	1.73e-06		ENSG00000272128	KB-1836B5.4	0.904279	1.73198	0.640338	2.7048	0.00683464	0.0173575		ENSG00000135960	EDAR	0.988711	-2.44596	0.595598	-4.10673	4.01e-05	0.000154556
ENSG00000261114	RP11-325K4.2	4.32734	-2.44311	0.485049	-5.03684	4.73e-07	2.44e-06		ENSG00000166813	KIF7	7.46916	1.73146	0.387473	4.46861	7.87e-06	3.39e-05		ENSG00000125384	PTGER2	4.39326	-2.44576	0.479058	-5.10536	3.3e-07	1.73e-06
ENSG00000134013	LOXL2	190.439	-2.44046	0.146035	-16.7115	1.08e-62	4.61e-60		ENSG00000221676	RNU6ATAC	1.80301	1.73105	0.636871	2.71805	0.00656676	0.016727		ENSG00000261114	RP11-325K4.2	4.32734	-2.44311	0.485049	-5.03684	4.73e-07	2.44e-06
ENSG00000260837	RP11-434B12.1	6.84086	-2.44033	0.456428	-5.34659	8.96e-08	5.07e-07		ENSG00000255129	RP11-839D17.3	2.91058	1.73047	0.555331	3.1161	0.0018326	0.00525585		ENSG00000134013	LOXL2	190.439	-2.44046	0.146035	-16.7115	1.08e-62	4.61e-60
ENSG00000175155	YPEL2	83.5008	-2.43661	0.237327	-10.2669	9.94e-25	3.04e-23		ENSG00000214827	MTCP1	5.93038	1.72918	0.470407	3.67592	0.000236996	0.000803989		ENSG00000260837	RP11-434B12.1	6.84086	-2.44033	0.456428	-5.34659	8.96e-08	5.07e-07
ENSG00000091592	NLRP1	111.349	-2.43467	0.174755	-13.9319	4.05e-44	5.01e-42		ENSG00000258469	CHMP4BP1	13.1188	1.72763	0.495029	3.48996	0.0004831	0.00155138		ENSG00000175155	YPEL2	83.5008	-2.43661	0.237327	-10.2669	9.94e-25	3.04e-23
ENSG00000236204	LINC01376	3.67348	-2.43416	0.501375	-4.85496	1.2e-06	5.88e-06		ENSG00000260751	CTD-2196E14.6	4.16277	1.7226	0.542042	3.17799	0.00148299	0.00433128		ENSG00000091592	NLRP1	111.349	-2.43467	0.174755	-13.9319	4.05e-44	5.01e-42
ENSG00000151694	ADAM17	350.946	-2.43277	0.274784	-8.85337	8.49e-19	1.57e-17		ENSG00000276261	RP11-1060J15.9	4.01215	1.72216	0.539832	3.19018	0.00142186	0.00417146		ENSG00000236204	LINC01376	3.67348	-2.43416	0.501375	-4.85496	1.2e-06	5.88e-06
ENSG00000152377	SPOCK1	13.8109	-2.43208	0.314871	-7.72406	1.13e-14	1.41e-13		ENSG00000231010	RP6-109B7.2	2.35557	1.72	0.612312	2.80902	0.00496924	0.0129974		ENSG00000151694	ADAM17	350.946	-2.43277	0.274784	-8.85337	8.49e-19	1.57e-17
ENSG00000183682	BMP8A	6.58379	-2.43167	0.40557	-5.99569	2.03e-09	1.42e-08		ENSG00000176422	SPRYD4	82.6772	1.71621	0.180384	9.51419	1.83e-21	4.27e-20		ENSG00000152377	SPOCK1	13.8109	-2.43208	0.314871	-7.72406	1.13e-14	1.41e-13
ENSG00000266405	CBX3P2	1.56591	-2.42939	0.573927	-4.23293	2.31e-05	9.24e-05		ENSG00000224842	RP11-123K19.1	4.25103	1.71425	0.494071	3.46965	0.00052114	0.00165905		ENSG00000183682	BMP8A	6.58379	-2.43167	0.40557	-5.99569	2.03e-09	1.42e-08
ENSG00000086730	LAT2	302.277	-2.42736	0.136103	-17.8348	3.8e-71	2.73e-68		ENSG00000250327	RP11-173M11.2	3.75742	1.71339	0.508445	3.36987	0.000752039	0.00232615		ENSG00000266405	CBX3P2	1.56591	-2.42939	0.573927	-4.23293	2.31e-05	9.24e-05
ENSG00000131019	ULBP3	72.0189	-2.42597	0.28405	-8.54066	1.33e-17	2.23e-16		ENSG00000104852	SNRNP70	4536.39	1.71276	0.121486	14.0984	3.88e-45	5.2e-43		ENSG00000086730	LAT2	302.277	-2.42736	0.136103	-17.8348	3.8e-71	2.73e-68
ENSG00000151224	MAT1A	22.5013	-2.42248	0.241112	-10.0471	9.46e-24	2.66e-22		ENSG00000087586	AURKA	1000.3	1.71237	0.100723	17.0008	8.1e-65	4.05e-62		ENSG00000131019	ULBP3	72.0189	-2.42597	0.28405	-8.54066	1.33e-17	2.23e-16
ENSG00000183128	CALHM3	8.37035	-2.42094	0.380549	-6.36171	2e-10	1.58e-09		ENSG00000225083	GRTP1-AS1	0.821171	1.71147	0.639821	2.67492	0.00747479	0.0188088		ENSG00000151224	MAT1A	22.5013	-2.42248	0.241112	-10.0471	9.46e-24	2.66e-22
ENSG00000162949	CAPN13	2.58447	-2.41917	0.516912	-4.68003	2.87e-06	1.32e-05		ENSG00000162461	SLC25A34	6.07498	1.71141	0.387137	4.42068	9.84e-06	4.18e-05		ENSG00000183128	CALHM3	8.37035	-2.42094	0.380549	-6.36171	2e-10	1.58e-09
ENSG00000154783	FGD5	1.36656	-2.41887	0.582445	-4.15295	3.28e-05	0.000128078		ENSG00000233903	Z83851.4	12.1896	1.71096	0.304666	5.61583	1.96e-08	1.2e-07		ENSG00000162949	CAPN13	2.58447	-2.41917	0.516912	-4.68003	2.87e-06	1.32e-05
ENSG00000162645	GBP2	5.2846	-2.41725	0.486893	-4.96464	6.88e-07	3.46e-06		ENSG00000128335	APOL2	117.293	1.70996	0.156368	10.9355	7.8e-28	3e-26		ENSG00000154783	FGD5	1.36656	-2.41887	0.582445	-4.15295	3.28e-05	0.000128078
ENSG00000204055	RP11-247A12.2	3.42936	-2.41499	0.502846	-4.80263	1.57e-06	7.52e-06		ENSG00000175820	CCDC168	1.64711	1.70919	0.634077	2.69555	0.0070272	0.0177996		ENSG00000162645	GBP2	5.2846	-2.41725	0.486893	-4.96464	6.88e-07	3.46e-06
ENSG00000109321	AREG	5181.01	-2.41372	0.179306	-13.4615	2.64e-41	2.65e-39		ENSG00000117984	CTSD	2175.8	1.70715	0.155631	10.9692	5.38e-28	2.1e-26		ENSG00000204055	RP11-247A12.2	3.42936	-2.41499	0.502846	-4.80263	1.57e-06	7.52e-06
ENSG00000174498	IGDCC3	5.61869	-2.40965	0.429128	-5.61523	1.96e-08	1.2e-07		ENSG00000279332	RP11-799B12.1	20.8047	1.7066	0.341938	4.99096	6.01e-07	3.04e-06		ENSG00000109321	AREG	5181.01	-2.41372	0.179306	-13.4615	2.64e-41	2.65e-39
ENSG00000235269	AL162759.1	42.9486	-2.40842	0.307486	-7.83261	4.78e-15	6.23e-14		ENSG00000087303	NID2	5.39881	1.70551	0.577087	2.95538	0.00312283	0.0085582		ENSG00000174498	IGDCC3	5.61869	-2.40965	0.429128	-5.61523	1.96e-08	1.2e-07
ENSG00000228686	RP11-492I21.1	1.53713	-2.40401	0.580906	-4.13839	3.5e-05	0.000135886		ENSG00000077616	NAALAD2	45.323	1.7052	0.265417	6.42462	1.32e-10	1.07e-09		ENSG00000235269	AL162759.1	42.9486	-2.40842	0.307486	-7.83261	4.78e-15	6.23e-14
ENSG00000152953	STK32B	0.508473	-2.40283	0.594219	-4.04367	5.26e-05	0.000198634		ENSG00000138092	CENPO	260.496	1.70483	0.120247	14.1777	1.26e-45	1.74e-43		ENSG00000228686	RP11-492I21.1	1.53713	-2.40401	0.580906	-4.13839	3.5e-05	0.000135886
ENSG00000158079	PTPDC1	201.806	-2.40165	0.133238	-18.0253	1.23e-72	9.15e-70		ENSG00000273437	RP11-434H6.7	12.7814	1.70255	0.370365	4.59695	4.29e-06	1.93e-05		ENSG00000152953	STK32B	0.508473	-2.40283	0.594219	-4.04367	5.26e-05	0.000198634
ENSG00000134954	ETS1	626.629	-2.40146	0.157171	-15.2793	1.05e-52	2.22e-50		ENSG00000261610	AP000265.1	0.966545	1.70214	0.635765	2.67731	0.00742164	0.0186894		ENSG00000158079	PTPDC1	201.806	-2.40165	0.133238	-18.0253	1.23e-72	9.15e-70
ENSG00000143507	DUSP10	66.7797	-2.40044	0.2106	-11.3981	4.27e-30	1.94e-28		ENSG00000268836	LA16c-OS12.2	2.93066	1.6998	0.586028	2.90054	0.00372524	0.0100487		ENSG00000134954	ETS1	626.629	-2.40146	0.157171	-15.2793	1.05e-52	2.22e-50
ENSG00000166398	KIAA0355	74.3251	-2.39803	0.305816	-7.84141	4.46e-15	5.84e-14		ENSG00000275759	RP11-131L12.3	4.12597	1.6971	0.526522	3.22322	0.00126757	0.00375761		ENSG00000143507	DUSP10	66.7797	-2.40044	0.2106	-11.3981	4.27e-30	1.94e-28
ENSG00000117322	CR2	31.8761	-2.39772	0.263524	-9.09868	9.14e-20	1.85e-18		ENSG00000244617	ASPRV1	16.5903	1.69667	0.342207	4.95801	7.12e-07	3.58e-06		ENSG00000166398	KIAA0355	74.3251	-2.39803	0.305816	-7.84141	4.46e-15	5.84e-14
ENSG00000100784	RPS6KA5	120.17	-2.39447	0.214992	-11.1375	8.24e-29	3.37e-27		ENSG00000214309	MBLAC1	17.1668	1.69662	0.326058	5.20343	1.96e-07	1.06e-06		ENSG00000117322	CR2	31.8761	-2.39772	0.263524	-9.09868	9.14e-20	1.85e-18
ENSG00000126368	NR1D1	313.352	-2.3926	0.159844	-14.9683	1.18e-50	2.12e-48		ENSG00000165917	RAPSN	3.01636	1.69056	0.580916	2.91017	0.00361237	0.00978211		ENSG00000100784	RPS6KA5	120.17	-2.39447	0.214992	-11.1375	8.24e-29	3.37e-27
ENSG00000243902	ELFN2	2.28738	-2.39159	0.525411	-4.55185	5.32e-06	2.35e-05		ENSG00000272263	RP11-767C1.2	5.90695	1.69026	0.486697	3.47292	0.000514838	0.00164217		ENSG00000126368	NR1D1	313.352	-2.3926	0.159844	-14.9683	1.18e-50	2.12e-48
ENSG00000179846	NKPD1	3.88104	-2.39091	0.507232	-4.71365	2.43e-06	1.13e-05		ENSG00000160818	GPATCH4	641.324	1.68941	0.127987	13.1998	8.79e-40	7.75e-38		ENSG00000243902	ELFN2	2.28738	-2.39159	0.525411	-4.55185	5.32e-06	2.35e-05
ENSG00000178882	FAM101A	1.93293	-2.39043	0.558107	-4.2831	1.84e-05	7.49e-05		ENSG00000142686	C1orf216	238.596	1.68847	0.129294	13.0591	5.64e-39	4.75e-37		ENSG00000179846	NKPD1	3.88104	-2.39091	0.507232	-4.71365	2.43e-06	1.13e-05
ENSG00000244588	RAD21L1	1.29516	-2.38868	0.595352	-4.01222	6.02e-05	0.000224996		ENSG00000256628	ZBTB11-AS1	35.3306	1.68817	0.215397	7.83746	4.6e-15	6.02e-14		ENSG00000178882	FAM101A	1.93293	-2.39043	0.558107	-4.2831	1.84e-05	7.49e-05
ENSG00000100100	PIK3IP1	6.966	-2.38563	0.405282	-5.88633	3.95e-09	2.67e-08		ENSG00000183684	ALYREF	3509.48	1.68766	0.118221	14.2754	3.11e-46	4.5e-44		ENSG00000244588	RAD21L1	1.29516	-2.38868	0.595352	-4.01222	6.02e-05	0.000224996
ENSG00000144802	NFKBIZ	240.157	-2.38498	0.279724	-8.52618	1.51e-17	2.52e-16		ENSG00000224261	RP11-179G5.1	3.56696	1.68665	0.60337	2.79538	0.0051838	0.0135061		ENSG00000100100	PIK3IP1	6.966	-2.38563	0.405282	-5.88633	3.95e-09	2.67e-08
ENSG00000162039	MEIOB	5.1721	-2.38297	0.44291	-5.38026	7.44e-08	4.24e-07		ENSG00000262712	RP11-295D4.1	12.9508	1.68612	0.32988	5.11132	3.2e-07	1.68e-06		ENSG00000144802	NFKBIZ	240.157	-2.38498	0.279724	-8.52618	1.51e-17	2.52e-16
ENSG00000241794	SPRR2A	0.488809	-2.38108	0.588665	-4.04488	5.24e-05	0.000197776		ENSG00000087191	PSMC5	3308.26	1.68603	0.13042	12.9277	3.14e-38	2.53e-36		ENSG00000162039	MEIOB	5.1721	-2.38297	0.44291	-5.38026	7.44e-08	4.24e-07
ENSG00000176641	RNF152	30.3167	-2.38103	0.243363	-9.78384	1.32e-22	3.39e-21		ENSG00000100038	TOP3B	0.8575	1.68586	0.64035	2.63272	0.00847035	0.0210332		ENSG00000241794	SPRR2A	0.488809	-2.38108	0.588665	-4.04488	5.24e-05	0.000197776
ENSG00000176244	ACBD7	14.4105	-2.37921	0.341906	-6.95867	3.44e-12	3.3e-11		ENSG00000271895	RP4-635E18.8	2.81257	1.68382	0.55675	3.02438	0.00249144	0.00696102		ENSG00000176641	RNF152	30.3167	-2.38103	0.243363	-9.78384	1.32e-22	3.39e-21
ENSG00000164484	TMEM200A	385.046	-2.37828	0.144904	-16.4128	1.55e-60	6.04e-58		ENSG00000250071	CTD-2060C23.1	0.817471	1.68201	0.630885	2.66612	0.00767331	0.0192557		ENSG00000176244	ACBD7	14.4105	-2.37921	0.341906	-6.95867	3.44e-12	3.3e-11
ENSG00000134363	FST	4.83884	-2.37828	0.492967	-4.82441	1.4e-06	6.78e-06		ENSG00000183423	LRIT3	5.63749	1.68177	0.509316	3.30201	0.000959936	0.00290877		ENSG00000164484	TMEM200A	385.046	-2.37828	0.144904	-16.4128	1.55e-60	6.04e-58
ENSG00000133454	MYO18B	0.845115	-2.37764	0.611641	-3.88731	0.00010136	0.00036633		ENSG00000130204	TOMM40	2368.51	1.68094	0.0884256	19.0096	1.42e-80	1.36e-77		ENSG00000134363	FST	4.83884	-2.37828	0.492967	-4.82441	1.4e-06	6.78e-06
ENSG00000271605	MILR1	9.17445	-2.37695	0.413845	-5.74358	9.27e-09	5.95e-08		ENSG00000126749	EMG1	197.727	1.67732	0.190609	8.79977	1.37e-18	2.48e-17		ENSG00000133454	MYO18B	0.845115	-2.37764	0.611641	-3.88731	0.00010136	0.00036633
ENSG00000166750	SLFN5	562.58	-2.37692	0.147523	-16.1121	2.1e-58	7.09e-56		ENSG00000275176	ACACA	0.99145	1.67684	0.632586	2.65077	0.00803085	0.0200545		ENSG00000271605	MILR1	9.17445	-2.37695	0.413845	-5.74358	9.27e-09	5.95e-08
ENSG00000110628	SLC22A18	33.1611	-2.37683	0.28012	-8.48503	2.16e-17	3.54e-16		ENSG00000108848	LUC7L3	1807.86	1.67545	0.173734	9.64376	5.22e-22	1.28e-20		ENSG00000166750	SLFN5	562.58	-2.37692	0.147523	-16.1121	2.1e-58	7.09e-56
ENSG00000230615	RP5-1198O20.4	10.8515	-2.37466	0.336042	-7.06654	1.59e-12	1.59e-11		ENSG00000107371	EXOSC3	317.925	1.67397	0.10729	15.6024	7.01e-55	1.77e-52		ENSG00000110628	SLC22A18	33.1611	-2.37683	0.28012	-8.48503	2.16e-17	3.54e-16
ENSG00000132639	SNAP25	6.53103	-2.36801	0.436311	-5.42736	5.72e-08	3.31e-07		ENSG00000270049	RP11-297D21.4	4.50549	1.67148	0.473376	3.53098	0.000414023	0.00134541		ENSG00000230615	RP5-1198O20.4	10.8515	-2.37466	0.336042	-7.06654	1.59e-12	1.59e-11
ENSG00000267277	CTD-2342J14.6	2.98141	-2.36704	0.535605	-4.41937	9.9e-06	4.2e-05		ENSG00000229190	RP11-390B4.3	0.366882	1.67122	0.578161	2.89058	0.00384536	0.01034		ENSG00000132639	SNAP25	6.53103	-2.36801	0.436311	-5.42736	5.72e-08	3.31e-07
ENSG00000228522	RP11-236F9.2	1.14612	-2.36616	0.594941	-3.97713	6.98e-05	0.000259016		ENSG00000273811	AC005052.1	1.92512	1.67114	0.591767	2.82398	0.00474309	0.012464		ENSG00000267277	CTD-2342J14.6	2.98141	-2.36704	0.535605	-4.41937	9.9e-06	4.2e-05
ENSG00000281123	FCGBP	2.67873	-2.36609	0.568107	-4.16487	3.12e-05	0.000122064		ENSG00000238390	SNORA81	1.3656	1.67049	0.614093	2.72025	0.00652317	0.0166307		ENSG00000228522	RP11-236F9.2	1.14612	-2.36616	0.594941	-3.97713	6.98e-05	0.000259016
ENSG00000185477	GPRIN3	9.70588	-2.36484	0.367995	-6.42628	1.31e-10	1.06e-09		ENSG00000188486	H2AFX	3065.74	1.67028	0.130394	12.8094	1.45e-37	1.1e-35		ENSG00000281123	FCGBP	2.67873	-2.36609	0.568107	-4.16487	3.12e-05	0.000122064
ENSG00000258626	COX7A2P1	1.21016	-2.35991	0.582661	-4.05023	5.12e-05	0.000193497		ENSG00000213144	RP11-64B16.2	3.89853	1.66996	0.596697	2.79867	0.00513132	0.0133803		ENSG00000185477	GPRIN3	9.70588	-2.36484	0.367995	-6.42628	1.31e-10	1.06e-09
ENSG00000153162	BMP6	33.2178	-2.35835	0.220253	-10.7075	9.39e-27	3.32e-25		ENSG00000269896	RP4-740C4.5	6.20287	1.66994	0.413853	4.03511	5.46e-05	0.000205115		ENSG00000258626	COX7A2P1	1.21016	-2.35991	0.582661	-4.05023	5.12e-05	0.000193497
ENSG00000139445	FOXN4	6.8108	-2.3567	0.397503	-5.92875	3.05e-09	2.09e-08		ENSG00000101638	ST8SIA5	7.39766	1.66868	0.475599	3.50859	0.000450491	0.00145447		ENSG00000153162	BMP6	33.2178	-2.35835	0.220253	-10.7075	9.39e-27	3.32e-25
ENSG00000148357	HMCN2	2.63278	-2.35578	0.545926	-4.31521	1.59e-05	6.54e-05		ENSG00000278472	RP11-74D7.3	1.45225	1.6685	0.637786	2.61608	0.00889449	0.0219585		ENSG00000139445	FOXN4	6.8108	-2.3567	0.397503	-5.92875	3.05e-09	2.09e-08
ENSG00000261089	RP11-435I10.3	1.05432	-2.35522	0.596768	-3.94662	7.93e-05	0.000291466		ENSG00000158526	TSR2	507.217	1.66788	0.135274	12.3296	6.27e-35	3.91e-33		ENSG00000148357	HMCN2	2.63278	-2.35578	0.545926	-4.31521	1.59e-05	6.54e-05
ENSG00000164591	MYOZ3	0.853208	-2.3501	0.602762	-3.89888	9.66e-05	0.000350249		ENSG00000126453	BCL2L12	1355.78	1.6671	0.120623	13.8207	1.91e-43	2.23e-41		ENSG00000261089	RP11-435I10.3	1.05432	-2.35522	0.596768	-3.94662	7.93e-05	0.000291466
ENSG00000188219	POTEE	0.737691	-2.34973	0.599895	-3.91691	8.97e-05	0.000326675		ENSG00000227740	RP11-318C24.2	2.13759	1.66572	0.612652	2.71887	0.00655063	0.0166933		ENSG00000164591	MYOZ3	0.853208	-2.3501	0.602762	-3.89888	9.66e-05	0.000350249
ENSG00000228626	RP11-495P10.9	1.6981	-2.34934	0.578065	-4.06415	4.82e-05	0.000183087		ENSG00000213658	LAT	1.20011	1.66527	0.638672	2.60739	0.00912343	0.0224442		ENSG00000188219	POTEE	0.737691	-2.34973	0.599895	-3.91691	8.97e-05	0.000326675
ENSG00000236714	AC005592.1	6.94241	-2.34903	0.37478	-6.26774	3.66e-10	2.82e-09		ENSG00000279623	RP11-399C16.3	1.9056	1.66431	0.629743	2.64284	0.00822128	0.0204767		ENSG00000228626	RP11-495P10.9	1.6981	-2.34934	0.578065	-4.06415	4.82e-05	0.000183087
ENSG00000108387	42982	58.2712	-2.34897	0.16472	-14.2604	3.86e-46	5.48e-44		ENSG00000188599	NPIPP1	4.05076	1.66141	0.504957	3.2902	0.00100117	0.00302481		ENSG00000236714	AC005592.1	6.94241	-2.34903	0.37478	-6.26774	3.66e-10	2.82e-09
ENSG00000239704	CDRT4	0.661351	-2.34874	0.606446	-3.87295	0.000107525	0.000387031		ENSG00000164104	HMGB2	5348.28	1.66132	0.120681	13.7662	4.07e-43	4.61e-41		ENSG00000108387	42982	58.2712	-2.34897	0.16472	-14.2604	3.86e-46	5.48e-44
ENSG00000164211	STARD4	387.718	-2.34869	0.139011	-16.8957	4.84e-64	2.32e-61		ENSG00000132330	SCLY	32.1271	1.65976	0.230185	7.21057	5.57e-13	5.83e-12		ENSG00000239704	CDRT4	0.661351	-2.34874	0.606446	-3.87295	0.000107525	0.000387031
ENSG00000149428	HYOU1	79.8142	-2.34192	0.258864	-9.04692	1.47e-19	2.91e-18		ENSG00000070010	UFD1L	1191.11	1.65946	0.109367	15.1733	5.31e-52	1.07e-49		ENSG00000164211	STARD4	387.718	-2.34869	0.139011	-16.8957	4.84e-64	2.32e-61
ENSG00000013725	CD6	0.743741	-2.33937	0.600111	-3.89823	9.69e-05	0.000351143		ENSG00000223802	CERS1	10.8798	1.65808	0.524658	3.1603	0.00157609	0.00458014		ENSG00000149428	HYOU1	79.8142	-2.34192	0.258864	-9.04692	1.47e-19	2.91e-18
ENSG00000071242	RPS6KA2	102.681	-2.33924	0.156165	-14.9793	1e-50	1.82e-48		ENSG00000261713	SSTR5-AS1	8.39174	1.65767	0.395179	4.19473	2.73e-05	0.000108096		ENSG00000013725	CD6	0.743741	-2.33937	0.600111	-3.89823	9.69e-05	0.000351143
ENSG00000167037	SGSM1	64.2924	-2.33257	0.206896	-11.2741	1.76e-29	7.58e-28		ENSG00000277707	PRPF31	15.7825	1.65699	0.29673	5.58417	2.35e-08	1.43e-07		ENSG00000071242	RPS6KA2	102.681	-2.33924	0.156165	-14.9793	1e-50	1.82e-48
ENSG00000230524	COL6A4P1	2.08714	-2.33196	0.560898	-4.15755	3.22e-05	0.000125783		ENSG00000267575	CTC-459F4.3	79.3958	1.65651	0.188094	8.80683	1.29e-18	2.33e-17		ENSG00000167037	SGSM1	64.2924	-2.33257	0.206896	-11.2741	1.76e-29	7.58e-28
ENSG00000005884	ITGA3	4214.34	-2.32885	0.184269	-12.6383	1.3e-36	9.24e-35		ENSG00000235111	RP1-29C18.8	6.2213	1.65649	0.478359	3.46286	0.000534469	0.00169881		ENSG00000230524	COL6A4P1	2.08714	-2.33196	0.560898	-4.15755	3.22e-05	0.000125783
ENSG00000157514	TSC22D3	352.208	-2.32877	0.120425	-19.3379	2.58e-83	2.83e-80		ENSG00000155254	MARVELD1	445.875	1.65185	0.112324	14.7061	5.89e-49	9.81e-47		ENSG00000005884	ITGA3	4214.34	-2.32885	0.184269	-12.6383	1.3e-36	9.24e-35
ENSG00000196782	MAML3	39.2465	-2.32672	0.244935	-9.49933	2.11e-21	4.89e-20		ENSG00000120075	HOXB5	67.0808	1.6516	0.204427	8.07915	6.52e-16	9.28e-15		ENSG00000157514	TSC22D3	352.208	-2.32877	0.120425	-19.3379	2.58e-83	2.83e-80
ENSG00000168427	KLHL30	7.34097	-2.32519	0.40876	-5.68841	1.28e-08	8.09e-08		ENSG00000164611	PTTG1	1854.75	1.64997	0.151019	10.9256	8.69e-28	3.33e-26		ENSG00000196782	MAML3	39.2465	-2.32672	0.244935	-9.49933	2.11e-21	4.89e-20
ENSG00000273780	ARHGAP23	1.70218	-2.32418	0.577506	-4.0245	5.71e-05	0.000213983		ENSG00000277734	TRAC	1.77729	1.64937	0.61465	2.68344	0.00728699	0.0183895		ENSG00000168427	KLHL30	7.34097	-2.32519	0.40876	-5.68841	1.28e-08	8.09e-08
ENSG00000079112	CDH17	1.13158	-2.32366	0.582545	-3.98881	6.64e-05	0.000247148		ENSG00000179965	ZNF771	192.335	1.64848	0.169865	9.70462	2.88e-22	7.18e-21		ENSG00000273780	ARHGAP23	1.70218	-2.32418	0.577506	-4.0245	5.71e-05	0.000213983
ENSG00000175084	DES	28.7703	-2.32183	0.221865	-10.465	1.25e-25	4.13e-24		ENSG00000177628	GBA	22.267	1.64842	0.271437	6.07295	1.26e-09	9.02e-09		ENSG00000079112	CDH17	1.13158	-2.32366	0.582545	-3.98881	6.64e-05	0.000247148
ENSG00000122025	FLT3	4.1358	-2.3171	0.473645	-4.89207	9.98e-07	4.92e-06		ENSG00000060069	CTDP1	334.387	1.64779	0.126294	13.0473	6.59e-39	5.51e-37		ENSG00000175084	DES	28.7703	-2.32183	0.221865	-10.465	1.25e-25	4.13e-24
ENSG00000105376	ICAM5	271.54	-2.31574	0.199628	-11.6003	4.11e-31	1.96e-29		ENSG00000238317	SNORD11	1.35895	1.64778	0.636459	2.58898	0.0096262	0.0235776		ENSG00000122025	FLT3	4.1358	-2.3171	0.473645	-4.89207	9.98e-07	4.92e-06
ENSG00000226652	PSMD10P2	8.74521	-2.31478	0.473672	-4.88689	1.02e-06	5.04e-06		ENSG00000236498	AC107081.5	1.83194	1.64536	0.629526	2.61365	0.00895815	0.0220848		ENSG00000105376	ICAM5	271.54	-2.31574	0.199628	-11.6003	4.11e-31	1.96e-29
ENSG00000205810	KLRC3	1.74553	-2.31415	0.566195	-4.08719	4.37e-05	0.000167233		ENSG00000254485	RP11-380O24.1	2.4364	1.64343	0.573443	2.8659	0.0041582	0.0110969		ENSG00000226652	PSMD10P2	8.74521	-2.31478	0.473672	-4.88689	1.02e-06	5.04e-06
ENSG00000164509	IL31RA	18.3636	-2.31382	0.347582	-6.6569	2.8e-11	2.46e-10		ENSG00000116096	SPR	964.411	1.64336	0.108102	15.202	3.43e-52	6.99e-50		ENSG00000205810	KLRC3	1.74553	-2.31415	0.566195	-4.08719	4.37e-05	0.000167233
ENSG00000137642	SORL1	248.732	-2.31197	0.203943	-11.3363	8.67e-30	3.81e-28		ENSG00000260095	RP11-715J22.3	4.21142	1.64225	0.566053	2.90123	0.00371699	0.0100312		ENSG00000164509	IL31RA	18.3636	-2.31382	0.347582	-6.6569	2.8e-11	2.46e-10
ENSG00000101280	ANGPT4	7.13318	-2.3081	0.370283	-6.23334	4.57e-10	3.46e-09		ENSG00000271862	RP11-343L5.2	11.4925	1.64193	0.447379	3.67012	0.000242438	0.000820758		ENSG00000137642	SORL1	248.732	-2.31197	0.203943	-11.3363	8.67e-30	3.81e-28
ENSG00000070886	EPHA8	1.24284	-2.30518	0.584907	-3.94111	8.11e-05	0.000297621		ENSG00000258378	RP11-517O13.1	0.854882	1.64082	0.640696	2.561	0.0104372	0.0253535		ENSG00000101280	ANGPT4	7.13318	-2.3081	0.370283	-6.23334	4.57e-10	3.46e-09
ENSG00000132535	DLG4	61.6428	-2.30455	0.182615	-12.6197	1.64e-36	1.16e-34		ENSG00000267769	CTB-50L17.9	3.65618	1.6377	0.59271	2.76308	0.00572591	0.014765		ENSG00000070886	EPHA8	1.24284	-2.30518	0.584907	-3.94111	8.11e-05	0.000297621
ENSG00000277737	FP325317.1	0.864845	-2.30453	0.606152	-3.8019	0.000143591	0.000505923		ENSG00000174448	STARD6	2.33692	1.637	0.587502	2.78637	0.00533019	0.0138408		ENSG00000132535	DLG4	61.6428	-2.30455	0.182615	-12.6197	1.64e-36	1.16e-34
ENSG00000185100	ADSSL1	51.2852	-2.30363	0.172016	-13.3919	6.74e-41	6.52e-39		ENSG00000197182	MIRLET7BHG	39.4588	1.63542	0.224652	7.27982	3.34e-13	3.58e-12		ENSG00000277737	FP325317.1	0.864845	-2.30453	0.606152	-3.8019	0.000143591	0.000505923
ENSG00000128573	FOXP2	17.0943	-2.30297	0.336566	-6.84255	7.78e-12	7.21e-11		ENSG00000132967	HMGB1P5	279.487	1.63537	0.195156	8.3798	5.3e-17	8.38e-16		ENSG00000185100	ADSSL1	51.2852	-2.30363	0.172016	-13.3919	6.74e-41	6.52e-39
ENSG00000137628	DDX60	63.7699	-2.30123	0.216731	-10.6179	2.46e-26	8.48e-25		ENSG00000261373	VPS9D1-AS1	197.358	1.63491	0.169929	9.62115	6.51e-22	1.58e-20		ENSG00000128573	FOXP2	17.0943	-2.30297	0.336566	-6.84255	7.78e-12	7.21e-11
ENSG00000183778	B3GALT5	59.0455	-2.30068	0.278816	-8.25159	1.56e-16	2.37e-15		ENSG00000243667	WDR92	10.7895	1.63478	0.345947	4.72551	2.3e-06	1.07e-05		ENSG00000137628	DDX60	63.7699	-2.30123	0.216731	-10.6179	2.46e-26	8.48e-25
ENSG00000162591	MEGF6	70.4221	-2.29819	0.192514	-11.9378	7.52e-33	4.1e-31		ENSG00000132963	POMP	2661.35	1.63381	0.116933	13.9722	2.3e-44	2.88e-42		ENSG00000183778	B3GALT5	59.0455	-2.30068	0.278816	-8.25159	1.56e-16	2.37e-15
ENSG00000105251	SHD	6.47523	-2.2944	0.406916	-5.63851	1.72e-08	1.06e-07		ENSG00000186790	FOXE3	6.78563	1.63314	0.454331	3.59461	0.000324874	0.00107454		ENSG00000162591	MEGF6	70.4221	-2.29819	0.192514	-11.9378	7.52e-33	4.1e-31
ENSG00000179593	ALOX15B	1.53864	-2.29307	0.568117	-4.03626	5.43e-05	0.000204279		ENSG00000280239	CTB-50L17.8	13.831	1.63256	0.353914	4.61288	3.97e-06	1.79e-05		ENSG00000105251	SHD	6.47523	-2.2944	0.406916	-5.63851	1.72e-08	1.06e-07
ENSG00000043591	ADRB1	15.2671	-2.2905	0.284697	-8.0454	8.6e-16	1.21e-14		ENSG00000139343	SNRPF	1361.19	1.63228	0.150321	10.8586	1.81e-27	6.79e-26		ENSG00000179593	ALOX15B	1.53864	-2.29307	0.568117	-4.03626	5.43e-05	0.000204279
ENSG00000081248	CACNA1S	1.08041	-2.29045	0.598341	-3.828	0.000129189	0.000458691		ENSG00000179583	CIITA	2.80912	1.63088	0.552664	2.95094	0.00316806	0.00866462		ENSG00000043591	ADRB1	15.2671	-2.2905	0.284697	-8.0454	8.6e-16	1.21e-14
ENSG00000160963	COL26A1	9.67278	-2.28954	0.398963	-5.73873	9.54e-09	6.12e-08		ENSG00000266490	CTD-2349P21.9	5.28209	1.62945	0.506917	3.21443	0.00130704	0.00386417		ENSG00000081248	CACNA1S	1.08041	-2.29045	0.598341	-3.828	0.000129189	0.000458691
ENSG00000105856	HBP1	196.426	-2.2876	0.21732	-10.5264	6.53e-26	2.19e-24		ENSG00000259985	RP11-549B18.1	9.91761	1.62874	0.374004	4.35489	1.33e-05	5.54e-05		ENSG00000160963	COL26A1	9.67278	-2.28954	0.398963	-5.73873	9.54e-09	6.12e-08
ENSG00000116544	DLGAP3	1.29878	-2.28753	0.574209	-3.98379	6.78e-05	0.000252177		ENSG00000241553	ARPC4	858.516	1.62739	0.170264	9.55803	1.2e-21	2.85e-20		ENSG00000105856	HBP1	196.426	-2.2876	0.21732	-10.5264	6.53e-26	2.19e-24
ENSG00000117586	TNFSF4	291.528	-2.28678	0.151705	-15.0739	2.41e-51	4.59e-49		ENSG00000272821	CTA-384D8.36	20.6699	1.62572	0.338124	4.80805	1.52e-06	7.33e-06		ENSG00000116544	DLGAP3	1.29878	-2.28753	0.574209	-3.98379	6.78e-05	0.000252177
ENSG00000129910	CDH15	54.9529	-2.28603	0.188748	-12.1116	9.17e-34	5.32e-32		ENSG00000275895	CH507-152C13.1	4.47708	1.62507	0.473338	3.43322	0.000596466	0.00187678		ENSG00000117586	TNFSF4	291.528	-2.28678	0.151705	-15.0739	2.41e-51	4.59e-49
ENSG00000111799	COL12A1	344.596	-2.28325	0.211995	-10.7703	4.76e-27	1.73e-25		ENSG00000235480	RP11-363D14.1	1.80997	1.62406	0.583033	2.78554	0.00534387	0.0138748		ENSG00000129910	CDH15	54.9529	-2.28603	0.188748	-12.1116	9.17e-34	5.32e-32
ENSG00000110344	UBE4A	320.517	-2.28105	0.310096	-7.35594	1.9e-13	2.07e-12		ENSG00000169689	STRA13	1331.1	1.62389	0.195556	8.30396	1.01e-16	1.55e-15		ENSG00000111799	COL12A1	344.596	-2.28325	0.211995	-10.7703	4.76e-27	1.73e-25
ENSG00000214049	UCA1	134.237	-2.28037	0.165563	-13.7734	3.68e-43	4.19e-41		ENSG00000101945	SUV39H1	258.121	1.62356	0.108022	15.0299	4.68e-51	8.68e-49		ENSG00000110344	UBE4A	320.517	-2.28105	0.310096	-7.35594	1.9e-13	2.07e-12
ENSG00000185634	SHC4	6.86037	-2.27977	0.449682	-5.06975	3.98e-07	2.07e-06		ENSG00000263853	AC139530.1	3.31316	1.6224	0.62063	2.61412	0.00894569	0.0220635		ENSG00000214049	UCA1	134.237	-2.28037	0.165563	-13.7734	3.68e-43	4.19e-41
ENSG00000188511	C22orf34	48.3079	-2.27935	0.226963	-10.0428	9.88e-24	2.77e-22		ENSG00000170458	CD14	32.1144	1.62179	0.442134	3.66809	0.000244372	0.000826576		ENSG00000185634	SHC4	6.86037	-2.27977	0.449682	-5.06975	3.98e-07	2.07e-06
ENSG00000196834	POTEI	2.44107	-2.2784	0.540207	-4.21764	2.47e-05	9.83e-05		ENSG00000281930	SMIM10L1	175.291	1.62059	0.141213	11.4762	1.74e-30	8.09e-29		ENSG00000188511	C22orf34	48.3079	-2.27935	0.226963	-10.0428	9.88e-24	2.77e-22
ENSG00000185467	KPNA7	1.42083	-2.2769	0.592059	-3.84574	0.000120191	0.000428929		ENSG00000157315	TMED6	8.95884	1.62027	0.397636	4.07476	4.61e-05	0.000175813		ENSG00000196834	POTEI	2.44107	-2.2784	0.540207	-4.21764	2.47e-05	9.83e-05
ENSG00000130294	KIF1A	3.96602	-2.27394	0.49481	-4.59557	4.32e-06	1.94e-05		ENSG00000272343	RP11-140I16.3	16.6221	1.61949	0.533846	3.03362	0.0024164	0.00677805		ENSG00000185467	KPNA7	1.42083	-2.2769	0.592059	-3.84574	0.000120191	0.000428929
ENSG00000196972	SMIM10L2B	13.1764	-2.27372	0.316785	-7.17747	7.1e-13	7.36e-12		ENSG00000215014	RP5-832C2.5	18.4001	1.61888	0.395564	4.09258	4.27e-05	0.000163638		ENSG00000130294	KIF1A	3.96602	-2.27394	0.49481	-4.59557	4.32e-06	1.94e-05
ENSG00000261270	RP11-325K4.3	4.07218	-2.27177	0.492234	-4.61522	3.93e-06	1.77e-05		ENSG00000144843	ADPRH	27.8414	1.61805	0.255185	6.34069	2.29e-10	1.8e-09		ENSG00000196972	SMIM10L2B	13.1764	-2.27372	0.316785	-7.17747	7.1e-13	7.36e-12
ENSG00000172197	MBOAT1	31.6491	-2.2714	0.313925	-7.23547	4.64e-13	4.89e-12		ENSG00000254873	RP11-770J1.5	1.07132	1.61743	0.640196	2.52646	0.011522	0.0277222		ENSG00000261270	RP11-325K4.3	4.07218	-2.27177	0.492234	-4.61522	3.93e-06	1.77e-05
ENSG00000170915	PAQR8	81.7451	-2.26499	0.18304	-12.3743	3.6e-35	2.27e-33		ENSG00000015568	RGPD5	1.92325	1.61448	0.611829	2.63877	0.00832075	0.0206975		ENSG00000172197	MBOAT1	31.6491	-2.2714	0.313925	-7.23547	4.64e-13	4.89e-12
ENSG00000183691	NOG	8.32172	-2.26391	0.378121	-5.98727	2.13e-09	1.49e-08		ENSG00000279968	RP3-509I19.11	11.1605	1.61341	0.369343	4.36834	1.25e-05	5.23e-05		ENSG00000170915	PAQR8	81.7451	-2.26499	0.18304	-12.3743	3.6e-35	2.27e-33
ENSG00000151743	AMN1	118.116	-2.26294	0.20099	-11.259	2.09e-29	8.94e-28		ENSG00000171174	RBKS	22.2142	1.60918	0.290452	5.54026	3.02e-08	1.81e-07		ENSG00000183691	NOG	8.32172	-2.26391	0.378121	-5.98727	2.13e-09	1.49e-08
ENSG00000073146	MOV10L1	0.957728	-2.25992	0.599271	-3.77112	0.000162517	0.000567218		ENSG00000214026	MRPL23	347.844	1.60911	0.161864	9.9411	2.76e-23	7.5e-22		ENSG00000151743	AMN1	118.116	-2.26294	0.20099	-11.259	2.09e-29	8.94e-28
ENSG00000169129	AFAP1L2	6.94404	-2.25664	0.408328	-5.52653	3.27e-08	1.95e-07		ENSG00000181097	RP11-429J17.2	3.56882	1.60768	0.549597	2.92519	0.00344245	0.00935279		ENSG00000073146	MOV10L1	0.957728	-2.25992	0.599271	-3.77112	0.000162517	0.000567218
ENSG00000019186	CYP24A1	26.607	-2.25498	0.276084	-8.16773	3.14e-16	4.6e-15		ENSG00000236060	HSPB1P1	3.63931	1.60695	0.576392	2.78794	0.00530448	0.0137844		ENSG00000169129	AFAP1L2	6.94404	-2.25664	0.408328	-5.52653	3.27e-08	1.95e-07
ENSG00000134070	IRAK2	89.8908	-2.25485	0.197467	-11.4188	3.37e-30	1.53e-28		ENSG00000260394	LA16c-313D11.9	0.754306	1.60452	0.63574	2.52387	0.0116071	0.0278954		ENSG00000019186	CYP24A1	26.607	-2.25498	0.276084	-8.16773	3.14e-16	4.6e-15
ENSG00000235893	RP11-460E7.8	1.28954	-2.25463	0.597541	-3.77318	0.000161178	0.000563144		ENSG00000108511	HOXB6	22.2242	1.60261	0.265514	6.03588	1.58e-09	1.12e-08		ENSG00000134070	IRAK2	89.8908	-2.25485	0.197467	-11.4188	3.37e-30	1.53e-28
ENSG00000149150	SLC43A1	83.0962	-2.25315	0.129504	-17.3983	8.5e-68	5.01e-65		ENSG00000141028	CDRT15P1	1.42572	1.60043	0.602813	2.65495	0.00793213	0.0198381		ENSG00000235893	RP11-460E7.8	1.28954	-2.25463	0.597541	-3.77318	0.000161178	0.000563144
ENSG00000184845	DRD1	38.8099	-2.25312	0.221011	-10.1946	2.1e-24	6.19e-23		ENSG00000170860	LSM3	1062.78	1.60022	0.142172	11.2555	2.18e-29	9.27e-28		ENSG00000149150	SLC43A1	83.0962	-2.25315	0.129504	-17.3983	8.5e-68	5.01e-65
ENSG00000133639	BTG1	1395.87	-2.25178	0.169724	-13.2673	3.58e-40	3.23e-38		ENSG00000168748	CA7	1.10387	1.59701	0.638203	2.50236	0.0123369	0.0294703		ENSG00000184845	DRD1	38.8099	-2.25312	0.221011	-10.1946	2.1e-24	6.19e-23
ENSG00000144452	ABCA12	26.9026	-2.25166	0.320731	-7.0204	2.21e-12	2.17e-11		ENSG00000235954	TTC28-AS1	163.459	1.59396	0.185999	8.56972	1.04e-17	1.74e-16		ENSG00000133639	BTG1	1395.87	-2.25178	0.169724	-13.2673	3.58e-40	3.23e-38
ENSG00000168916	ZNF608	77.3635	-2.25119	0.205791	-10.9392	7.49e-28	2.89e-26		ENSG00000152705	CATSPER3	11.2161	1.59342	0.34133	4.66826	3.04e-06	1.39e-05		ENSG00000144452	ABCA12	26.9026	-2.25166	0.320731	-7.0204	2.21e-12	2.17e-11
ENSG00000243810	RP5-1096J16.1	2.41054	-2.2506	0.539161	-4.17427	2.99e-05	0.000117614		ENSG00000235449	RP11-480I12.2	0.412373	1.5897	0.618261	2.57124	0.0101334	0.0246874		ENSG00000168916	ZNF608	77.3635	-2.25119	0.205791	-10.9392	7.49e-28	2.89e-26
ENSG00000073910	FRY	15.6277	-2.24875	0.300738	-7.47746	7.58e-14	8.63e-13		ENSG00000129646	QRICH2	72.4898	1.58931	0.207468	7.6605	1.85e-14	2.27e-13		ENSG00000243810	RP5-1096J16.1	2.41054	-2.2506	0.539161	-4.17427	2.99e-05	0.000117614
ENSG00000259803	SLC22A31	167.62	-2.24871	0.176758	-12.722	4.46e-37	3.29e-35		ENSG00000159720	ATP6V0D1	1325.49	1.58889	0.135217	11.7507	7e-32	3.55e-30		ENSG00000073910	FRY	15.6277	-2.24875	0.300738	-7.47746	7.58e-14	8.63e-13
ENSG00000214402	LCNL1	0.496287	-2.24741	0.580281	-3.87297	0.000107519	0.000387031		ENSG00000239672	NME1	997.035	1.58763	0.187432	8.47042	2.45e-17	3.99e-16		ENSG00000259803	SLC22A31	167.62	-2.24871	0.176758	-12.722	4.46e-37	3.29e-35
ENSG00000158813	EDA	64.5858	-2.24648	0.236304	-9.50672	1.97e-21	4.57e-20		ENSG00000136535	TBR1	15.9003	1.58757	0.556355	2.85351	0.00432388	0.0114791		ENSG00000214402	LCNL1	0.496287	-2.24741	0.580281	-3.87297	0.000107519	0.000387031
ENSG00000131016	AKAP12	10437.4	-2.24564	0.18	-12.4758	1.01e-35	6.69e-34		ENSG00000165480	SKA3	509.345	1.58674	0.117871	13.4617	2.63e-41	2.65e-39		ENSG00000158813	EDA	64.5858	-2.24648	0.236304	-9.50672	1.97e-21	4.57e-20
ENSG00000254681	PKD1P5	7.34753	-2.24255	0.467244	-4.79953	1.59e-06	7.63e-06		ENSG00000186166	CCDC84	9.16259	1.58498	0.436022	3.6351	0.000277871	0.000928687		ENSG00000131016	AKAP12	10437.4	-2.24564	0.18	-12.4758	1.01e-35	6.69e-34
ENSG00000130707	ASS1	919.456	-2.23956	0.130261	-17.1928	3e-66	1.65e-63		ENSG00000146453	PNLDC1	39.1243	1.58303	0.398132	3.97613	7e-05	0.000259975		ENSG00000254681	PKD1P5	7.34753	-2.24255	0.467244	-4.79953	1.59e-06	7.63e-06
ENSG00000258404	RP11-1029J19.5	0.482045	-2.23948	0.595331	-3.76174	0.000168735	0.000586608		ENSG00000271936	RP11-443B20.1	23.0104	1.58241	0.278563	5.68061	1.34e-08	8.45e-08		ENSG00000130707	ASS1	919.456	-2.23956	0.130261	-17.1928	3e-66	1.65e-63
ENSG00000107731	UNC5B	440.301	-2.23815	0.21423	-10.4474	1.51e-25	4.91e-24		ENSG00000277728	RP11-143K11.7	1.68199	1.58179	0.616701	2.56492	0.0103198	0.0250953		ENSG00000258404	RP11-1029J19.5	0.482045	-2.23948	0.595331	-3.76174	0.000168735	0.000586608
ENSG00000171724	VAT1L	4.74287	-2.23762	0.439799	-5.08784	3.62e-07	1.89e-06		ENSG00000225693	LAGE3P1	2.16184	1.58089	0.619941	2.55006	0.0107703	0.0260883		ENSG00000107731	UNC5B	440.301	-2.23815	0.21423	-10.4474	1.51e-25	4.91e-24
ENSG00000267247	RP11-64C12.6	0.963396	-2.23731	0.602985	-3.71039	0.000206939	0.000709242		ENSG00000125787	GNRH2	1.37691	1.58046	0.631565	2.50245	0.0123335	0.0294703		ENSG00000171724	VAT1L	4.74287	-2.23762	0.439799	-5.08784	3.62e-07	1.89e-06
ENSG00000162873	KLHDC8A	0.619946	-2.23681	0.60447	-3.70044	0.000215225	0.000735557		ENSG00000230177	RP5-1112D6.4	8.07507	1.57855	0.379928	4.15487	3.25e-05	0.00012705		ENSG00000267247	RP11-64C12.6	0.963396	-2.23731	0.602985	-3.71039	0.000206939	0.000709242
ENSG00000090339	ICAM1	84.9887	-2.23658	0.254897	-8.77444	1.72e-18	3.08e-17		ENSG00000119013	NDUFB3	571.932	1.5778	0.11241	14.0361	9.37e-45	1.23e-42		ENSG00000162873	KLHDC8A	0.619946	-2.23681	0.60447	-3.70044	0.000215225	0.000735557
ENSG00000144481	TRPM8	4.37254	-2.23651	0.482599	-4.6343	3.58e-06	1.63e-05		ENSG00000172967	XKR3	1.79775	1.57777	0.627238	2.51543	0.0118889	0.0285125		ENSG00000090339	ICAM1	84.9887	-2.23658	0.254897	-8.77444	1.72e-18	3.08e-17
ENSG00000064787	BCAS1	2.89835	-2.23471	0.528472	-4.22862	2.35e-05	9.4e-05		ENSG00000185527	PDE6G	7.82107	1.57742	0.570379	2.76556	0.00568251	0.0146696		ENSG00000144481	TRPM8	4.37254	-2.23651	0.482599	-4.6343	3.58e-06	1.63e-05
ENSG00000106948	AKNA	263.633	-2.23232	0.155565	-14.3498	1.07e-46	1.58e-44		ENSG00000280231	LA16c-380F5.3	0.644978	1.57713	0.63721	2.47506	0.0133215	0.0315308		ENSG00000064787	BCAS1	2.89835	-2.23471	0.528472	-4.22862	2.35e-05	9.4e-05
ENSG00000258088	RP11-114H23.2	9.72382	-2.23209	0.405075	-5.51032	3.58e-08	2.13e-07		ENSG00000106028	SSBP1	308.316	1.57684	0.161611	9.75699	1.72e-22	4.38e-21		ENSG00000106948	AKNA	263.633	-2.23232	0.155565	-14.3498	1.07e-46	1.58e-44
ENSG00000108001	EBF3	7.97007	-2.23112	0.430906	-5.17774	2.25e-07	1.21e-06		ENSG00000103174	NAGPA	249.143	1.57671	0.144141	10.9386	7.53e-28	2.91e-26		ENSG00000258088	RP11-114H23.2	9.72382	-2.23209	0.405075	-5.51032	3.58e-08	2.13e-07
ENSG00000255769	GOLGA2P10	2.96642	-2.22895	0.506566	-4.40011	1.08e-05	4.57e-05		ENSG00000165197	FIGF	24.471	1.57434	0.310545	5.0696	3.99e-07	2.07e-06		ENSG00000108001	EBF3	7.97007	-2.23112	0.430906	-5.17774	2.25e-07	1.21e-06
ENSG00000250917	RP4-785G19.5	3.98929	-2.22802	0.495908	-4.49281	7.03e-06	3.05e-05		ENSG00000135314	KHDC1	125.619	1.57416	0.147801	10.6505	1.73e-26	6.02e-25		ENSG00000255769	GOLGA2P10	2.96642	-2.22895	0.506566	-4.40011	1.08e-05	4.57e-05
ENSG00000132185	FCRLA	0.777255	-2.22635	0.601243	-3.70291	0.000213141	0.000729302		ENSG00000270917	RP11-27I1.6	1.77254	1.57398	0.621513	2.53249	0.0113255	0.0272923		ENSG00000250917	RP4-785G19.5	3.98929	-2.22802	0.495908	-4.49281	7.03e-06	3.05e-05
ENSG00000203722	RAET1G	5.39439	-2.22452	0.481551	-4.6195	3.85e-06	1.74e-05		ENSG00000221241	SNORD88A	0.615212	1.57388	0.630845	2.49488	0.0125999	0.0300174		ENSG00000132185	FCRLA	0.777255	-2.22635	0.601243	-3.70291	0.000213141	0.000729302
ENSG00000080031	PTPRH	374.136	-2.22195	0.147377	-15.0766	2.31e-51	4.46e-49		ENSG00000091651	ORC6	613.811	1.57245	0.0927831	16.9476	2.01e-64	9.82e-62		ENSG00000203722	RAET1G	5.39439	-2.22452	0.481551	-4.6195	3.85e-06	1.74e-05
ENSG00000107147	KCNT1	1.35343	-2.22077	0.583343	-3.80696	0.000140683	0.000496665		ENSG00000272338	RP11-722E23.2	36.1192	1.56973	0.28713	5.46696	4.58e-08	2.68e-07		ENSG00000080031	PTPRH	374.136	-2.22195	0.147377	-15.0766	2.31e-51	4.46e-49
ENSG00000254602	AP000662.4	3.03057	-2.22051	0.534656	-4.15316	3.28e-05	0.000127986		ENSG00000228624	RP3-399L15.3	6.42797	1.5687	0.43862	3.57644	0.000348301	0.0011474		ENSG00000107147	KCNT1	1.35343	-2.22077	0.583343	-3.80696	0.000140683	0.000496665
ENSG00000196878	LAMB3	1819.78	-2.21903	0.202767	-10.9438	7.12e-28	2.76e-26		ENSG00000079999	KEAP1	1526.49	1.56767	0.0628767	24.9324	3.31e-137	1.9e-133		ENSG00000254602	AP000662.4	3.03057	-2.22051	0.534656	-4.15316	3.28e-05	0.000127986
ENSG00000261934	PCDHGA9	3.44214	-2.21772	0.534578	-4.14855	3.35e-05	0.000130369		ENSG00000272931	RP5-943J3.2	3.21121	1.56706	0.549057	2.85409	0.00431604	0.0114653		ENSG00000196878	LAMB3	1819.78	-2.21903	0.202767	-10.9438	7.12e-28	2.76e-26
ENSG00000197872	FAM49A	56.7218	-2.21517	0.186875	-11.8538	2.06e-32	1.07e-30		ENSG00000129235	TXNDC17	1018.9	1.56636	0.149706	10.4629	1.28e-25	4.22e-24		ENSG00000261934	PCDHGA9	3.44214	-2.21772	0.534578	-4.14855	3.35e-05	0.000130369
ENSG00000137976	DNASE2B	3.14209	-2.21126	0.496304	-4.45546	8.37e-06	3.59e-05		ENSG00000116455	WDR77	291.486	1.56624	0.0952395	16.4453	9.06e-61	3.59e-58		ENSG00000197872	FAM49A	56.7218	-2.21517	0.186875	-11.8538	2.06e-32	1.07e-30
ENSG00000005187	ACSM3	48.0902	-2.21097	0.188189	-11.7487	7.17e-32	3.63e-30		ENSG00000269486	CTC-360G5.9	3.93322	1.56613	0.515743	3.03664	0.00239231	0.00671539		ENSG00000137976	DNASE2B	3.14209	-2.21126	0.496304	-4.45546	8.37e-06	3.59e-05
ENSG00000239620	RP11-88I21.1	44.4038	-2.21074	0.31139	-7.0996	1.25e-12	1.27e-11		ENSG00000196951	SCOC-AS1	14.5853	1.56598	0.308566	5.07504	3.87e-07	2.01e-06		ENSG00000005187	ACSM3	48.0902	-2.21097	0.188189	-11.7487	7.17e-32	3.63e-30
ENSG00000166546	BEAN1	7.48853	-2.21022	0.361418	-6.11543	9.63e-10	7.01e-09		ENSG00000164100	NDST3	1.83181	1.56571	0.614401	2.54836	0.0108232	0.0261998		ENSG00000239620	RP11-88I21.1	44.4038	-2.21074	0.31139	-7.0996	1.25e-12	1.27e-11
ENSG00000125398	SOX9	935.004	-2.20888	0.106253	-20.789	5.45e-96	9.64e-93		ENSG00000237649	KIFC1	36.0972	1.56485	0.189491	8.25817	1.48e-16	2.25e-15		ENSG00000166546	BEAN1	7.48853	-2.21022	0.361418	-6.11543	9.63e-10	7.01e-09
ENSG00000089472	HEPH	69.5356	-2.20765	0.183896	-12.0049	3.35e-33	1.87e-31		ENSG00000280018	CH507-154B10.2	17.0602	1.56446	0.37282	4.19628	2.71e-05	0.000107393		ENSG00000125398	SOX9	935.004	-2.20888	0.106253	-20.789	5.45e-96	9.64e-93
ENSG00000244171	PBX2P1	0.697376	-2.20644	0.604496	-3.65004	0.000262202	0.000881696		ENSG00000272595	OR10AH1P	0.579924	1.56318	0.627426	2.49142	0.0127233	0.030277		ENSG00000089472	HEPH	69.5356	-2.20765	0.183896	-12.0049	3.35e-33	1.87e-31
ENSG00000182459	TEX19	80.6316	-2.20596	0.157484	-14.0075	1.4e-44	1.78e-42		ENSG00000070495	JMJD6	2209.51	1.56128	0.0984043	15.866	1.09e-56	3.06e-54		ENSG00000244171	PBX2P1	0.697376	-2.20644	0.604496	-3.65004	0.000262202	0.000881696
ENSG00000132405	TBC1D14	185.039	-2.20485	0.318535	-6.92183	4.46e-12	4.24e-11		ENSG00000154620	TMSB4Y	21.0323	1.55985	0.344737	4.52474	6.05e-06	2.65e-05		ENSG00000182459	TEX19	80.6316	-2.20596	0.157484	-14.0075	1.4e-44	1.78e-42
ENSG00000117245	KIF17	19.8996	-2.20391	0.252472	-8.72932	2.56e-18	4.52e-17		ENSG00000205181	LINC00654	2.2372	1.55879	0.616393	2.52889	0.0114423	0.0275564		ENSG00000132405	TBC1D14	185.039	-2.20485	0.318535	-6.92183	4.46e-12	4.24e-11
ENSG00000137699	TRIM29	9.16169	-2.20228	0.360687	-6.1058	1.02e-09	7.42e-09		ENSG00000275542	RP11-455O6.9	5.12054	1.55787	0.512672	3.03873	0.00237581	0.00667153		ENSG00000117245	KIF17	19.8996	-2.20391	0.252472	-8.72932	2.56e-18	4.52e-17
ENSG00000114841	DNAH1	20.1952	-2.20073	0.30349	-7.2514	4.12e-13	4.38e-12		ENSG00000246090	RP11-696N14.1	6.96101	1.55604	0.428422	3.63202	0.000281211	0.000939031		ENSG00000137699	TRIM29	9.16169	-2.20228	0.360687	-6.1058	1.02e-09	7.42e-09
ENSG00000268223	ARL14EPL	29.6009	-2.20046	0.242389	-9.07821	1.1e-19	2.22e-18		ENSG00000128191	DGCR8	370.757	1.55598	0.141196	11.02	3.06e-28	1.22e-26		ENSG00000114841	DNAH1	20.1952	-2.20073	0.30349	-7.2514	4.12e-13	4.38e-12
ENSG00000225292	RP11-57H14.3	0.683773	-2.20018	0.607861	-3.61953	0.000295134	0.000982811		ENSG00000224877	C17orf89	627.455	1.55578	0.147105	10.576	3.85e-26	1.31e-24		ENSG00000268223	ARL14EPL	29.6009	-2.20046	0.242389	-9.07821	1.1e-19	2.22e-18
ENSG00000183044	ABAT	75.8967	-2.19995	0.177199	-12.4151	2.16e-35	1.39e-33		ENSG00000232485	AC098820.3	4.70463	1.5538	0.488458	3.18104	0.00146748	0.00429326		ENSG00000225292	RP11-57H14.3	0.683773	-2.20018	0.607861	-3.61953	0.000295134	0.000982811
ENSG00000106714	CNTNAP3	33.9889	-2.1985	0.214507	-10.2491	1.19e-24	3.61e-23		ENSG00000225975	LINC01534	3.16848	1.55127	0.52001	2.98315	0.00285301	0.00788071		ENSG00000183044	ABAT	75.8967	-2.19995	0.177199	-12.4151	2.16e-35	1.39e-33
ENSG00000066248	NGEF	69.2672	-2.19844	0.141707	-15.514	2.79e-54	6.68e-52		ENSG00000273565	CTD-3075F15.1	1.10664	1.55121	0.640256	2.42279	0.0154016	0.035885		ENSG00000106714	CNTNAP3	33.9889	-2.1985	0.214507	-10.2491	1.19e-24	3.61e-23
ENSG00000187091	PLCD1	103.328	-2.19762	0.143094	-15.3579	3.13e-53	7.07e-51		ENSG00000137869	CYP19A1	3.85625	1.55019	0.550155	2.81773	0.00483648	0.0126848		ENSG00000066248	NGEF	69.2672	-2.19844	0.141707	-15.514	2.79e-54	6.68e-52
ENSG00000144712	CAND2	4.51767	-2.19734	0.487343	-4.50881	6.52e-06	2.84e-05		ENSG00000280269	AP000577.2	0.598487	1.54993	0.632921	2.44886	0.014331	0.033664		ENSG00000187091	PLCD1	103.328	-2.19762	0.143094	-15.3579	3.13e-53	7.07e-51
ENSG00000214279	SCART1	5.39219	-2.19527	0.450073	-4.87758	1.07e-06	5.28e-06		ENSG00000281501	SEPSECS-AS1	8.04085	1.54963	0.467983	3.3113	0.000928623	0.00282231		ENSG00000144712	CAND2	4.51767	-2.19734	0.487343	-4.50881	6.52e-06	2.84e-05
ENSG00000261200	RP11-989E6.10	1.29685	-2.19476	0.598309	-3.66827	0.000244199	0.000826109		ENSG00000266258	RP11-41O4.1	6.78498	1.54935	0.514745	3.00993	0.00261306	0.00726855		ENSG00000214279	SCART1	5.39219	-2.19527	0.450073	-4.87758	1.07e-06	5.28e-06
ENSG00000232973	CYP1B1-AS1	9.93668	-2.1932	0.403149	-5.44016	5.32e-08	3.1e-07		ENSG00000132517	SLC52A1	1.25744	1.54865	0.635448	2.43711	0.0148053	0.0346578		ENSG00000261200	RP11-989E6.10	1.29685	-2.19476	0.598309	-3.66827	0.000244199	0.000826109
ENSG00000166126	AMN	11.0852	-2.18792	0.334965	-6.53179	6.5e-11	5.46e-10		ENSG00000164105	SAP30	251.017	1.5469	0.142341	10.8676	1.65e-27	6.18e-26		ENSG00000232973	CYP1B1-AS1	9.93668	-2.1932	0.403149	-5.44016	5.32e-08	3.1e-07
ENSG00000156675	RAB11FIP1	229.697	-2.18709	0.30947	-7.06721	1.58e-12	1.59e-11		ENSG00000281404	LINC01176	4.17025	1.5468	0.576427	2.68342	0.00728737	0.0183895		ENSG00000166126	AMN	11.0852	-2.18792	0.334965	-6.53179	6.5e-11	5.46e-10
ENSG00000135678	CPM	89.0885	-2.18644	0.155938	-14.0212	1.16e-44	1.5e-42		ENSG00000112110	MRPL18	2373.7	1.54586	0.109351	14.1367	2.25e-45	3.09e-43		ENSG00000156675	RAB11FIP1	229.697	-2.18709	0.30947	-7.06721	1.58e-12	1.59e-11
ENSG00000158158	CNNM4	217.575	-2.1847	0.21058	-10.3747	3.23e-25	1.02e-23		ENSG00000171557	FGG	5.89818	1.54586	0.510849	3.02606	0.00247762	0.00692782		ENSG00000135678	CPM	89.0885	-2.18644	0.155938	-14.0212	1.16e-44	1.5e-42
ENSG00000166816	LDHD	45.9189	-2.18286	0.187219	-11.6594	2.06e-31	1.01e-29		ENSG00000165916	PSMC3	3907.8	1.54526	0.10106	15.2904	8.86e-53	1.9e-50		ENSG00000158158	CNNM4	217.575	-2.1847	0.21058	-10.3747	3.23e-25	1.02e-23
ENSG00000174332	GLIS1	5.79014	-2.17988	0.396424	-5.49887	3.82e-08	2.26e-07		ENSG00000261659	LA16c-313D11.12	2.96798	1.54447	0.541756	2.85085	0.0043602	0.0115648		ENSG00000166816	LDHD	45.9189	-2.18286	0.187219	-11.6594	2.06e-31	1.01e-29
ENSG00000079385	CEACAM1	14.4435	-2.17897	0.335904	-6.48688	8.76e-11	7.26e-10		ENSG00000207181	SNORA14B	5.74317	1.54402	0.557278	2.77065	0.00559447	0.0144715		ENSG00000174332	GLIS1	5.79014	-2.17988	0.396424	-5.49887	3.82e-08	2.26e-07
ENSG00000156453	PCDH1	563.223	-2.17869	0.196677	-11.0775	1.61e-28	6.51e-27		ENSG00000224888	RP5-1142A6.2	1.50728	1.54393	0.605023	2.55185	0.0107151	0.0259656		ENSG00000079385	CEACAM1	14.4435	-2.17897	0.335904	-6.48688	8.76e-11	7.26e-10
ENSG00000113140	SPARC	3.66945	-2.17865	0.543222	-4.0106	6.06e-05	0.00022643		ENSG00000197472	ZNF695	35.5694	1.54362	0.238462	6.47322	9.59e-11	7.89e-10		ENSG00000156453	PCDH1	563.223	-2.17869	0.196677	-11.0775	1.61e-28	6.51e-27
ENSG00000104808	DHDH	87.4122	-2.1777	0.185975	-11.7096	1.14e-31	5.68e-30		ENSG00000277114	CNOT3	1.94676	1.54304	0.587024	2.62857	0.00857438	0.0212732		ENSG00000113140	SPARC	3.66945	-2.17865	0.543222	-4.0106	6.06e-05	0.00022643
ENSG00000196159	FAT4	19.3036	-2.17736	0.329442	-6.60925	3.86e-11	3.34e-10		ENSG00000175756	AURKAIP1	1975.62	1.54267	0.15185	10.1591	3.02e-24	8.79e-23		ENSG00000104808	DHDH	87.4122	-2.1777	0.185975	-11.7096	1.14e-31	5.68e-30
ENSG00000076706	MCAM	350.174	-2.17641	0.1631	-13.344	1.28e-40	1.23e-38		ENSG00000271826	PLS3-AS1	1.39725	1.54203	0.633603	2.43375	0.0149434	0.0349382		ENSG00000196159	FAT4	19.3036	-2.17736	0.329442	-6.60925	3.86e-11	3.34e-10
ENSG00000197860	SGTB	219.866	-2.17597	0.168074	-12.9465	2.46e-38	2e-36		ENSG00000176728	TTTY14	11.5083	1.54184	0.389546	3.95803	7.56e-05	0.000278636		ENSG00000076706	MCAM	350.174	-2.17641	0.1631	-13.344	1.28e-40	1.23e-38
ENSG00000225213	RP11-197M22.2	0.580487	-2.17513	0.604688	-3.59711	0.00032177	0.00106503		ENSG00000228363	AC015971.2	0.697148	1.54129	0.62767	2.45558	0.0140658	0.0331221		ENSG00000197860	SGTB	219.866	-2.17597	0.168074	-12.9465	2.46e-38	2e-36
ENSG00000161681	SHANK1	13.2641	-2.17465	0.365424	-5.95104	2.66e-09	1.84e-08		ENSG00000172922	RNASEH2C	210.829	1.53996	0.139825	11.0135	3.29e-28	1.31e-26		ENSG00000225213	RP11-197M22.2	0.580487	-2.17513	0.604688	-3.59711	0.00032177	0.00106503
ENSG00000102445	KIAA0226L	12.2486	-2.17399	0.324205	-6.70558	2.01e-11	1.79e-10		ENSG00000137261	KIAA0319	21.623	1.53868	0.254062	6.05632	1.39e-09	9.93e-09		ENSG00000161681	SHANK1	13.2641	-2.17465	0.365424	-5.95104	2.66e-09	1.84e-08
ENSG00000092421	SEMA6A	126.464	-2.17235	0.197832	-10.9808	4.73e-28	1.86e-26		ENSG00000223374	AC005104.3	0.994136	1.53819	0.641175	2.39901	0.0164395	0.0380332		ENSG00000102445	KIAA0226L	12.2486	-2.17399	0.324205	-6.70558	2.01e-11	1.79e-10
ENSG00000275131	CH17-472G23.4	1.81342	-2.17228	0.570456	-3.80797	0.000140113	0.000494882		ENSG00000267980	AC007292.6	3.84135	1.53781	0.556614	2.76279	0.00573095	0.0147764		ENSG00000092421	SEMA6A	126.464	-2.17235	0.197832	-10.9808	4.73e-28	1.86e-26
ENSG00000136826	KLF4	659.465	-2.17174	0.152579	-14.2335	5.67e-46	7.96e-44		ENSG00000166086	JAM3	25.7865	1.53723	0.285067	5.39254	6.95e-08	3.98e-07		ENSG00000275131	CH17-472G23.4	1.81342	-2.17228	0.570456	-3.80797	0.000140113	0.000494882
ENSG00000101349	PAK7	2.82971	-2.17136	0.519263	-4.18161	2.89e-05	0.000114132		ENSG00000232692	AP001596.6	4.20058	1.53546	0.492714	3.11632	0.00183121	0.00525316		ENSG00000136826	KLF4	659.465	-2.17174	0.152579	-14.2335	5.67e-46	7.96e-44
ENSG00000168490	PHYHIP	15.321	-2.17004	0.308762	-7.0282	2.09e-12	2.06e-11		ENSG00000158234	FAIM	157.747	1.53505	0.143221	10.7181	8.37e-27	2.98e-25		ENSG00000101349	PAK7	2.82971	-2.17136	0.519263	-4.18161	2.89e-05	0.000114132
ENSG00000144824	PHLDB2	1456.14	-2.16882	0.155072	-13.9859	1.9e-44	2.4e-42		ENSG00000142168	SOD1	7122.86	1.53501	0.108861	14.1006	3.77e-45	5.07e-43		ENSG00000168490	PHYHIP	15.321	-2.17004	0.308762	-7.0282	2.09e-12	2.06e-11
ENSG00000271254	AC240274.1	45.5177	-2.1671	0.342729	-6.32307	2.56e-10	2e-09		ENSG00000257167	TMPO-AS1	33.2649	1.53457	0.268603	5.71317	1.11e-08	7.05e-08		ENSG00000144824	PHLDB2	1456.14	-2.16882	0.155072	-13.9859	1.9e-44	2.4e-42
ENSG00000182040	USH1G	41.5032	-2.16663	0.224544	-9.64903	4.96e-22	1.22e-20		ENSG00000134222	PSRC1	407.52	1.53442	0.108074	14.198	9.43e-46	1.32e-43		ENSG00000271254	AC240274.1	45.5177	-2.1671	0.342729	-6.32307	2.56e-10	2e-09
ENSG00000187720	THSD4	153.036	-2.16657	0.219772	-9.85829	6.31e-23	1.67e-21		ENSG00000261239	ANKRD26P1	2.19155	1.53414	0.616758	2.48742	0.0128672	0.0305686		ENSG00000182040	USH1G	41.5032	-2.16663	0.224544	-9.64903	4.96e-22	1.22e-20
ENSG00000007237	GAS7	81.1965	-2.16651	0.17294	-12.5275	5.28e-36	3.6e-34		ENSG00000104899	AMH	157.796	1.53412	0.263019	5.83274	5.45e-09	3.62e-08		ENSG00000187720	THSD4	153.036	-2.16657	0.219772	-9.85829	6.31e-23	1.67e-21
ENSG00000185189	NRBP2	64.1403	-2.16524	0.202074	-10.7151	8.65e-27	3.07e-25		ENSG00000261924	CTD-2561B21.5	5.27694	1.53369	0.576994	2.65806	0.00785913	0.0196748		ENSG00000007237	GAS7	81.1965	-2.16651	0.17294	-12.5275	5.28e-36	3.6e-34
ENSG00000198855	FICD	98.2932	-2.1645	0.201744	-10.7289	7.45e-27	2.66e-25		ENSG00000122566	HNRNPA2B1	16741.9	1.53246	0.0996954	15.3714	2.55e-53	5.8e-51		ENSG00000185189	NRBP2	64.1403	-2.16524	0.202074	-10.7151	8.65e-27	3.07e-25
ENSG00000250509	CTC-573N18.1	1.41674	-2.16395	0.601038	-3.60035	0.000317786	0.00105261		ENSG00000247853	RP5-940J5.6	1.95643	1.53243	0.611215	2.50719	0.0121696	0.029128		ENSG00000198855	FICD	98.2932	-2.1645	0.201744	-10.7289	7.45e-27	2.66e-25
ENSG00000143341	HMCN1	7.66147	-2.16369	0.395338	-5.47303	4.42e-08	2.6e-07		ENSG00000273619	RP5-908M14.9	19.733	1.5322	0.310489	4.93481	8.02e-07	4e-06		ENSG00000250509	CTC-573N18.1	1.41674	-2.16395	0.601038	-3.60035	0.000317786	0.00105261
ENSG00000164949	GEM	253.351	-2.16326	0.158748	-13.627	2.77e-42	2.98e-40		ENSG00000280385	AP000648.5	178.67	1.53189	0.199379	7.68327	1.55e-14	1.91e-13		ENSG00000143341	HMCN1	7.66147	-2.16369	0.395338	-5.47303	4.42e-08	2.6e-07
ENSG00000124785	NRN1	2.3293	-2.16282	0.512586	-4.21942	2.45e-05	9.76e-05		ENSG00000226864	ATE1-AS1	1.09857	1.53163	0.639317	2.39572	0.0165876	0.038319		ENSG00000164949	GEM	253.351	-2.16326	0.158748	-13.627	2.77e-42	2.98e-40
ENSG00000167851	CD300A	1.53936	-2.16003	0.580783	-3.71917	0.000199881	0.000686382		ENSG00000276421	PRPF31	2.59509	1.53065	0.616117	2.48435	0.0129788	0.0308075		ENSG00000124785	NRN1	2.3293	-2.16282	0.512586	-4.21942	2.45e-05	9.76e-05
ENSG00000013563	DNASE1L1	46.8855	-2.15954	0.203522	-10.6108	2.65e-26	9.14e-25		ENSG00000239335	LLPH-AS1	0.673177	1.53047	0.6266	2.44251	0.0145857	0.0342063		ENSG00000167851	CD300A	1.53936	-2.16003	0.580783	-3.71917	0.000199881	0.000686382
ENSG00000174028	FAM3C2	13.4087	-2.15894	0.308401	-7.00044	2.55e-12	2.49e-11		ENSG00000149483	TMEM138	296.788	1.53017	0.131491	11.6371	2.67e-31	1.3e-29		ENSG00000013563	DNASE1L1	46.8855	-2.15954	0.203522	-10.6108	2.65e-26	9.14e-25
ENSG00000121060	TRIM25	1759.12	-2.15785	0.149768	-14.408	4.61e-47	7.07e-45		ENSG00000272345	RP1-30M3.5	7.09429	1.52997	0.444369	3.44303	0.000575245	0.00181771		ENSG00000174028	FAM3C2	13.4087	-2.15894	0.308401	-7.00044	2.55e-12	2.49e-11
ENSG00000135114	OASL	291.692	-2.15777	0.116006	-18.6005	3.18e-77	2.71e-74		ENSG00000263787	RP11-456D7.1	0.551562	1.52835	0.626322	2.4402	0.0146791	0.0343902		ENSG00000121060	TRIM25	1759.12	-2.15785	0.149768	-14.408	4.61e-47	7.07e-45
ENSG00000274483	AC132812.1	3.70996	-2.15773	0.519207	-4.15583	3.24e-05	0.000126542		ENSG00000188056	TREML4	1.10876	1.52788	0.639851	2.38787	0.0169465	0.0390345		ENSG00000135114	OASL	291.692	-2.15777	0.116006	-18.6005	3.18e-77	2.71e-74
ENSG00000075673	ATP12A	6.96874	-2.15427	0.375585	-5.73576	9.71e-09	6.22e-08		ENSG00000280145	CH507-154B10.1	12.8126	1.52762	0.378686	4.034	5.48e-05	0.00020598		ENSG00000274483	AC132812.1	3.70996	-2.15773	0.519207	-4.15583	3.24e-05	0.000126542
ENSG00000112210	RAB23	54.6432	-2.15396	0.276703	-7.78437	7.01e-15	8.98e-14		ENSG00000230131	RP11-282I1.1	3.18785	1.52759	0.513703	2.97369	0.00294247	0.00810252		ENSG00000075673	ATP12A	6.96874	-2.15427	0.375585	-5.73576	9.71e-09	6.22e-08
ENSG00000138119	MYOF	1398.87	-2.1537	0.165412	-13.0203	9.39e-39	7.71e-37		ENSG00000263513	FAM72C	48.8588	1.52551	0.24586	6.20479	5.48e-10	4.11e-09		ENSG00000112210	RAB23	54.6432	-2.15396	0.276703	-7.78437	7.01e-15	8.98e-14
ENSG00000172432	GTPBP2	615.254	-2.14999	0.161218	-13.3359	1.43e-40	1.36e-38		ENSG00000239388	ASB14	5.01202	1.52507	0.472257	3.22931	0.00124088	0.00368696		ENSG00000138119	MYOF	1398.87	-2.1537	0.165412	-13.0203	9.39e-39	7.71e-37
ENSG00000163431	LMOD1	3.22324	-2.14888	0.489685	-4.38828	1.14e-05	4.8e-05		ENSG00000197889	MEIG1	12.2485	1.5249	0.367191	4.15288	3.28e-05	0.000128099		ENSG00000172432	GTPBP2	615.254	-2.14999	0.161218	-13.3359	1.43e-40	1.36e-38
ENSG00000169218	RSPO1	1.52036	-2.14629	0.57788	-3.71408	0.000203944	0.000699706		ENSG00000185798	WDR53	230.832	1.52427	0.123762	12.3161	7.42e-35	4.58e-33		ENSG00000163431	LMOD1	3.22324	-2.14888	0.489685	-4.38828	1.14e-05	4.8e-05
ENSG00000243742	RPLP0P2	82.8225	-2.14584	0.181463	-11.8252	2.89e-32	1.5e-30		ENSG00000127824	TUBA4A	1573.32	1.52395	0.127964	11.9092	1.06e-32	5.65e-31		ENSG00000169218	RSPO1	1.52036	-2.14629	0.57788	-3.71408	0.000203944	0.000699706
ENSG00000091879	ANGPT2	73.1606	-2.1456	0.205568	-10.4374	1.67e-25	5.43e-24		ENSG00000091482	SMPX	4.98002	1.52304	0.457	3.3327	0.000860078	0.00262822		ENSG00000243742	RPLP0P2	82.8225	-2.14584	0.181463	-11.8252	2.89e-32	1.5e-30
ENSG00000117151	CTBS	194.12	-2.14493	0.153507	-13.9729	2.28e-44	2.87e-42		ENSG00000223722	RP11-467L13.5	23.8023	1.52277	0.313255	4.86112	1.17e-06	5.7e-06		ENSG00000091879	ANGPT2	73.1606	-2.1456	0.205568	-10.4374	1.67e-25	5.43e-24
ENSG00000276130	SLC22A18	15.3375	-2.14362	0.258457	-8.2939	1.1e-16	1.68e-15		ENSG00000256812	CAPNS2	1.41392	1.52267	0.640622	2.37687	0.0174604	0.0400737		ENSG00000117151	CTBS	194.12	-2.14493	0.153507	-13.9729	2.28e-44	2.87e-42
ENSG00000106069	CHN2	23.1602	-2.14328	0.275293	-7.78547	6.95e-15	8.91e-14		ENSG00000158747	NBL1	422.18	1.52135	0.162668	9.35248	8.56e-21	1.89e-19		ENSG00000276130	SLC22A18	15.3375	-2.14362	0.258457	-8.2939	1.1e-16	1.68e-15
ENSG00000253540	FAM86HP	3.377	-2.14147	0.473088	-4.52657	5.99e-06	2.63e-05		ENSG00000154920	EME1	125.79	1.52074	0.121551	12.5111	6.49e-36	4.38e-34		ENSG00000106069	CHN2	23.1602	-2.14328	0.275293	-7.78547	6.95e-15	8.91e-14
ENSG00000023445	BIRC3	65.8021	-2.14082	0.175167	-12.2216	2.38e-34	1.43e-32		ENSG00000171960	PPIH	922.111	1.51902	0.153001	9.92815	3.14e-23	8.5e-22		ENSG00000253540	FAM86HP	3.377	-2.14147	0.473088	-4.52657	5.99e-06	2.63e-05
ENSG00000160111	CPAMD8	1.57687	-2.14008	0.576608	-3.71149	0.000206041	0.000706375		ENSG00000166166	TRMT61A	330.719	1.51886	0.113066	13.4334	3.85e-41	3.82e-39		ENSG00000023445	BIRC3	65.8021	-2.14082	0.175167	-12.2216	2.38e-34	1.43e-32
ENSG00000166819	PLIN1	1.99492	-2.13899	0.588126	-3.63696	0.000275875	0.000923088		ENSG00000261693	RP13-467H17.1	1.38744	1.518	0.638598	2.37708	0.0174502	0.0400583		ENSG00000160111	CPAMD8	1.57687	-2.14008	0.576608	-3.71149	0.000206041	0.000706375
ENSG00000116990	MYCL	163.623	-2.13878	0.136959	-15.6161	5.65e-55	1.44e-52		ENSG00000204802	RP11-111F5.4	5.1104	1.51683	0.511335	2.96642	0.00301292	0.00827497		ENSG00000166819	PLIN1	1.99492	-2.13899	0.588126	-3.63696	0.000275875	0.000923088
ENSG00000101096	NFATC2	90.0053	-2.13708	0.190043	-11.2452	2.44e-29	1.03e-27		ENSG00000240457	RN7SL472P	0.606524	1.5165	0.615611	2.4634	0.0137626	0.0324412		ENSG00000116990	MYCL	163.623	-2.13878	0.136959	-15.6161	5.65e-55	1.44e-52
ENSG00000134827	TCN1	6.1881	-2.1337	0.414184	-5.15158	2.58e-07	1.37e-06		ENSG00000273899	NOL12	19.4252	1.51544	0.322438	4.69995	2.6e-06	1.21e-05		ENSG00000101096	NFATC2	90.0053	-2.13708	0.190043	-11.2452	2.44e-29	1.03e-27
ENSG00000117600	LPPR4	5.79637	-2.1322	0.439496	-4.85146	1.23e-06	5.97e-06		ENSG00000144040	SFXN5	162.015	1.51443	0.125266	12.0898	1.2e-33	6.88e-32		ENSG00000134827	TCN1	6.1881	-2.1337	0.414184	-5.15158	2.58e-07	1.37e-06
ENSG00000089041	P2RX7	15.2967	-2.13189	0.32858	-6.4882	8.69e-11	7.2e-10		ENSG00000203709	C1orf132	3.01953	1.51432	0.562465	2.69228	0.00709643	0.0179628		ENSG00000117600	LPPR4	5.79637	-2.1322	0.439496	-4.85146	1.23e-06	5.97e-06
ENSG00000125845	BMP2	15.2957	-2.1315	0.336788	-6.3289	2.47e-10	1.93e-09		ENSG00000272645	RP11-504P24.8	69.0271	1.51418	0.284573	5.32087	1.03e-07	5.8e-07		ENSG00000089041	P2RX7	15.2967	-2.13189	0.32858	-6.4882	8.69e-11	7.2e-10
ENSG00000075213	SEMA3A	570.789	-2.13101	0.14804	-14.3948	5.58e-47	8.49e-45		ENSG00000198838	RYR3	5.04914	1.51414	0.529623	2.8589	0.00425115	0.0113069		ENSG00000125845	BMP2	15.2957	-2.1315	0.336788	-6.3289	2.47e-10	1.93e-09
ENSG00000132470	ITGB4	3269.52	-2.13038	0.213941	-9.95781	2.33e-23	6.36e-22		ENSG00000259416	RP11-158M2.5	0.414316	1.5138	0.576553	2.62561	0.00864946	0.0214133		ENSG00000075213	SEMA3A	570.789	-2.13101	0.14804	-14.3948	5.58e-47	8.49e-45
ENSG00000059728	MXD1	670.725	-2.12908	0.165282	-12.8815	5.72e-38	4.49e-36		ENSG00000273521	RP11-45A17.4	0.782007	1.51357	0.637432	2.37448	0.0175738	0.0402857		ENSG00000132470	ITGB4	3269.52	-2.13038	0.213941	-9.95781	2.33e-23	6.36e-22
ENSG00000162344	FGF19	703.621	-2.12839	0.169818	-12.5334	4.9e-36	3.37e-34		ENSG00000224086	LL22NC03-86G7.1	20.1734	1.5135	0.285955	5.29279	1.2e-07	6.69e-07		ENSG00000059728	MXD1	670.725	-2.12908	0.165282	-12.8815	5.72e-38	4.49e-36
ENSG00000124107	SLPI	10.1938	-2.12687	0.373142	-5.69989	1.2e-08	7.6e-08		ENSG00000082126	MPP4	4.92986	1.51185	0.569481	2.65479	0.00793575	0.019845		ENSG00000162344	FGF19	703.621	-2.12839	0.169818	-12.5334	4.9e-36	3.37e-34
ENSG00000146555	SDK1	1.41624	-2.12466	0.573219	-3.70654	0.00021011	0.000719574		ENSG00000239306	RBM14	1361.14	1.51171	0.090769	16.6545	2.81e-62	1.17e-59		ENSG00000124107	SLPI	10.1938	-2.12687	0.373142	-5.69989	1.2e-08	7.6e-08
ENSG00000196352	CD55	987.654	-2.12324	0.162627	-13.0559	5.88e-39	4.94e-37		ENSG00000114450	GNB4	4.47655	1.5117	0.542153	2.78832	0.00529821	0.0137731		ENSG00000146555	SDK1	1.41624	-2.12466	0.573219	-3.70654	0.00021011	0.000719574
ENSG00000053918	KCNQ1	48.1945	-2.12256	0.183615	-11.5599	6.58e-31	3.12e-29		ENSG00000246174	KCTD21-AS1	5.20581	1.51004	0.434695	3.47379	0.000513157	0.00163726		ENSG00000196352	CD55	987.654	-2.12324	0.162627	-13.0559	5.88e-39	4.94e-37
ENSG00000003400	CASP10	46.1008	-2.12193	0.186958	-11.3498	7.43e-30	3.3e-28		ENSG00000172062	SMN1	41.935	1.5093	0.234328	6.44095	1.19e-10	9.67e-10		ENSG00000053918	KCNQ1	48.1945	-2.12256	0.183615	-11.5599	6.58e-31	3.12e-29
ENSG00000071909	MYO3B	1.72635	-2.12024	0.57515	-3.68642	0.000227435	0.000773381		ENSG00000177700	POLR2L	1815.22	1.50874	0.171403	8.80228	1.34e-18	2.43e-17		ENSG00000003400	CASP10	46.1008	-2.12193	0.186958	-11.3498	7.43e-30	3.3e-28
ENSG00000236673	RP11-69I8.2	16.2172	-2.11904	0.351713	-6.0249	1.69e-09	1.2e-08		ENSG00000259571	BLID	0.479158	1.50759	0.607588	2.48127	0.0130916	0.0310506		ENSG00000071909	MYO3B	1.72635	-2.12024	0.57515	-3.68642	0.000227435	0.000773381
ENSG00000250326	RP11-284M14.1	2.51008	-2.11893	0.543941	-3.89552	9.8e-05	0.000354983		ENSG00000264057	RP11-583F2.1	0.831594	1.50701	0.638997	2.3584	0.0183538	0.0418486		ENSG00000236673	RP11-69I8.2	16.2172	-2.11904	0.351713	-6.0249	1.69e-09	1.2e-08
ENSG00000152154	TMEM178A	6.23794	-2.11667	0.418626	-5.05623	4.28e-07	2.21e-06		ENSG00000152931	PART1	0.502433	1.50696	0.615734	2.44741	0.0143886	0.0337922		ENSG00000250326	RP11-284M14.1	2.51008	-2.11893	0.543941	-3.89552	9.8e-05	0.000354983
ENSG00000234899	SOX9-AS1	8.24249	-2.11584	0.371021	-5.70276	1.18e-08	7.48e-08		ENSG00000240682	ISY1	391.338	1.50682	0.149486	10.08	6.77e-24	1.93e-22		ENSG00000152154	TMEM178A	6.23794	-2.11667	0.418626	-5.05623	4.28e-07	2.21e-06
ENSG00000198203	SULT1C2	14.2801	-2.11512	0.314293	-6.72977	1.7e-11	1.53e-10		ENSG00000275484	CTC-1337H24.4	2.00114	1.50587	0.621357	2.42353	0.0153707	0.035828		ENSG00000234899	SOX9-AS1	8.24249	-2.11584	0.371021	-5.70276	1.18e-08	7.48e-08
ENSG00000188958	UTS2B	5.33353	-2.11136	0.454142	-4.64911	3.33e-06	1.52e-05		ENSG00000279738	RP5-1014D13.2	28.1687	1.50557	0.23938	6.28947	3.19e-10	2.47e-09		ENSG00000198203	SULT1C2	14.2801	-2.11512	0.314293	-6.72977	1.7e-11	1.53e-10
ENSG00000090539	CHRD	127.56	-2.11103	0.176853	-11.9366	7.62e-33	4.14e-31		ENSG00000257222	RP11-554E23.4	2.20442	1.50553	0.559607	2.69034	0.00713797	0.01806		ENSG00000188958	UTS2B	5.33353	-2.11136	0.454142	-4.64911	3.33e-06	1.52e-05
ENSG00000081041	CXCL2	9.18205	-2.11081	0.440003	-4.79726	1.61e-06	7.71e-06		ENSG00000234912	SNHG20	75.2133	1.50506	0.219111	6.86891	6.47e-12	6.04e-11		ENSG00000090539	CHRD	127.56	-2.11103	0.176853	-11.9366	7.62e-33	4.14e-31
ENSG00000165071	TMEM71	0.809241	-2.11073	0.60683	-3.47829	0.000504618	0.0016136		ENSG00000162894	FCMR	3.16218	1.50492	0.552676	2.72297	0.00646972	0.0165015		ENSG00000081041	CXCL2	9.18205	-2.11081	0.440003	-4.79726	1.61e-06	7.71e-06
ENSG00000152592	DMP1	0.8838	-2.10901	0.600801	-3.51034	0.000447539	0.00144656		ENSG00000133256	PDE6B	1.44278	1.50451	0.613868	2.45086	0.0142514	0.0334941		ENSG00000165071	TMEM71	0.809241	-2.11073	0.60683	-3.47829	0.000504618	0.0016136
ENSG00000178607	ERN1	489.072	-2.1085	0.211336	-9.97702	1.92e-23	5.27e-22		ENSG00000271420	RP5-1057J7.7	1.60221	1.50381	0.63992	2.34999	0.0187738	0.042671		ENSG00000152592	DMP1	0.8838	-2.10901	0.600801	-3.51034	0.000447539	0.00144656
ENSG00000108797	CNTNAP1	71.7781	-2.10845	0.231458	-9.10944	8.28e-20	1.68e-18		ENSG00000261342	AC006538.1	70.334	1.50376	0.227591	6.60731	3.91e-11	3.39e-10		ENSG00000178607	ERN1	489.072	-2.1085	0.211336	-9.97702	1.92e-23	5.27e-22
ENSG00000233922	AL133493.2	19.1035	-2.10812	0.278314	-7.5746	3.6e-14	4.25e-13		ENSG00000241157	RP11-3K24.1	0.770636	1.50363	0.628423	2.3927	0.0167247	0.0386009		ENSG00000108797	CNTNAP1	71.7781	-2.10845	0.231458	-9.10944	8.28e-20	1.68e-18
ENSG00000276564	CTA-276F8.1	2.92389	-2.10682	0.538844	-3.9099	9.23e-05	0.000335294		ENSG00000111665	CDCA3	386.527	1.50324	0.11327	13.2713	3.4e-40	3.08e-38		ENSG00000233922	AL133493.2	19.1035	-2.10812	0.278314	-7.5746	3.6e-14	4.25e-13
ENSG00000185630	PBX1	49.6902	-2.10423	0.180726	-11.6432	2.49e-31	1.21e-29		ENSG00000271795	CTC-251D13.1	1.44331	1.50116	0.625388	2.40037	0.0163783	0.0379003		ENSG00000276564	CTA-276F8.1	2.92389	-2.10682	0.538844	-3.9099	9.23e-05	0.000335294
ENSG00000130304	SLC27A1	229.418	-2.10255	0.169594	-12.3975	2.7e-35	1.71e-33		ENSG00000112981	NME5	28.86	1.49963	0.252524	5.93858	2.88e-09	1.98e-08		ENSG00000185630	PBX1	49.6902	-2.10423	0.180726	-11.6432	2.49e-31	1.21e-29
ENSG00000058085	LAMC2	1396.84	-2.10218	0.209749	-10.0224	1.22e-23	3.39e-22		ENSG00000274780	PHRF1	25.8215	1.49959	0.253566	5.91398	3.34e-09	2.28e-08		ENSG00000130304	SLC27A1	229.418	-2.10255	0.169594	-12.3975	2.7e-35	1.71e-33
ENSG00000141505	ASGR1	27.5745	-2.102	0.242419	-8.67093	4.29e-18	7.41e-17		ENSG00000010379	SLC6A13	23.4022	1.49914	0.460583	3.25487	0.00113446	0.00339363		ENSG00000058085	LAMC2	1396.84	-2.10218	0.209749	-10.0224	1.22e-23	3.39e-22
ENSG00000165507	C10orf10	23.7791	-2.10144	0.284053	-7.39807	1.38e-13	1.53e-12		ENSG00000275949	RP11-619A10.1	4.51107	1.49854	0.471732	3.17668	0.00148972	0.00434892		ENSG00000141505	ASGR1	27.5745	-2.102	0.242419	-8.67093	4.29e-18	7.41e-17
ENSG00000094755	GABRP	4.84598	-2.10099	0.426857	-4.922	8.57e-07	4.26e-06		ENSG00000259631	RP11-557C18.4	1.53848	1.498	0.635051	2.35887	0.0183306	0.0418124		ENSG00000165507	C10orf10	23.7791	-2.10144	0.284053	-7.39807	1.38e-13	1.53e-12
ENSG00000004799	PDK4	25.9455	-2.09944	0.267385	-7.85175	4.1e-15	5.39e-14		ENSG00000170289	CNGB3	0.684548	1.49598	0.64089	2.33422	0.0195845	0.0443208		ENSG00000094755	GABRP	4.84598	-2.10099	0.426857	-4.922	8.57e-07	4.26e-06
ENSG00000181804	SLC9A9	7.36904	-2.09799	0.418144	-5.01738	5.24e-07	2.68e-06		ENSG00000144395	CCDC150	77.389	1.49584	0.218638	6.84165	7.83e-12	7.25e-11		ENSG00000004799	PDK4	25.9455	-2.09944	0.267385	-7.85175	4.1e-15	5.39e-14
ENSG00000144749	LRIG1	19.0207	-2.09771	0.340143	-6.16713	6.95e-10	5.15e-09		ENSG00000270178	RP11-494H4.3	1.66792	1.49544	0.61563	2.42912	0.0151353	0.035326		ENSG00000181804	SLC9A9	7.36904	-2.09799	0.418144	-5.01738	5.24e-07	2.68e-06
ENSG00000237412	PRSS56	2.82021	-2.0968	0.51472	-4.07367	4.63e-05	0.000176515		ENSG00000278952	RP11-399J13.2	9.31742	1.49455	0.497689	3.00297	0.00267357	0.00742339		ENSG00000144749	LRIG1	19.0207	-2.09771	0.340143	-6.16713	6.95e-10	5.15e-09
ENSG00000181856	SLC2A4	17.9651	-2.09561	0.319702	-6.55488	5.57e-11	4.73e-10		ENSG00000167985	SDHAF2	226.065	1.49335	0.211568	7.05852	1.68e-12	1.68e-11		ENSG00000237412	PRSS56	2.82021	-2.0968	0.51472	-4.07367	4.63e-05	0.000176515
ENSG00000153132	CLGN	104.244	-2.09487	0.223465	-9.37449	6.95e-21	1.55e-19		ENSG00000273576	RP11-390P24.1	10.0953	1.49223	0.388259	3.84339	0.000121345	0.000432713		ENSG00000181856	SLC2A4	17.9651	-2.09561	0.319702	-6.55488	5.57e-11	4.73e-10
ENSG00000178403	NEUROG2	3.9805	-2.0945	0.527982	-3.96699	7.28e-05	0.000269318		ENSG00000143793	C1orf35	330.638	1.49203	0.120545	12.3773	3.47e-35	2.2e-33		ENSG00000153132	CLGN	104.244	-2.09487	0.223465	-9.37449	6.95e-21	1.55e-19
ENSG00000173599	PC	181.211	-2.09374	0.145803	-14.36	9.22e-47	1.37e-44		ENSG00000160606	TLCD1	171.607	1.49101	0.164251	9.07763	1.11e-19	2.23e-18		ENSG00000178403	NEUROG2	3.9805	-2.0945	0.527982	-3.96699	7.28e-05	0.000269318
ENSG00000026751	SLAMF7	6.06576	-2.09357	0.453424	-4.61724	3.89e-06	1.76e-05		ENSG00000100416	TRMU	575.193	1.48812	0.0888018	16.7577	4.97e-63	2.2e-60		ENSG00000173599	PC	181.211	-2.09374	0.145803	-14.36	9.22e-47	1.37e-44
ENSG00000204634	TBC1D8	261.478	-2.09213	0.164637	-12.7076	5.37e-37	3.93e-35		ENSG00000278899	AL358852.1	1.49883	1.4881	0.639905	2.3255	0.0200455	0.0452617		ENSG00000026751	SLAMF7	6.06576	-2.09357	0.453424	-4.61724	3.89e-06	1.76e-05
ENSG00000067082	KLF6	758.485	-2.09056	0.151446	-13.804	2.41e-43	2.77e-41		ENSG00000183978	COA3	310.695	1.48801	0.177636	8.37675	5.44e-17	8.59e-16		ENSG00000204634	TBC1D8	261.478	-2.09213	0.164637	-12.7076	5.37e-37	3.93e-35
ENSG00000146005	PSD2	6.88972	-2.08894	0.371748	-5.61924	1.92e-08	1.18e-07		ENSG00000108384	RAD51C	779.817	1.48764	0.0888077	16.7512	5.54e-63	2.41e-60		ENSG00000067082	KLF6	758.485	-2.09056	0.151446	-13.804	2.41e-43	2.77e-41
ENSG00000165959	CLMN	185.513	-2.08659	0.15039	-13.8745	9.04e-44	1.09e-41		ENSG00000144043	TEX261	597.474	1.48732	0.155507	9.56434	1.13e-21	2.69e-20		ENSG00000146005	PSD2	6.88972	-2.08894	0.371748	-5.61924	1.92e-08	1.18e-07
ENSG00000135374	ELF5	2.79005	-2.08596	0.517071	-4.03418	5.48e-05	0.000205856		ENSG00000221539	SNORD99	25.6816	1.48673	0.409435	3.63117	0.000282143	0.000942005		ENSG00000165959	CLMN	185.513	-2.08659	0.15039	-13.8745	9.04e-44	1.09e-41
ENSG00000104879	CKM	2.92272	-2.08529	0.562758	-3.70549	0.000210986	0.000722251		ENSG00000260060	RP11-388M20.1	2.73231	1.48654	0.611663	2.43033	0.015085	0.0352158		ENSG00000135374	ELF5	2.79005	-2.08596	0.517071	-4.03418	5.48e-05	0.000205856
ENSG00000137709	POU2F3	2.43315	-2.08463	0.543948	-3.83241	0.000126896	0.000451176		ENSG00000274619	CFD	3.59223	1.4851	0.542369	2.73816	0.00617838	0.0158306		ENSG00000104879	CKM	2.92272	-2.08529	0.562758	-3.70549	0.000210986	0.000722251
ENSG00000188000	OR7D2	3.4155	-2.08443	0.510503	-4.08309	4.44e-05	0.00017002		ENSG00000182687	GALR2	21.7178	1.48431	0.471808	3.146	0.00165522	0.00479312		ENSG00000137709	POU2F3	2.43315	-2.08463	0.543948	-3.83241	0.000126896	0.000451176
ENSG00000138670	RASGEF1B	4.62366	-2.08419	0.52616	-3.96114	7.46e-05	0.000275391		ENSG00000267248	CTD-2319I12.4	21.5164	1.48397	0.25543	5.80971	6.26e-09	4.11e-08		ENSG00000188000	OR7D2	3.4155	-2.08443	0.510503	-4.08309	4.44e-05	0.00017002
ENSG00000076685	NT5C2	211.064	-2.08301	0.30272	-6.88097	5.94e-12	5.59e-11		ENSG00000111237	VPS29	824.131	1.48379	0.167922	8.83617	9.91e-19	1.82e-17		ENSG00000138670	RASGEF1B	4.62366	-2.08419	0.52616	-3.96114	7.46e-05	0.000275391
ENSG00000128045	RASL11B	8.55182	-2.08253	0.429429	-4.84953	1.24e-06	6.03e-06		ENSG00000273366	CTA-989H11.1	6.58964	1.48351	0.469987	3.15649	0.0015968	0.00463389		ENSG00000076685	NT5C2	211.064	-2.08301	0.30272	-6.88097	5.94e-12	5.59e-11
ENSG00000123384	LRP1	35.8719	-2.07892	0.262641	-7.91543	2.46e-15	3.31e-14		ENSG00000242085	RPS20P33	1.45271	1.48311	0.629723	2.35517	0.0185141	0.0421515		ENSG00000128045	RASL11B	8.55182	-2.08253	0.429429	-4.84953	1.24e-06	6.03e-06
ENSG00000237886	LINC01573	4.0464	-2.07749	0.489551	-4.24367	2.2e-05	8.84e-05		ENSG00000277969	CTB-58E17.1	2.26733	1.4823	0.611291	2.42487	0.0153141	0.0357069		ENSG00000123384	LRP1	35.8719	-2.07892	0.262641	-7.91543	2.46e-15	3.31e-14
ENSG00000168209	DDIT4	749.793	-2.07673	0.15265	-13.6045	3.77e-42	3.99e-40		ENSG00000268707	RP11-247A12.7	2.5392	1.48227	0.599268	2.47346	0.0133811	0.0316589		ENSG00000237886	LINC01573	4.0464	-2.07749	0.489551	-4.24367	2.2e-05	8.84e-05
ENSG00000006210	CX3CL1	0.698685	-2.07576	0.603537	-3.43932	0.000583177	0.00184056		ENSG00000171861	RNMTL1	366.507	1.48192	0.120313	12.3172	7.32e-35	4.53e-33		ENSG00000168209	DDIT4	749.793	-2.07673	0.15265	-13.6045	3.77e-42	3.99e-40
ENSG00000029534	ANK1	7.6629	-2.07348	0.432299	-4.79641	1.62e-06	7.74e-06		ENSG00000159164	SV2A	4.7827	1.48153	0.594718	2.49115	0.0127329	0.0302934		ENSG00000006210	CX3CL1	0.698685	-2.07576	0.603537	-3.43932	0.000583177	0.00184056
ENSG00000236544	AC008060.8	0.433731	-2.07262	0.577729	-3.58752	0.000333836	0.00110212		ENSG00000196503	ARL9	8.29404	1.48104	0.568623	2.60461	0.00919799	0.0226131		ENSG00000029534	ANK1	7.6629	-2.07348	0.432299	-4.79641	1.62e-06	7.74e-06
ENSG00000086570	FAT2	3.72316	-2.0702	0.495035	-4.18193	2.89e-05	0.000113994		ENSG00000253399	AC078852.2	0.814137	1.48091	0.640239	2.31306	0.0207196	0.0465617		ENSG00000236544	AC008060.8	0.433731	-2.07262	0.577729	-3.58752	0.000333836	0.00110212
ENSG00000120279	MYCT1	4.0647	-2.06838	0.538243	-3.84285	0.000121614	0.000433537		ENSG00000231617	DAXX	26.7384	1.47895	0.302404	4.89064	1.01e-06	4.96e-06		ENSG00000086570	FAT2	3.72316	-2.0702	0.495035	-4.18193	2.89e-05	0.000113994
ENSG00000146414	SHPRH	26.1324	-2.06741	0.373642	-5.53313	3.15e-08	1.88e-07		ENSG00000280992	AC004932.1	0.913118	1.47789	0.63886	2.31332	0.0207051	0.0465378		ENSG00000120279	MYCT1	4.0647	-2.06838	0.538243	-3.84285	0.000121614	0.000433537
ENSG00000163072	NOSTRIN	4.10748	-2.06712	0.50034	-4.13142	3.61e-05	0.000139927		ENSG00000267152	CTD-2528L19.6	15.0149	1.47752	0.364365	4.05505	5.01e-05	0.000189767		ENSG00000146414	SHPRH	26.1324	-2.06741	0.373642	-5.53313	3.15e-08	1.88e-07
ENSG00000102580	DNAJC3	1118.21	-2.06677	0.157883	-13.0905	3.73e-39	3.18e-37		ENSG00000272301	RP11-111M22.4	1.38512	1.47684	0.629696	2.34532	0.0190109	0.0431373		ENSG00000163072	NOSTRIN	4.10748	-2.06712	0.50034	-4.13142	3.61e-05	0.000139927
ENSG00000065618	COL17A1	44.7115	-2.06672	0.263878	-7.83212	4.8e-15	6.25e-14		ENSG00000233493	TMEM238	38.9326	1.47665	0.227066	6.50317	7.86e-11	6.54e-10		ENSG00000102580	DNAJC3	1118.21	-2.06677	0.157883	-13.0905	3.73e-39	3.18e-37
ENSG00000138166	DUSP5	7238.5	-2.06625	0.109919	-18.7979	7.86e-79	6.96e-76		ENSG00000231528	FAM225A	5.75774	1.47648	0.49139	3.0047	0.00265841	0.00738575		ENSG00000065618	COL17A1	44.7115	-2.06672	0.263878	-7.83212	4.8e-15	6.25e-14
ENSG00000198796	ALPK2	1.9292	-2.06606	0.550845	-3.75071	0.000176333	0.000611451		ENSG00000164438	TLX3	136.363	1.4763	0.178121	8.28819	1.15e-16	1.76e-15		ENSG00000138166	DUSP5	7238.5	-2.06625	0.109919	-18.7979	7.86e-79	6.96e-76
ENSG00000184347	SLIT3	0.729573	-2.06599	0.606158	-3.40833	0.000653621	0.00204375		ENSG00000160973	FOXH1	2.07547	1.47456	0.595948	2.47432	0.0133492	0.0315865		ENSG00000198796	ALPK2	1.9292	-2.06606	0.550845	-3.75071	0.000176333	0.000611451
ENSG00000167972	ABCA3	105.97	-2.06372	0.172247	-11.9812	4.46e-33	2.45e-31		ENSG00000134057	CCNB1	3062.64	1.47455	0.136545	10.799	3.48e-27	1.27e-25		ENSG00000184347	SLIT3	0.729573	-2.06599	0.606158	-3.40833	0.000653621	0.00204375
ENSG00000251026	RP11-138J23.1	6.41172	-2.06361	0.412698	-5.0003	5.72e-07	2.91e-06		ENSG00000272455	RP4-758J18.13	61.678	1.47285	0.221336	6.65437	2.85e-11	2.5e-10		ENSG00000167972	ABCA3	105.97	-2.06372	0.172247	-11.9812	4.46e-33	2.45e-31
ENSG00000198961	PJA2	689.407	-2.06179	0.155752	-13.2377	5.32e-40	4.76e-38		ENSG00000237594	AP000251.3	5.77375	1.47107	0.467064	3.1496	0.00163492	0.00473912		ENSG00000251026	RP11-138J23.1	6.41172	-2.06361	0.412698	-5.0003	5.72e-07	2.91e-06
ENSG00000072657	TRHDE	4.46147	-2.06001	0.471339	-4.37055	1.24e-05	5.18e-05		ENSG00000259792	RP11-114H24.6	3.42778	1.47096	0.561684	2.61885	0.00882275	0.0218024		ENSG00000198961	PJA2	689.407	-2.06179	0.155752	-13.2377	5.32e-40	4.76e-38
ENSG00000256894	RP11-283G6.3	1.19483	-2.0593	0.598209	-3.44245	0.000576478	0.00182111		ENSG00000102385	DRP2	4.89008	1.47091	0.417323	3.52465	0.00042405	0.00137508		ENSG00000072657	TRHDE	4.46147	-2.06001	0.471339	-4.37055	1.24e-05	5.18e-05
ENSG00000269378	ITGB1P1	12.4456	-2.0591	0.395878	-5.20134	1.98e-07	1.07e-06		ENSG00000118418	HMGN3	519.408	1.46891	0.153573	9.56487	1.12e-21	2.68e-20		ENSG00000256894	RP11-283G6.3	1.19483	-2.0593	0.598209	-3.44245	0.000576478	0.00182111
ENSG00000138641	HERC3	85.0575	-2.05868	0.207473	-9.92267	3.32e-23	8.97e-22		ENSG00000186654	PRR5	206.668	1.46872	0.14096	10.4194	2.02e-25	6.5e-24		ENSG00000269378	ITGB1P1	12.4456	-2.0591	0.395878	-5.20134	1.98e-07	1.07e-06
ENSG00000233845	AC093732.1	2.64292	-2.05829	0.545053	-3.77632	0.000159165	0.000556704		ENSG00000271430	RP3-368A4.5	22.3766	1.46866	0.35093	4.18505	2.85e-05	0.000112553		ENSG00000138641	HERC3	85.0575	-2.05868	0.207473	-9.92267	3.32e-23	8.97e-22
ENSG00000166670	MMP10	5.8782	-2.05789	0.51575	-3.99009	6.6e-05	0.00024593		ENSG00000175048	ZDHHC14	122.973	1.46851	0.14865	9.87894	5.14e-23	1.37e-21		ENSG00000233845	AC093732.1	2.64292	-2.05829	0.545053	-3.77632	0.000159165	0.000556704
ENSG00000115461	IGFBP5	2.23651	-2.05718	0.557197	-3.69201	0.000222487	0.000758572		ENSG00000129559	NEDD8	486.482	1.46777	0.155939	9.41247	4.85e-21	1.09e-19		ENSG00000166670	MMP10	5.8782	-2.05789	0.51575	-3.99009	6.6e-05	0.00024593
ENSG00000164741	DLC1	0.962211	-2.05397	0.608037	-3.37804	0.000730047	0.00226456		ENSG00000241468	ATP5J2	353.469	1.46717	0.213443	6.87383	6.25e-12	5.86e-11		ENSG00000115461	IGFBP5	2.23651	-2.05718	0.557197	-3.69201	0.000222487	0.000758572
ENSG00000182557	SPNS3	22.1597	-2.05333	0.250808	-8.18688	2.68e-16	3.95e-15		ENSG00000279413	AC112497.1	5.58237	1.46715	0.444446	3.30107	0.000963167	0.00291766		ENSG00000164741	DLC1	0.962211	-2.05397	0.608037	-3.37804	0.000730047	0.00226456
ENSG00000165617	DACT1	19.425	-2.05031	0.306538	-6.6886	2.25e-11	2e-10		ENSG00000170846	AC093323.3	343.013	1.46687	0.115056	12.7493	3.15e-37	2.35e-35		ENSG00000182557	SPNS3	22.1597	-2.05333	0.250808	-8.18688	2.68e-16	3.95e-15
ENSG00000060709	RIMBP2	1.20052	-2.04992	0.595368	-3.44312	0.00057505	0.00181734		ENSG00000159352	PSMD4	3892.03	1.46638	0.105284	13.9279	4.29e-44	5.25e-42		ENSG00000165617	DACT1	19.425	-2.05031	0.306538	-6.6886	2.25e-11	2e-10
ENSG00000180815	MAP3K15	10.8977	-2.04972	0.352514	-5.81458	6.08e-09	4.01e-08		ENSG00000204779	FOXD4L5	4.1902	1.46579	0.523607	2.79941	0.00511964	0.0133513		ENSG00000060709	RIMBP2	1.20052	-2.04992	0.595368	-3.44312	0.00057505	0.00181734
ENSG00000182218	HHIPL1	3.77542	-2.04972	0.541447	-3.78564	0.000153313	0.000537789		ENSG00000184281	TSSC4	679.259	1.46457	0.108132	13.5443	8.56e-42	8.83e-40		ENSG00000180815	MAP3K15	10.8977	-2.04972	0.352514	-5.81458	6.08e-09	4.01e-08
ENSG00000119138	KLF9	121.775	-2.04959	0.180288	-11.3684	6.01e-30	2.68e-28		ENSG00000270170	NCBP2-AS2	303.284	1.46447	0.143502	10.2052	1.88e-24	5.58e-23		ENSG00000182218	HHIPL1	3.77542	-2.04972	0.541447	-3.78564	0.000153313	0.000537789
ENSG00000173281	PPP1R3B	135.941	-2.04839	0.168623	-12.1478	5.89e-34	3.46e-32		ENSG00000144362	PHOSPHO2	5.64202	1.46373	0.464158	3.15352	0.00161312	0.00467831		ENSG00000119138	KLF9	121.775	-2.04959	0.180288	-11.3684	6.01e-30	2.68e-28
ENSG00000144668	ITGA9	9.21681	-2.04674	0.333359	-6.13972	8.27e-10	6.07e-09		ENSG00000166851	PLK1	1576.57	1.46296	0.138989	10.5257	6.58e-26	2.2e-24		ENSG00000173281	PPP1R3B	135.941	-2.04839	0.168623	-12.1478	5.89e-34	3.46e-32
ENSG00000164379	FOXQ1	3.29667	-2.04647	0.542274	-3.77387	0.000160736	0.000561769		ENSG00000198754	OXCT2	9.40309	1.46073	0.39863	3.66437	0.000247948	0.000838177		ENSG00000144668	ITGA9	9.21681	-2.04674	0.333359	-6.13972	8.27e-10	6.07e-09
ENSG00000145147	SLIT2	25.7938	-2.046	0.307312	-6.65771	2.78e-11	2.45e-10		ENSG00000267321	RP11-1094M14.11	64.5397	1.45816	0.206438	7.06344	1.62e-12	1.63e-11		ENSG00000164379	FOXQ1	3.29667	-2.04647	0.542274	-3.77387	0.000160736	0.000561769
ENSG00000123338	NCKAP1L	6.03062	-2.04587	0.458266	-4.46438	8.03e-06	3.45e-05		ENSG00000261888	AC144831.1	13.9626	1.45514	0.484073	3.00603	0.00264686	0.00735546		ENSG00000145147	SLIT2	25.7938	-2.046	0.307312	-6.65771	2.78e-11	2.45e-10
ENSG00000222898	RN7SKP97	0.800943	-2.04467	0.603672	-3.38705	0.000706498	0.00219744		ENSG00000221995	TIAF1	3.55005	1.45436	0.530444	2.74178	0.00611068	0.0156711		ENSG00000123338	NCKAP1L	6.03062	-2.04587	0.458266	-4.46438	8.03e-06	3.45e-05
ENSG00000171346	KRT15	130.06	-2.04382	0.143508	-14.2419	5.04e-46	7.11e-44		ENSG00000090932	DLL3	1.29908	1.4541	0.619679	2.34654	0.0189485	0.0430341		ENSG00000222898	RN7SKP97	0.800943	-2.04467	0.603672	-3.38705	0.000706498	0.00219744
ENSG00000150201	FXYD4	2.4841	-2.04337	0.516806	-3.95384	7.69e-05	0.000283249		ENSG00000183048	SLC25A10	224.905	1.45329	0.161248	9.01278	2.01e-19	3.91e-18		ENSG00000171346	KRT15	130.06	-2.04382	0.143508	-14.2419	5.04e-46	7.11e-44
ENSG00000147234	FRMPD3	8.95955	-2.04334	0.392936	-5.20019	1.99e-07	1.08e-06		ENSG00000244151	RP11-148K1.12	2.59146	1.45261	0.589263	2.46513	0.0136964	0.0323015		ENSG00000150201	FXYD4	2.4841	-2.04337	0.516806	-3.95384	7.69e-05	0.000283249
ENSG00000142765	SYTL1	259.365	-2.04284	0.115191	-17.7344	2.28e-70	1.54e-67		ENSG00000254978	ALG1L9P	5.06358	1.45084	0.447232	3.24405	0.00117843	0.00351414		ENSG00000147234	FRMPD3	8.95955	-2.04334	0.392936	-5.20019	1.99e-07	1.08e-06
ENSG00000154678	PDE1C	0.949299	-2.04162	0.605864	-3.36976	0.000752348	0.00232652		ENSG00000267080	ASB16-AS1	71.6556	1.45077	0.186036	7.79835	6.27e-15	8.07e-14		ENSG00000142765	SYTL1	259.365	-2.04284	0.115191	-17.7344	2.28e-70	1.54e-67
ENSG00000173389	IQCF1	4.6587	-2.04062	0.456722	-4.46797	7.9e-06	3.4e-05		ENSG00000276182	RP11-872J21.5	8.98128	1.45047	0.376257	3.85499	0.000115737	0.000414254		ENSG00000154678	PDE1C	0.949299	-2.04162	0.605864	-3.36976	0.000752348	0.00232652
ENSG00000188385	JAKMIP3	2.04116	-2.03979	0.555414	-3.67256	0.00024013	0.000813542		ENSG00000250771	RP11-153M7.3	3.91715	1.45024	0.527767	2.74787	0.00599831	0.0154104		ENSG00000173389	IQCF1	4.6587	-2.04062	0.456722	-4.46797	7.9e-06	3.4e-05
ENSG00000241697	TMEFF1	1.26326	-2.03948	0.587443	-3.4718	0.000516986	0.00164834		ENSG00000259426	RP11-253M7.1	5.43372	1.4491	0.465918	3.1102	0.00186959	0.00535391		ENSG00000188385	JAKMIP3	2.04116	-2.03979	0.555414	-3.67256	0.00024013	0.000813542
ENSG00000137962	ARHGAP29	2436.19	-2.03818	0.166334	-12.2535	1.61e-34	9.77e-33		ENSG00000143368	SF3B4	2124.04	1.44839	0.134374	10.7788	4.34e-27	1.58e-25		ENSG00000241697	TMEFF1	1.26326	-2.03948	0.587443	-3.4718	0.000516986	0.00164834
ENSG00000248383	PCDHAC1	5.38878	-2.03804	0.479786	-4.2478	2.16e-05	8.69e-05		ENSG00000167703	SLC43A2	17.6073	1.4477	0.30717	4.71304	2.44e-06	1.14e-05		ENSG00000137962	ARHGAP29	2436.19	-2.03818	0.166334	-12.2535	1.61e-34	9.77e-33
ENSG00000144560	VGLL4	188.747	-2.03706	0.248818	-8.18693	2.68e-16	3.95e-15		ENSG00000269908	RP11-1406H17.1	3.02408	1.44658	0.55412	2.6106	0.00903838	0.0222587		ENSG00000248383	PCDHAC1	5.38878	-2.03804	0.479786	-4.2478	2.16e-05	8.69e-05
ENSG00000186212	SOWAHB	26.5547	-2.03669	0.301328	-6.75904	1.39e-11	1.26e-10		ENSG00000236986	RP11-544A12.4	0.368701	1.44582	0.586896	2.4635	0.0137588	0.0324357		ENSG00000144560	VGLL4	188.747	-2.03706	0.248818	-8.18693	2.68e-16	3.95e-15
ENSG00000111199	TRPV4	20.2345	-2.03616	0.26173	-7.77963	7.27e-15	9.31e-14		ENSG00000183479	TREX2	15.0235	1.44579	0.293254	4.93015	8.22e-07	4.1e-06		ENSG00000186212	SOWAHB	26.5547	-2.03669	0.301328	-6.75904	1.39e-11	1.26e-10
ENSG00000253775	AC100802.3	0.521617	-2.03526	0.598374	-3.40132	0.000670601	0.00209287		ENSG00000224616	RTCA-AS1	2.41048	1.44513	0.55609	2.59873	0.0093568	0.0229765		ENSG00000111199	TRPV4	20.2345	-2.03616	0.26173	-7.77963	7.27e-15	9.31e-14
ENSG00000272808	RP11-66B24.7	6.89934	-2.03502	0.391175	-5.20231	1.97e-07	1.06e-06		ENSG00000273237	CTB-119C2.1	4.08325	1.44461	0.619357	2.33244	0.0196775	0.0445095		ENSG00000253775	AC100802.3	0.521617	-2.03526	0.598374	-3.40132	0.000670601	0.00209287
ENSG00000153233	PTPRR	7.564	-2.03405	0.412633	-4.92944	8.25e-07	4.11e-06		ENSG00000271933	RP11-338I21.1	2.76169	1.44283	0.501873	2.8749	0.00404157	0.0108145		ENSG00000272808	RP11-66B24.7	6.89934	-2.03502	0.391175	-5.20231	1.97e-07	1.06e-06
ENSG00000135424	ITGA7	124.535	-2.03309	0.170706	-11.9099	1.05e-32	5.61e-31		ENSG00000075336	TIMM21	348.298	1.44279	0.10267	14.0527	7.41e-45	9.8e-43		ENSG00000153233	PTPRR	7.564	-2.03405	0.412633	-4.92944	8.25e-07	4.11e-06
ENSG00000143502	SUSD4	37.0545	-2.03174	0.192915	-10.5318	6.17e-26	2.07e-24		ENSG00000260186	RP11-481J2.2	4.01899	1.44188	0.572481	2.51865	0.0117807	0.0282677		ENSG00000135424	ITGA7	124.535	-2.03309	0.170706	-11.9099	1.05e-32	5.61e-31
ENSG00000185483	ROR1	46.2806	-2.03172	0.299559	-6.78237	1.18e-11	1.08e-10		ENSG00000135451	TROAP	819.138	1.44178	0.11714	12.3083	8.18e-35	5.03e-33		ENSG00000143502	SUSD4	37.0545	-2.03174	0.192915	-10.5318	6.17e-26	2.07e-24
ENSG00000183484	GPR132	0.686207	-2.03105	0.614095	-3.30738	0.000941726	0.00285798		ENSG00000274853	MRM1	5.5781	1.44159	0.420009	3.43228	0.000598518	0.00188272		ENSG00000185483	ROR1	46.2806	-2.03172	0.299559	-6.78237	1.18e-11	1.08e-10
ENSG00000152784	PRDM8	7.38432	-2.03093	0.371153	-5.47194	4.45e-08	2.61e-07		ENSG00000100567	PSMA3	2009.28	1.44155	0.0987249	14.6016	2.74e-48	4.41e-46		ENSG00000183484	GPR132	0.686207	-2.03105	0.614095	-3.30738	0.000941726	0.00285798
ENSG00000049239	H6PD	201.159	-2.03044	0.2193	-9.25872	2.07e-20	4.44e-19		ENSG00000100263	RHBDD3	541.239	1.44118	0.154087	9.35304	8.52e-21	1.88e-19		ENSG00000152784	PRDM8	7.38432	-2.03093	0.371153	-5.47194	4.45e-08	2.61e-07
ENSG00000111452	ADGRD1	5.84036	-2.02928	0.442183	-4.58924	4.45e-06	1.99e-05		ENSG00000179403	VWA1	640.809	1.44035	0.122334	11.7739	5.32e-32	2.71e-30		ENSG00000049239	H6PD	201.159	-2.03044	0.2193	-9.25872	2.07e-20	4.44e-19
ENSG00000134086	VHL	316.448	-2.02861	0.219062	-9.26042	2.04e-20	4.38e-19		ENSG00000160124	CCDC58	366.519	1.43993	0.114631	12.5615	3.44e-36	2.39e-34		ENSG00000111452	ADGRD1	5.84036	-2.02928	0.442183	-4.58924	4.45e-06	1.99e-05
ENSG00000250770	RP5-1063M23.1	0.583142	-2.0247	0.610802	-3.31483	0.000916987	0.00279063		ENSG00000282168	AC254945.1	19.0593	1.43982	0.268858	5.35533	8.54e-08	4.84e-07		ENSG00000134086	VHL	316.448	-2.02861	0.219062	-9.26042	2.04e-20	4.38e-19
ENSG00000026036	RTEL1-TNFRSF6B	3.74513	-2.0242	0.543439	-3.72479	0.000195476	0.00067223		ENSG00000254876	RP11-23J9.5	1.77612	1.4392	0.600284	2.39753	0.016506	0.0381573		ENSG00000250770	RP5-1063M23.1	0.583142	-2.0247	0.610802	-3.31483	0.000916987	0.00279063
ENSG00000102935	ZNF423	8.11437	-2.02325	0.392462	-5.15528	2.53e-07	1.35e-06		ENSG00000235560	AC002310.12	16.8207	1.4379	0.288882	4.97747	6.44e-07	3.25e-06		ENSG00000026036	RTEL1-TNFRSF6B	3.74513	-2.0242	0.543439	-3.72479	0.000195476	0.00067223
ENSG00000277758	ABC7-42404400C24.1	1.75674	-2.02246	0.571035	-3.54175	0.000397483	0.00129661		ENSG00000110442	COMMD9	305.469	1.43777	0.14386	9.99424	1.62e-23	4.44e-22		ENSG00000102935	ZNF423	8.11437	-2.02325	0.392462	-5.15528	2.53e-07	1.35e-06
ENSG00000005961	ITGA2B	24.0925	-2.02213	0.264383	-7.64848	2.03e-14	2.47e-13		ENSG00000245614	DDX11-AS1	13.3732	1.43715	0.334799	4.29259	1.77e-05	7.2e-05		ENSG00000277758	ABC7-42404400C24.1	1.75674	-2.02246	0.571035	-3.54175	0.000397483	0.00129661
ENSG00000168216	LMBRD1	231.494	-2.0216	0.178775	-11.3081	1.2e-29	5.22e-28		ENSG00000213028	RP11-108F13.2	2.33663	1.4369	0.606424	2.36946	0.0178141	0.0407594		ENSG00000005961	ITGA2B	24.0925	-2.02213	0.264383	-7.64848	2.03e-14	2.47e-13
ENSG00000135447	PPP1R1A	43.6735	-2.02048	0.186367	-10.8414	2.19e-27	8.15e-26		ENSG00000261226	RP11-830F9.7	3.93292	1.43528	0.523189	2.74333	0.00608193	0.0156009		ENSG00000168216	LMBRD1	231.494	-2.0216	0.178775	-11.3081	1.2e-29	5.22e-28
ENSG00000136928	GABBR2	1.09168	-2.01974	0.594985	-3.39461	0.000687259	0.00214137		ENSG00000212694	LINC01089	54.7138	1.43415	0.326133	4.39744	1.1e-05	4.62e-05		ENSG00000135447	PPP1R1A	43.6735	-2.02048	0.186367	-10.8414	2.19e-27	8.15e-26
ENSG00000231826	AC016735.2	0.571521	-2.01971	0.597298	-3.38142	0.000721132	0.00223933		ENSG00000122952	ZWINT	1161.91	1.43292	0.0918686	15.5975	7.57e-55	1.89e-52		ENSG00000136928	GABBR2	1.09168	-2.01974	0.594985	-3.39461	0.000687259	0.00214137
ENSG00000171357	LURAP1	1.15098	-2.01964	0.60404	-3.34356	0.00082711	0.00253488		ENSG00000160957	RECQL4	1137.3	1.43288	0.139473	10.2735	9.27e-25	2.84e-23		ENSG00000231826	AC016735.2	0.571521	-2.01971	0.597298	-3.38142	0.000721132	0.00223933
ENSG00000220773	RP3-334F4.1	1.43676	-2.01889	0.600808	-3.36029	0.000778608	0.00240139		ENSG00000182308	DCAF4L1	13.8595	1.43224	0.478368	2.99402	0.00275327	0.00762629		ENSG00000171357	LURAP1	1.15098	-2.01964	0.60404	-3.34356	0.00082711	0.00253488
ENSG00000257137	C12orf80	0.442054	-2.01875	0.60145	-3.35647	0.000789442	0.00243143		ENSG00000264991	AP001205.1	1.31806	1.43131	0.618	2.31603	0.0205565	0.0462689		ENSG00000220773	RP3-334F4.1	1.43676	-2.01889	0.600808	-3.36029	0.000778608	0.00240139
ENSG00000182177	ASB18	1.60515	-2.0185	0.563381	-3.58283	0.00033989	0.00112162		ENSG00000129084	PSMA1	531.455	1.42994	0.186068	7.68506	1.53e-14	1.89e-13		ENSG00000257137	C12orf80	0.442054	-2.01875	0.60145	-3.35647	0.000789442	0.00243143
ENSG00000152527	PLEKHH2	52.7556	-2.01832	0.204604	-9.86453	5.93e-23	1.57e-21		ENSG00000184207	PGP	460.395	1.4289	0.140358	10.1804	2.43e-24	7.14e-23		ENSG00000182177	ASB18	1.60515	-2.0185	0.563381	-3.58283	0.00033989	0.00112162
ENSG00000100079	LGALS2	4.09913	-2.01832	0.449287	-4.49227	7.05e-06	3.06e-05		ENSG00000007541	PIGQ	174.088	1.42779	0.143652	9.93922	2.81e-23	7.63e-22		ENSG00000152527	PLEKHH2	52.7556	-2.01832	0.204604	-9.86453	5.93e-23	1.57e-21
ENSG00000197258	EIF4BP6	2.15138	-2.01816	0.539709	-3.73935	0.000184497	0.00063736		ENSG00000280433	CH507-9B2.9	41.1947	1.42734	0.254923	5.5991	2.15e-08	1.31e-07		ENSG00000100079	LGALS2	4.09913	-2.01832	0.449287	-4.49227	7.05e-06	3.06e-05
ENSG00000159307	SCUBE1	52.2434	-2.01747	0.20245	-9.96523	2.16e-23	5.92e-22		ENSG00000159231	CBR3	20.4307	1.42729	0.2772	5.14895	2.62e-07	1.39e-06		ENSG00000197258	EIF4BP6	2.15138	-2.01816	0.539709	-3.73935	0.000184497	0.00063736
ENSG00000267909	CCDC177	0.527525	-2.01707	0.599242	-3.36604	0.000762547	0.00235616		ENSG00000087086	FTL	36953.9	1.42628	0.125333	11.3799	5.27e-30	2.36e-28		ENSG00000159307	SCUBE1	52.2434	-2.01747	0.20245	-9.96523	2.16e-23	5.92e-22
ENSG00000227634	RP11-431K24.3	3.40222	-2.01683	0.498753	-4.04375	5.26e-05	0.000198603		ENSG00000180336	C17orf104	6.70512	1.42566	0.455138	3.13238	0.00173397	0.0049929		ENSG00000267909	CCDC177	0.527525	-2.01707	0.599242	-3.36604	0.000762547	0.00235616
ENSG00000223485	RP11-417E7.1	0.757303	-2.01679	0.612297	-3.29381	0.000988393	0.00298935		ENSG00000213689	TREX1	100.264	1.42492	0.151449	9.40856	5.03e-21	1.13e-19		ENSG00000227634	RP11-431K24.3	3.40222	-2.01683	0.498753	-4.04375	5.26e-05	0.000198603
ENSG00000166598	HSP90B1	21589.1	-2.01657	0.187664	-10.7457	6.21e-27	2.23e-25		ENSG00000165501	LRR1	278.559	1.42461	0.12565	11.3379	8.51e-30	3.75e-28		ENSG00000223485	RP11-417E7.1	0.757303	-2.01679	0.612297	-3.29381	0.000988393	0.00298935
ENSG00000261655	CTD-3064M3.3	1.15258	-2.01609	0.592695	-3.40156	0.000670025	0.00209135		ENSG00000272578	AP000347.2	1.8557	1.42232	0.602295	2.3615	0.018201	0.0415578		ENSG00000166598	HSP90B1	21589.1	-2.01657	0.187664	-10.7457	6.21e-27	2.23e-25
ENSG00000108830	RND2	17.0109	-2.01572	0.270634	-7.44814	9.47e-14	1.07e-12		ENSG00000274825	RP4-616B8.5	5.58533	1.4219	0.524711	2.70988	0.00673075	0.0171129		ENSG00000261655	CTD-3064M3.3	1.15258	-2.01609	0.592695	-3.40156	0.000670025	0.00209135
ENSG00000008056	SYN1	15.8013	-2.0143	0.279399	-7.20941	5.62e-13	5.88e-12		ENSG00000258056	RP11-644F5.11	39.3865	1.42173	0.201543	7.05421	1.74e-12	1.73e-11		ENSG00000108830	RND2	17.0109	-2.01572	0.270634	-7.44814	9.47e-14	1.07e-12
ENSG00000163703	CRELD1	341.327	-2.01425	0.124154	-16.2237	3.43e-59	1.23e-56		ENSG00000183401	CCDC159	21.2271	1.42096	0.269735	5.26799	1.38e-07	7.6e-07		ENSG00000008056	SYN1	15.8013	-2.0143	0.279399	-7.20941	5.62e-13	5.88e-12
ENSG00000272138	LINC01607	3.06663	-2.01242	0.506716	-3.9715	7.14e-05	0.000264702		ENSG00000157014	TATDN2	270.296	1.42069	0.134309	10.5778	3.78e-26	1.29e-24		ENSG00000163703	CRELD1	341.327	-2.01425	0.124154	-16.2237	3.43e-59	1.23e-56
ENSG00000181104	F2R	296.897	-2.01226	0.161223	-12.4812	9.46e-36	6.31e-34		ENSG00000273375	RP11-803P9.1	3.27228	1.42058	0.562211	2.52677	0.0115116	0.027703		ENSG00000272138	LINC01607	3.06663	-2.01242	0.506716	-3.9715	7.14e-05	0.000264702
ENSG00000259436	CTC-378H22.2	4.77731	-2.01139	0.552473	-3.64071	0.000271889	0.000910676		ENSG00000171224	C10orf35	562.192	1.42003	0.119066	11.9265	8.61e-33	4.65e-31		ENSG00000181104	F2R	296.897	-2.01226	0.161223	-12.4812	9.46e-36	6.31e-34
ENSG00000171388	APLN	5.1414	-2.01069	0.493592	-4.0736	4.63e-05	0.000176537		ENSG00000278993	RP3-424M6.4	3.0685	1.42002	0.587364	2.41761	0.015623	0.0363535		ENSG00000259436	CTC-378H22.2	4.77731	-2.01139	0.552473	-3.64071	0.000271889	0.000910676
ENSG00000149090	PAMR1	0.368856	-2.00952	0.577946	-3.47699	0.000507069	0.00162031		ENSG00000262919	FAM58A	444.866	1.41919	0.158697	8.94275	3.8e-19	7.24e-18		ENSG00000171388	APLN	5.1414	-2.01069	0.493592	-4.0736	4.63e-05	0.000176537
ENSG00000188282	RUFY4	0.873321	-2.00946	0.604068	-3.32654	0.000879309	0.00268342		ENSG00000131142	CCL25	6.86235	1.41885	0.502656	2.8227	0.00476206	0.0125096		ENSG00000149090	PAMR1	0.368856	-2.00952	0.577946	-3.47699	0.000507069	0.00162031
ENSG00000186510	CLCNKA	1.58362	-2.00926	0.596729	-3.36712	0.000759588	0.00234839		ENSG00000242999	RN7SL239P	0.373077	1.41806	0.59762	2.37284	0.0176518	0.0404364		ENSG00000188282	RUFY4	0.873321	-2.00946	0.604068	-3.32654	0.000879309	0.00268342
ENSG00000141576	RNF157	8.74683	-2.00749	0.313266	-6.40827	1.47e-10	1.18e-09		ENSG00000243069	ARHGEF26-AS1	13.5081	1.41716	0.322938	4.38833	1.14e-05	4.8e-05		ENSG00000186510	CLCNKA	1.58362	-2.00926	0.596729	-3.36712	0.000759588	0.00234839
ENSG00000189014	FAM35DP	1.72588	-2.00716	0.583579	-3.43939	0.000583019	0.00184056		ENSG00000184441	AP001062.7	6.49811	1.41662	0.487979	2.90304	0.00369564	0.00997939		ENSG00000141576	RNF157	8.74683	-2.00749	0.313266	-6.40827	1.47e-10	1.18e-09
ENSG00000198929	NOS1AP	22.2795	-2.00659	0.364645	-5.50286	3.74e-08	2.21e-07		ENSG00000184524	CEND1	2.22302	1.41634	0.61214	2.31375	0.0206815	0.0464969		ENSG00000189014	FAM35DP	1.72588	-2.00716	0.583579	-3.43939	0.000583019	0.00184056
ENSG00000135720	DYNC1LI2	376.333	-2.00516	0.288053	-6.96109	3.38e-12	3.25e-11		ENSG00000114473	IQCG	98.5622	1.416	0.129369	10.9454	6.99e-28	2.71e-26		ENSG00000198929	NOS1AP	22.2795	-2.00659	0.364645	-5.50286	3.74e-08	2.21e-07
ENSG00000113389	NPR3	15.6316	-2.00491	0.34824	-5.75728	8.55e-09	5.52e-08		ENSG00000139974	SLC38A6	42.9797	1.41492	0.193506	7.31203	2.63e-13	2.84e-12		ENSG00000135720	DYNC1LI2	376.333	-2.00516	0.288053	-6.96109	3.38e-12	3.25e-11
ENSG00000169245	CXCL10	8.17171	-2.00466	0.470354	-4.26202	2.03e-05	8.19e-05		ENSG00000109881	CCDC34	339.79	1.4143	0.153767	9.19769	3.66e-20	7.63e-19		ENSG00000113389	NPR3	15.6316	-2.00491	0.34824	-5.75728	8.55e-09	5.52e-08
ENSG00000223813	AC007255.8	3.14071	-2.00449	0.517981	-3.86981	0.00010892	0.000391559		ENSG00000160298	C21orf58	38.3675	1.41298	0.196071	7.20646	5.74e-13	6e-12		ENSG00000169245	CXCL10	8.17171	-2.00466	0.470354	-4.26202	2.03e-05	8.19e-05
ENSG00000158623	COPG2	332.695	-2.00275	0.132931	-15.0662	2.7e-51	5.1e-49		ENSG00000133422	MORC2	465.329	1.41268	0.130672	10.8109	3.06e-27	1.12e-25		ENSG00000223813	AC007255.8	3.14071	-2.00449	0.517981	-3.86981	0.00010892	0.000391559
ENSG00000183760	PAPL	55.1873	-2.00275	0.198905	-10.0689	7.58e-24	2.15e-22		ENSG00000167476	JSRP1	4.45666	1.41267	0.60885	2.32022	0.0203287	0.0458428		ENSG00000158623	COPG2	332.695	-2.00275	0.132931	-15.0662	2.7e-51	5.1e-49
ENSG00000273814	OCLN	12.1487	-2.0025	0.350694	-5.71013	1.13e-08	7.17e-08		ENSG00000139410	SDSL	454.14	1.41245	0.119601	11.8097	3.48e-32	1.8e-30		ENSG00000183760	PAPL	55.1873	-2.00275	0.198905	-10.0689	7.58e-24	2.15e-22
ENSG00000233098	CCDC144NL-AS1	4.4679	-2.00157	0.472727	-4.23408	2.29e-05	9.2e-05		ENSG00000213212	NCLP1	0.554084	1.4111	0.617624	2.28473	0.0223287	0.0497673		ENSG00000273814	OCLN	12.1487	-2.0025	0.350694	-5.71013	1.13e-08	7.17e-08
ENSG00000165548	TMEM63C	88.1409	-1.99991	0.245922	-8.13228	4.21e-16	6.09e-15		ENSG00000257557	RP11-84G21.1	6.87028	1.40971	0.474961	2.96806	0.00299686	0.00823556		ENSG00000233098	CCDC144NL-AS1	4.4679	-2.00157	0.472727	-4.23408	2.29e-05	9.2e-05
ENSG00000154928	EPHB1	3.78845	-1.99803	0.531085	-3.76216	0.000168454	0.000585807		ENSG00000273199	AP000692.10	2.74318	1.4097	0.596823	2.362	0.0181765	0.0415062		ENSG00000165548	TMEM63C	88.1409	-1.99991	0.245922	-8.13228	4.21e-16	6.09e-15
ENSG00000137868	STRA6	0.404568	-1.99796	0.58749	-3.40084	0.000671794	0.00209602		ENSG00000161981	SNRNP25	383.293	1.4096	0.142478	9.89349	4.44e-23	1.19e-21		ENSG00000154928	EPHB1	3.78845	-1.99803	0.531085	-3.76216	0.000168454	0.000585807
ENSG00000165879	FRAT1	14.3827	-1.99729	0.327099	-6.10606	1.02e-09	7.41e-09		ENSG00000168701	TMEM208	820.929	1.4075	0.144397	9.74748	1.89e-22	4.79e-21		ENSG00000137868	STRA6	0.404568	-1.99796	0.58749	-3.40084	0.000671794	0.00209602
ENSG00000138081	FBXO11	286.153	-1.99672	0.228188	-8.75032	2.13e-18	3.78e-17		ENSG00000185803	SLC52A2	2224.19	1.4069	0.120788	11.6476	2.36e-31	1.15e-29		ENSG00000165879	FRAT1	14.3827	-1.99729	0.327099	-6.10606	1.02e-09	7.41e-09
ENSG00000143127	ITGA10	3.5823	-1.99341	0.507643	-3.92679	8.61e-05	0.000314539		ENSG00000272370	RP11-307L14.1	4.51773	1.40596	0.553693	2.53923	0.0111095	0.026832		ENSG00000138081	FBXO11	286.153	-1.99672	0.228188	-8.75032	2.13e-18	3.78e-17
ENSG00000139146	FAM60A	86.8556	-1.99253	0.225749	-8.82632	1.08e-18	1.98e-17		ENSG00000204620	RP11-1148L6.9	3.55985	1.40494	0.532071	2.64052	0.00827795	0.0205977		ENSG00000143127	ITGA10	3.5823	-1.99341	0.507643	-3.92679	8.61e-05	0.000314539
ENSG00000185561	TLCD2	5.08865	-1.98964	0.429682	-4.63049	3.65e-06	1.66e-05		ENSG00000271843	RP11-245J9.5	5.35219	1.40386	0.487977	2.87689	0.00401617	0.0107528		ENSG00000139146	FAM60A	86.8556	-1.99253	0.225749	-8.82632	1.08e-18	1.98e-17
ENSG00000139364	TMEM132B	14.0959	-1.98659	0.324516	-6.12171	9.26e-10	6.75e-09		ENSG00000242078	RP11-738B7.1	2.02892	1.40311	0.607012	2.31151	0.0208046	0.0467372		ENSG00000185561	TLCD2	5.08865	-1.98964	0.429682	-4.63049	3.65e-06	1.66e-05
ENSG00000130766	SESN2	4495.45	-1.98629	0.158681	-12.5175	5.99e-36	4.07e-34		ENSG00000142185	TRPM2	1049.79	1.40239	0.154761	9.0617	1.28e-19	2.57e-18		ENSG00000139364	TMEM132B	14.0959	-1.98659	0.324516	-6.12171	9.26e-10	6.75e-09
ENSG00000248370	RP11-366H4.1	28.3212	-1.98575	0.224362	-8.85065	8.7e-19	1.61e-17		ENSG00000276995	RP11-321A17.6	2.33601	1.40217	0.614051	2.28348	0.0224021	0.0499104		ENSG00000130766	SESN2	4495.45	-1.98629	0.158681	-12.5175	5.99e-36	4.07e-34
ENSG00000176986	SEC24C	277.243	-1.98518	0.367579	-5.40071	6.64e-08	3.81e-07		ENSG00000204682	CASC10	27.432	1.40202	0.244863	5.72573	1.03e-08	6.58e-08		ENSG00000248370	RP11-366H4.1	28.3212	-1.98575	0.224362	-8.85065	8.7e-19	1.61e-17
ENSG00000250271	RP11-64D22.5	3.79336	-1.98482	0.499666	-3.97229	7.12e-05	0.000263907		ENSG00000100401	RANGAP1	4139.63	1.40105	0.118603	11.813	3.34e-32	1.73e-30		ENSG00000176986	SEC24C	277.243	-1.98518	0.367579	-5.40071	6.64e-08	3.81e-07
ENSG00000264049	MIR4737	2.85958	-1.9844	0.524912	-3.78044	0.00015655	0.000548348		ENSG00000153006	SREK1IP1	784.067	1.40041	0.155614	8.99924	2.27e-19	4.4e-18		ENSG00000250271	RP11-64D22.5	3.79336	-1.98482	0.499666	-3.97229	7.12e-05	0.000263907
ENSG00000183914	DNAH2	12.5093	-1.9834	0.32281	-6.14418	8.04e-10	5.91e-09		ENSG00000248487	ABHD14A	90.0208	1.39935	0.201025	6.96107	3.38e-12	3.25e-11		ENSG00000264049	MIR4737	2.85958	-1.9844	0.524912	-3.78044	0.00015655	0.000548348
ENSG00000105339	DENND3	137.384	-1.98294	0.130304	-15.2178	2.69e-52	5.58e-50		ENSG00000279148	RP11-135F9.4	8.81269	1.39901	0.442205	3.1637	0.00155777	0.00453205		ENSG00000183914	DNAH2	12.5093	-1.9834	0.32281	-6.14418	8.04e-10	5.91e-09
ENSG00000064989	CALCRL	21.5589	-1.98266	0.253068	-7.83451	4.71e-15	6.14e-14		ENSG00000139914	FITM1	2.66083	1.39867	0.596295	2.3456	0.0189963	0.0431171		ENSG00000105339	DENND3	137.384	-1.98294	0.130304	-15.2178	2.69e-52	5.58e-50
ENSG00000172346	CSDC2	2.09872	-1.98237	0.570455	-3.47507	0.000510726	0.00163041		ENSG00000268536	AC005523.3	3.1733	1.39833	0.59289	2.3585	0.0183492	0.0418422		ENSG00000064989	CALCRL	21.5589	-1.98266	0.253068	-7.83451	4.71e-15	6.14e-14
ENSG00000259445	RP11-276M12.1	0.84257	-1.98222	0.60064	-3.30018	0.000966224	0.00292653		ENSG00000143630	HCN3	1.7416	1.39806	0.586566	2.38347	0.0171503	0.0394447		ENSG00000172346	CSDC2	2.09872	-1.98237	0.570455	-3.47507	0.000510726	0.00163041
ENSG00000162298	SYVN1	830.274	-1.98159	0.22748	-8.71108	3.01e-18	5.28e-17		ENSG00000160633	SAFB	2526.36	1.39734	0.126007	11.0894	1.41e-28	5.74e-27		ENSG00000259445	RP11-276M12.1	0.84257	-1.98222	0.60064	-3.30018	0.000966224	0.00292653
ENSG00000165731	RET	114.741	-1.98006	0.145411	-13.617	3.17e-42	3.4e-40		ENSG00000100028	SNRPD3	1565.88	1.39651	0.102902	13.5712	5.93e-42	6.23e-40		ENSG00000162298	SYVN1	830.274	-1.98159	0.22748	-8.71108	3.01e-18	5.28e-17
ENSG00000175197	DDIT3	2433.98	-1.97984	0.161982	-12.2226	2.35e-34	1.41e-32		ENSG00000227741	RP11-536C5.7	1.52988	1.39504	0.603539	2.31143	0.020809	0.0467424		ENSG00000165731	RET	114.741	-1.98006	0.145411	-13.617	3.17e-42	3.4e-40
ENSG00000223669	RP11-93B14.4	5.35361	-1.9775	0.414412	-4.77182	1.83e-06	8.68e-06		ENSG00000258674	CTC-260F20.3	3.01187	1.39428	0.555563	2.50968	0.012084	0.0289383		ENSG00000175197	DDIT3	2433.98	-1.97984	0.161982	-12.2226	2.35e-34	1.41e-32
ENSG00000164056	SPRY1	35.6002	-1.97696	0.265633	-7.44243	9.88e-14	1.11e-12		ENSG00000261386	CTD-2012K14.6	0.530084	1.39298	0.590214	2.36013	0.0182686	0.0416874		ENSG00000223669	RP11-93B14.4	5.35361	-1.9775	0.414412	-4.77182	1.83e-06	8.68e-06
ENSG00000111752	PHC1	109.149	-1.97659	0.175645	-11.2533	2.23e-29	9.48e-28		ENSG00000257122	RRN3P3	13.9064	1.39209	0.309327	4.50037	6.78e-06	2.95e-05		ENSG00000164056	SPRY1	35.6002	-1.97696	0.265633	-7.44243	9.88e-14	1.11e-12
ENSG00000132256	TRIM5	207.654	-1.97576	0.117499	-16.815	1.89e-63	8.72e-61		ENSG00000090266	NDUFB2	454.47	1.3919	0.15436	9.01722	1.93e-19	3.76e-18		ENSG00000111752	PHC1	109.149	-1.97659	0.175645	-11.2533	2.23e-29	9.48e-28
ENSG00000168350	DEGS2	21.8093	-1.975	0.252507	-7.82159	5.22e-15	6.78e-14		ENSG00000085231	AK6	7.28303	1.3916	0.419874	3.31433	0.000918615	0.00279448		ENSG00000132256	TRIM5	207.654	-1.97576	0.117499	-16.815	1.89e-63	8.72e-61
ENSG00000165495	PKNOX2	1.65308	-1.97455	0.583347	-3.38487	0.000712125	0.00221345		ENSG00000279443	RP4-669K10.8	31.7435	1.39086	0.267944	5.19087	2.09e-07	1.13e-06		ENSG00000168350	DEGS2	21.8093	-1.975	0.252507	-7.82159	5.22e-15	6.78e-14
ENSG00000259405	ISCA1P4	5.50352	-1.97449	0.433379	-4.55604	5.21e-06	2.31e-05		ENSG00000120049	KCNIP2	8.22167	1.39055	0.366247	3.79674	0.000146611	0.000515773		ENSG00000165495	PKNOX2	1.65308	-1.97455	0.583347	-3.38487	0.000712125	0.00221345
ENSG00000231133	HAR1B	1.51988	-1.97405	0.579212	-3.40817	0.000653994	0.00204464		ENSG00000120832	MTERF2	42.5367	1.39053	0.216552	6.42124	1.35e-10	1.09e-09		ENSG00000259405	ISCA1P4	5.50352	-1.97449	0.433379	-4.55604	5.21e-06	2.31e-05
ENSG00000134198	TSPAN2	27.9295	-1.97376	0.213045	-9.26454	1.96e-20	4.22e-19		ENSG00000230982	DSTNP1	1.47436	1.39001	0.608332	2.28496	0.0223153	0.0497424		ENSG00000231133	HAR1B	1.51988	-1.97405	0.579212	-3.40817	0.000653994	0.00204464
ENSG00000155367	PPM1J	30.1662	-1.96979	0.196318	-10.0337	1.08e-23	3.04e-22		ENSG00000100726	TELO2	436.876	1.38992	0.124636	11.1518	7.01e-29	2.9e-27		ENSG00000134198	TSPAN2	27.9295	-1.97376	0.213045	-9.26454	1.96e-20	4.22e-19
ENSG00000244342	LINC00698	4.99035	-1.9691	0.454034	-4.3369	1.45e-05	5.98e-05		ENSG00000162664	ZNF326	524.386	1.38969	0.130217	10.6721	1.37e-26	4.8e-25		ENSG00000155367	PPM1J	30.1662	-1.96979	0.196318	-10.0337	1.08e-23	3.04e-22
ENSG00000275342	SGK223	488.389	-1.96854	0.179638	-10.9584	6.06e-28	2.36e-26		ENSG00000120647	CCDC77	180.984	1.3895	0.138915	10.0025	1.49e-23	4.1e-22		ENSG00000244342	LINC00698	4.99035	-1.9691	0.454034	-4.3369	1.45e-05	5.98e-05
ENSG00000141458	NPC1	1065.1	-1.96807	0.220981	-8.90605	5.29e-19	9.95e-18		ENSG00000261777	RP11-529K1.2	7.16501	1.38944	0.406284	3.41988	0.000626498	0.00196536		ENSG00000275342	SGK223	488.389	-1.96854	0.179638	-10.9584	6.06e-28	2.36e-26
ENSG00000105278	ZFR2	1.71425	-1.968	0.602036	-3.2689	0.00107966	0.00324024		ENSG00000101182	PSMA7	6115.9	1.38923	0.113007	12.2933	9.84e-35	6.04e-33		ENSG00000141458	NPC1	1065.1	-1.96807	0.220981	-8.90605	5.29e-19	9.95e-18
ENSG00000087116	ADAMTS2	36.0151	-1.96742	0.221274	-8.8913	6.04e-19	1.13e-17		ENSG00000281468	CTC-459F4.9	8.28259	1.38752	0.395729	3.50623	0.000454495	0.00146575		ENSG00000105278	ZFR2	1.71425	-1.968	0.602036	-3.2689	0.00107966	0.00324024
ENSG00000265728	RP11-883A18.3	1.52863	-1.96503	0.575396	-3.41509	0.00063762	0.00199807		ENSG00000230433	RP1-20B11.2	0.439422	1.38746	0.595809	2.3287	0.019875	0.0449031		ENSG00000087116	ADAMTS2	36.0151	-1.96742	0.221274	-8.8913	6.04e-19	1.13e-17
ENSG00000237118	CYP2F2P	1.6947	-1.96438	0.576552	-3.40711	0.000656558	0.0020521		ENSG00000120533	ENY2	1286.2	1.38704	0.122123	11.3577	6.79e-30	3.02e-28		ENSG00000265728	RP11-883A18.3	1.52863	-1.96503	0.575396	-3.41509	0.00063762	0.00199807
ENSG00000248456	RP11-553P9.3	0.558968	-1.9642	0.613625	-3.20097	0.00136966	0.00403065		ENSG00000170684	ZNF296	329.99	1.38635	0.148024	9.36571	7.55e-21	1.68e-19		ENSG00000237118	CYP2F2P	1.6947	-1.96438	0.576552	-3.40711	0.000656558	0.0020521
ENSG00000167608	TMC4	6.25188	-1.96414	0.394653	-4.97689	6.46e-07	3.26e-06		ENSG00000156469	MTERF3	532.859	1.38634	0.108592	12.7665	2.52e-37	1.9e-35		ENSG00000248456	RP11-553P9.3	0.558968	-1.9642	0.613625	-3.20097	0.00136966	0.00403065
ENSG00000135452	TSPAN31	141.321	-1.9641	0.146404	-13.4156	4.9e-41	4.82e-39		ENSG00000146670	CDCA5	1569.45	1.38404	0.109733	12.6128	1.8e-36	1.26e-34		ENSG00000167608	TMC4	6.25188	-1.96414	0.394653	-4.97689	6.46e-07	3.26e-06
ENSG00000145536	ADAMTS16	9.10167	-1.96377	0.375752	-5.22623	1.73e-07	9.44e-07		ENSG00000272221	XXbac-BPG181B23.7	9.9429	1.38172	0.371308	3.72124	0.000198248	0.000681178		ENSG00000135452	TSPAN31	141.321	-1.9641	0.146404	-13.4156	4.9e-41	4.82e-39
ENSG00000163121	NEURL3	2.67399	-1.96313	0.549696	-3.57131	0.000355206	0.00116865		ENSG00000275769	RP11-771K4.3	3.857	1.38052	0.565416	2.4416	0.0146224	0.0342785		ENSG00000145536	ADAMTS16	9.10167	-1.96377	0.375752	-5.22623	1.73e-07	9.44e-07
ENSG00000207561	MIR635	3.31565	-1.96291	0.495028	-3.96525	7.33e-05	0.000271081		ENSG00000130254	SAFB2	619.353	1.37968	0.144862	9.52408	1.67e-21	3.9e-20		ENSG00000163121	NEURL3	2.67399	-1.96313	0.549696	-3.57131	0.000355206	0.00116865
ENSG00000104967	NOVA2	58.6252	-1.96157	0.194515	-10.0845	6.47e-24	1.84e-22		ENSG00000107872	FBXL15	276.538	1.37873	0.152593	9.03536	1.63e-19	3.22e-18		ENSG00000207561	MIR635	3.31565	-1.96291	0.495028	-3.96525	7.33e-05	0.000271081
ENSG00000149403	GRIK4	10.3305	-1.96038	0.381246	-5.14204	2.72e-07	1.44e-06		ENSG00000159377	PSMB4	5278.59	1.37764	0.118522	11.6235	3.13e-31	1.52e-29		ENSG00000104967	NOVA2	58.6252	-1.96157	0.194515	-10.0845	6.47e-24	1.84e-22
ENSG00000173166	RAPH1	20.7852	-1.95976	0.354064	-5.53505	3.11e-08	1.86e-07		ENSG00000263280	LA16c-325D7.2	3.61227	1.37656	0.516942	2.66289	0.0077472	0.0194178		ENSG00000149403	GRIK4	10.3305	-1.96038	0.381246	-5.14204	2.72e-07	1.44e-06
ENSG00000169064	ZBBX	5.03583	-1.95939	0.447483	-4.3787	1.19e-05	5e-05		ENSG00000161835	GRASP	6.38847	1.37456	0.437909	3.13893	0.00169567	0.00489855		ENSG00000173166	RAPH1	20.7852	-1.95976	0.354064	-5.53505	3.11e-08	1.86e-07
ENSG00000150961	SEC24D	544.098	-1.95888	0.161452	-12.1329	7.07e-34	4.12e-32		ENSG00000167670	CHAF1A	697.85	1.37428	0.133789	10.2721	9.42e-25	2.88e-23		ENSG00000169064	ZBBX	5.03583	-1.95939	0.447483	-4.3787	1.19e-05	5e-05
ENSG00000107984	DKK1	3617.51	-1.95875	0.175685	-11.1492	7.23e-29	2.97e-27		ENSG00000258101	RP11-977B10.2	7.63056	1.37417	0.397122	3.46031	0.000539561	0.00171366		ENSG00000150961	SEC24D	544.098	-1.95888	0.161452	-12.1329	7.07e-34	4.12e-32
ENSG00000248905	FMN1	4.0284	-1.95503	0.482665	-4.0505	5.11e-05	0.000193337		ENSG00000267493	CIRBP-AS1	41.9853	1.37382	0.238527	5.75961	8.43e-09	5.45e-08		ENSG00000107984	DKK1	3617.51	-1.95875	0.175685	-11.1492	7.23e-29	2.97e-27
ENSG00000171992	SYNPO	155.837	-1.95368	0.150908	-12.9462	2.47e-38	2e-36		ENSG00000161057	PSMC2	2018.31	1.37373	0.0670172	20.4981	2.24e-93	3.68e-90		ENSG00000248905	FMN1	4.0284	-1.95503	0.482665	-4.0505	5.11e-05	0.000193337
ENSG00000188157	AGRN	679.341	-1.95356	0.202382	-9.65284	4.78e-22	1.17e-20		ENSG00000273763	RP11-420C9.1	2.88177	1.37341	0.556779	2.46671	0.0136359	0.0321757		ENSG00000171992	SYNPO	155.837	-1.95368	0.150908	-12.9462	2.47e-38	2e-36
ENSG00000173269	MMRN2	36.7679	-1.95355	0.220789	-8.84801	8.91e-19	1.64e-17		ENSG00000260005	AC027601.1	4.9953	1.37297	0.550339	2.49477	0.0126037	0.0300234		ENSG00000188157	AGRN	679.341	-1.95356	0.202382	-9.65284	4.78e-22	1.17e-20
ENSG00000138449	SLC40A1	31.2026	-1.95307	0.275421	-7.09122	1.33e-12	1.35e-11		ENSG00000106355	LSM5	933.115	1.37287	0.147952	9.27916	1.71e-20	3.69e-19		ENSG00000173269	MMRN2	36.7679	-1.95355	0.220789	-8.84801	8.91e-19	1.64e-17
ENSG00000174279	EVX2	0.44616	-1.953	0.588241	-3.32007	0.000899933	0.00274091		ENSG00000237883	DGUOK-AS1	19.6696	1.37172	0.339264	4.04324	5.27e-05	0.000198935		ENSG00000138449	SLC40A1	31.2026	-1.95307	0.275421	-7.09122	1.33e-12	1.35e-11
ENSG00000110881	ASIC1	197.013	-1.95266	0.157319	-12.4121	2.25e-35	1.44e-33		ENSG00000274818	RP1-292L20.3	3.89971	1.37164	0.524459	2.61535	0.00891356	0.0219961		ENSG00000174279	EVX2	0.44616	-1.953	0.588241	-3.32007	0.000899933	0.00274091
ENSG00000134986	NREP	44.5206	-1.95229	0.218042	-8.95377	3.44e-19	6.57e-18		ENSG00000139597	N4BP2L1	11.8697	1.37067	0.532192	2.57551	0.0100092	0.0244169		ENSG00000110881	ASIC1	197.013	-1.95266	0.157319	-12.4121	2.25e-35	1.44e-33
ENSG00000233532	LINC00460	49.1238	-1.95154	0.213781	-9.12865	6.94e-20	1.42e-18		ENSG00000206449	MICB	167.072	1.37045	0.205446	6.67059	2.55e-11	2.25e-10		ENSG00000134986	NREP	44.5206	-1.95229	0.218042	-8.95377	3.44e-19	6.57e-18
ENSG00000155660	PDIA4	6752.31	-1.9513	0.153816	-12.6859	7.08e-37	5.14e-35		ENSG00000138180	CEP55	1247.44	1.37011	0.0777222	17.6283	1.49e-69	9.81e-67		ENSG00000233532	LINC00460	49.1238	-1.95154	0.213781	-9.12865	6.94e-20	1.42e-18
ENSG00000233912	AC026202.3	0.366473	-1.9512	0.581447	-3.35577	0.000791453	0.00243697		ENSG00000068976	PYGM	39.3657	1.36982	0.272747	5.02232	5.11e-07	2.61e-06		ENSG00000155660	PDIA4	6752.31	-1.9513	0.153816	-12.6859	7.08e-37	5.14e-35
ENSG00000213626	LBH	3.83953	-1.9491	0.519415	-3.75249	0.000175084	0.000607395		ENSG00000166801	FAM111A	460.768	1.369	0.109918	12.4548	1.32e-35	8.64e-34		ENSG00000233912	AC026202.3	0.366473	-1.9512	0.581447	-3.35577	0.000791453	0.00243697
ENSG00000140600	SH3GL3	14.6608	-1.94357	0.278913	-6.96837	3.21e-12	3.1e-11		ENSG00000197275	RAD54B	106.587	1.36863	0.252565	5.41892	6e-08	3.46e-07		ENSG00000213626	LBH	3.83953	-1.9491	0.519415	-3.75249	0.000175084	0.000607395
ENSG00000006071	ABCC8	0.393607	-1.94308	0.56582	-3.43409	0.000594551	0.00187126		ENSG00000273325	RP1-90G24.11	6.25617	1.36802	0.506845	2.69909	0.00695284	0.0176343		ENSG00000140600	SH3GL3	14.6608	-1.94357	0.278913	-6.96837	3.21e-12	3.1e-11
ENSG00000104635	SLC39A14	2069.35	-1.94266	0.159617	-12.1708	4.45e-34	2.62e-32		ENSG00000269473	CTD-2619J13.19	16.4656	1.36721	0.357242	3.82712	0.000129651	0.000460118		ENSG00000006071	ABCC8	0.393607	-1.94308	0.56582	-3.43409	0.000594551	0.00187126
ENSG00000185303	SFTPA2	0.778407	-1.9426	0.614821	-3.15962	0.00157975	0.0045887		ENSG00000277791	PSMB3	102.261	1.3667	0.208962	6.54042	6.13e-11	5.17e-10		ENSG00000104635	SLC39A14	2069.35	-1.94266	0.159617	-12.1708	4.45e-34	2.62e-32
ENSG00000273445	RP11-1399P15.1	0.596262	-1.94216	0.606485	-3.20232	0.00136326	0.00401286		ENSG00000224126	UBE2SP2	1.71196	1.36634	0.59849	2.28297	0.022432	0.0499589		ENSG00000185303	SFTPA2	0.778407	-1.9426	0.614821	-3.15962	0.00157975	0.0045887
ENSG00000168079	SCARA5	0.590982	-1.94209	0.603782	-3.21655	0.00129744	0.00383726		ENSG00000136810	TXN	4332.18	1.36588	0.111206	12.2824	1.13e-34	6.89e-33		ENSG00000273445	RP11-1399P15.1	0.596262	-1.94216	0.606485	-3.20232	0.00136326	0.00401286
ENSG00000171596	NMUR1	0.735654	-1.94198	0.613446	-3.16569	0.00154717	0.00450406		ENSG00000251143	RP11-849H4.4	2.92751	1.36542	0.530447	2.57409	0.0100505	0.0245029		ENSG00000168079	SCARA5	0.590982	-1.94209	0.603782	-3.21655	0.00129744	0.00383726
ENSG00000134970	TMED7	1369.91	-1.94197	0.181613	-10.6929	1.1e-26	3.86e-25		ENSG00000258429	PDF	21.3627	1.3642	0.289538	4.71162	2.46e-06	1.14e-05		ENSG00000171596	NMUR1	0.735654	-1.94198	0.613446	-3.16569	0.00154717	0.00450406
ENSG00000131067	GGT7	100.296	-1.94148	0.185965	-10.44	1.63e-25	5.3e-24		ENSG00000172301	COPRS	629.238	1.36339	0.143217	9.51973	1.74e-21	4.05e-20		ENSG00000134970	TMED7	1369.91	-1.94197	0.181613	-10.6929	1.1e-26	3.86e-25
ENSG00000167676	PLIN4	24.9482	-1.94115	0.290823	-6.67468	2.48e-11	2.19e-10		ENSG00000106125	FAM188B	6.24775	1.36089	0.451722	3.01268	0.0025895	0.0072161		ENSG00000131067	GGT7	100.296	-1.94148	0.185965	-10.44	1.63e-25	5.3e-24
ENSG00000240571	RP11-775D22.3	1.33064	-1.94114	0.605267	-3.20707	0.00134094	0.0039517		ENSG00000131116	ZNF428	348.468	1.35969	0.163873	8.29721	1.07e-16	1.64e-15		ENSG00000167676	PLIN4	24.9482	-1.94115	0.290823	-6.67468	2.48e-11	2.19e-10
ENSG00000022267	FHL1	200.157	-1.94112	0.115657	-16.7834	3.23e-63	1.46e-60		ENSG00000175279	APITD1	33.9259	1.35853	0.305582	4.44572	8.76e-06	3.75e-05		ENSG00000240571	RP11-775D22.3	1.33064	-1.94114	0.605267	-3.20707	0.00134094	0.0039517
ENSG00000110436	SLC1A2	1.60112	-1.94073	0.580547	-3.34294	0.000828969	0.00253991		ENSG00000205155	PSENEN	177.986	1.35848	0.174496	7.78517	6.96e-15	8.93e-14		ENSG00000022267	FHL1	200.157	-1.94112	0.115657	-16.7834	3.23e-63	1.46e-60
ENSG00000119771	KLHL29	264.368	-1.94045	0.18399	-10.5465	5.27e-26	1.79e-24		ENSG00000178188	SH2B1	409.291	1.35652	0.112936	12.0115	3.09e-33	1.73e-31		ENSG00000110436	SLC1A2	1.60112	-1.94073	0.580547	-3.34294	0.000828969	0.00253991
ENSG00000187833	C2orf78	9.14066	-1.93697	0.360561	-5.3721	7.78e-08	4.43e-07		ENSG00000126254	RBM42	2140.21	1.35641	0.112135	12.0962	1.11e-33	6.38e-32		ENSG00000119771	KLHL29	264.368	-1.94045	0.18399	-10.5465	5.27e-26	1.79e-24
ENSG00000142233	NTN5	6.09318	-1.93648	0.417737	-4.63565	3.56e-06	1.62e-05		ENSG00000213977	TAX1BP3	22.5204	1.35571	0.293526	4.6187	3.86e-06	1.75e-05		ENSG00000187833	C2orf78	9.14066	-1.93697	0.360561	-5.3721	7.78e-08	4.43e-07
ENSG00000105675	ATP4A	2.36424	-1.9364	0.514213	-3.76575	0.000166051	0.000578366		ENSG00000185627	PSMD13	4530.64	1.35262	0.125112	10.8112	3.05e-27	1.12e-25		ENSG00000142233	NTN5	6.09318	-1.93648	0.417737	-4.63565	3.56e-06	1.62e-05
ENSG00000236202	GRM7-AS1	0.956668	-1.93624	0.605949	-3.19539	0.00139641	0.00410307		ENSG00000280721	AC133644.2	3.33183	1.35167	0.591151	2.2865	0.022225	0.0495796		ENSG00000105675	ATP4A	2.36424	-1.9364	0.514213	-3.76575	0.000166051	0.000578366
ENSG00000010310	GIPR	19.1284	-1.93537	0.328357	-5.89408	3.77e-09	2.55e-08		ENSG00000129437	KLK14	4.83231	1.35132	0.465637	2.90208	0.00370688	0.0100062		ENSG00000236202	GRM7-AS1	0.956668	-1.93624	0.605949	-3.19539	0.00139641	0.00410307
ENSG00000158270	COLEC12	3.00993	-1.93536	0.519598	-3.72473	0.000195527	0.00067223		ENSG00000188993	LRRC66	5.84596	1.35039	0.493233	2.73783	0.0061846	0.0158441		ENSG00000010310	GIPR	19.1284	-1.93537	0.328357	-5.89408	3.77e-09	2.55e-08
ENSG00000134294	SLC38A2	7524.73	-1.93525	0.199865	-9.68281	3.57e-22	8.86e-21		ENSG00000102387	TAF7L	6.45679	1.35034	0.530646	2.54471	0.010937	0.0264502		ENSG00000158270	COLEC12	3.00993	-1.93536	0.519598	-3.72473	0.000195527	0.00067223
ENSG00000099984	GSTT2	2.68155	-1.93445	0.533796	-3.62395	0.00029014	0.000967163		ENSG00000273137	RP3-402G11.28	3.58754	1.34785	0.490957	2.74536	0.00604449	0.0155152		ENSG00000134294	SLC38A2	7524.73	-1.93525	0.199865	-9.68281	3.57e-22	8.86e-21
ENSG00000154553	PDLIM3	123.709	-1.93278	0.199612	-9.68272	3.57e-22	8.86e-21		ENSG00000100804	PSMB5	1868.55	1.34677	0.111639	12.0637	1.64e-33	9.36e-32		ENSG00000099984	GSTT2	2.68155	-1.93445	0.533796	-3.62395	0.00029014	0.000967163
ENSG00000182871	COL18A1	954.376	-1.93197	0.232389	-8.31351	9.29e-17	1.44e-15		ENSG00000128833	MYO5C	322.848	1.34505	0.162347	8.285	1.18e-16	1.81e-15		ENSG00000154553	PDLIM3	123.709	-1.93278	0.199612	-9.68272	3.57e-22	8.86e-21
ENSG00000164694	FNDC1	2.74888	-1.93155	0.517565	-3.732	0.000189964	0.000654967		ENSG00000162620	LRRIQ3	10.9952	1.34458	0.355342	3.78391	0.000154385	0.000541302		ENSG00000182871	COL18A1	954.376	-1.93197	0.232389	-8.31351	9.29e-17	1.44e-15
ENSG00000258976	CTD-2207P18.2	0.706305	-1.93135	0.609351	-3.16951	0.00152694	0.00444911		ENSG00000235100	RP11-80H5.9	3.13652	1.34448	0.559797	2.40173	0.0163176	0.0377788		ENSG00000164694	FNDC1	2.74888	-1.93155	0.517565	-3.732	0.000189964	0.000654967
ENSG00000138316	ADAMTS14	43.2704	-1.93132	0.236321	-8.17244	3.02e-16	4.43e-15		ENSG00000267698	AC002116.7	5.26252	1.34304	0.492978	2.72434	0.00644311	0.0164375		ENSG00000258976	CTD-2207P18.2	0.706305	-1.93135	0.609351	-3.16951	0.00152694	0.00444911
ENSG00000146376	ARHGAP18	1108.57	-1.93104	0.119301	-16.1863	6.3e-59	2.2e-56		ENSG00000126067	PSMB2	3787.21	1.34258	0.0784597	17.1117	1.21e-65	6.21e-63		ENSG00000138316	ADAMTS14	43.2704	-1.93132	0.236321	-8.17244	3.02e-16	4.43e-15
ENSG00000146592	CREB5	98.0461	-1.92979	0.155077	-12.4441	1.51e-35	9.82e-34		ENSG00000274561	RP11-147L13.12	26.1406	1.34011	0.315194	4.25168	2.12e-05	8.55e-05		ENSG00000146376	ARHGAP18	1108.57	-1.93104	0.119301	-16.1863	6.3e-59	2.2e-56
ENSG00000231691	RP11-203F10.5	0.346456	-1.92868	0.549577	-3.50938	0.000449151	0.00145096		ENSG00000229870	RP11-507K13.6	5.95203	1.33973	0.451189	2.96934	0.00298444	0.00820631		ENSG00000146592	CREB5	98.0461	-1.92979	0.155077	-12.4441	1.51e-35	9.82e-34
ENSG00000196074	SYCP2	0.755298	-1.92689	0.606252	-3.17836	0.0014811	0.00432816		ENSG00000172586	CHCHD1	497.636	1.33969	0.16521	8.10897	5.1e-16	7.33e-15		ENSG00000231691	RP11-203F10.5	0.346456	-1.92868	0.549577	-3.50938	0.000449151	0.00145096
ENSG00000169239	CA5B	31.9743	-1.92483	0.213101	-9.03245	1.68e-19	3.3e-18		ENSG00000271643	RP11-10C24.3	7.72921	1.339	0.43518	3.0769	0.00209168	0.00593672		ENSG00000196074	SYCP2	0.755298	-1.92689	0.606252	-3.17836	0.0014811	0.00432816
ENSG00000164400	CSF2	1.03647	-1.92286	0.604247	-3.18225	0.00146136	0.00427808		ENSG00000118640	VAMP8	667.224	1.33855	0.172423	7.76316	8.28e-15	1.05e-13		ENSG00000169239	CA5B	31.9743	-1.92483	0.213101	-9.03245	1.68e-19	3.3e-18
ENSG00000215447	BX322557.10	6.25692	-1.92281	0.442856	-4.34184	1.41e-05	5.85e-05		ENSG00000149781	FERMT3	24.8588	1.33832	0.311623	4.29468	1.75e-05	7.14e-05		ENSG00000164400	CSF2	1.03647	-1.92286	0.604247	-3.18225	0.00146136	0.00427808
ENSG00000105808	RASA4	26.1779	-1.92236	0.236748	-8.11984	4.67e-16	6.73e-15		ENSG00000214954	LRRC69	4.5054	1.33692	0.497846	2.68541	0.00724399	0.0182941		ENSG00000215447	BX322557.10	6.25692	-1.92281	0.442856	-4.34184	1.41e-05	5.85e-05
ENSG00000170190	SLC16A5	222.741	-1.92232	0.146875	-13.0881	3.85e-39	3.27e-37		ENSG00000171307	ZDHHC16	306.642	1.33644	0.108503	12.3172	7.32e-35	4.53e-33		ENSG00000105808	RASA4	26.1779	-1.92236	0.236748	-8.11984	4.67e-16	6.73e-15
ENSG00000178947	SMIM10L2A	21.701	-1.92158	0.259682	-7.39974	1.36e-13	1.51e-12		ENSG00000105185	PDCD5	1299.51	1.33443	0.131666	10.135	3.86e-24	1.12e-22		ENSG00000170190	SLC16A5	222.741	-1.92232	0.146875	-13.0881	3.85e-39	3.27e-37
ENSG00000084710	EFR3B	27.5042	-1.92098	0.244229	-7.86551	3.68e-15	4.86e-14		ENSG00000273156	RP11-127B20.2	14.1716	1.33407	0.428458	3.11366	0.00184785	0.00529761		ENSG00000178947	SMIM10L2A	21.701	-1.92158	0.259682	-7.39974	1.36e-13	1.51e-12
ENSG00000227356	LINC00866	0.790895	-1.92019	0.605104	-3.17331	0.0015071	0.00439687		ENSG00000136114	THSD1	16.6641	1.33389	0.338228	3.94376	8.02e-05	0.000294532		ENSG00000084710	EFR3B	27.5042	-1.92098	0.244229	-7.86551	3.68e-15	4.86e-14
ENSG00000205076	LGALS7	0.623149	-1.9177	0.607532	-3.15654	0.00159654	0.00463389		ENSG00000102309	PIN4	245.835	1.33213	0.157344	8.46633	2.53e-17	4.13e-16		ENSG00000227356	LINC00866	0.790895	-1.92019	0.605104	-3.17331	0.0015071	0.00439687
ENSG00000205336	ADGRG1	655.685	-1.91735	0.189316	-10.1278	4.16e-24	1.2e-22		ENSG00000169217	CD2BP2	1479.38	1.33181	0.101045	13.1803	1.14e-39	9.86e-38		ENSG00000205076	LGALS7	0.623149	-1.9177	0.607532	-3.15654	0.00159654	0.00463389
ENSG00000127129	EDN2	4.84884	-1.91718	0.499945	-3.83478	0.000125676	0.000447185		ENSG00000035141	FAM136A	908.902	1.33101	0.100248	13.2771	3.14e-40	2.87e-38		ENSG00000205336	ADGRG1	655.685	-1.91735	0.189316	-10.1278	4.16e-24	1.2e-22
ENSG00000150625	GPM6A	49.9461	-1.91669	0.212188	-9.03297	1.67e-19	3.29e-18		ENSG00000268403	CTD-2371O3.3	10.7238	1.33076	0.507307	2.62318	0.0087114	0.0215481		ENSG00000127129	EDN2	4.84884	-1.91718	0.499945	-3.83478	0.000125676	0.000447185
ENSG00000196684	HSH2D	87.8043	-1.91646	0.131795	-14.5412	6.64e-48	1.06e-45		ENSG00000271020	RP11-10C24.1	8.48572	1.33068	0.433724	3.06803	0.00215472	0.00609758		ENSG00000150625	GPM6A	49.9461	-1.91669	0.212188	-9.03297	1.67e-19	3.29e-18
ENSG00000116774	OLFML3	18.0269	-1.91482	0.29174	-6.56344	5.26e-11	4.48e-10		ENSG00000142330	CAPN10	223.919	1.33039	0.128752	10.333	5e-25	1.56e-23		ENSG00000196684	HSH2D	87.8043	-1.91646	0.131795	-14.5412	6.64e-48	1.06e-45
ENSG00000010295	IFFO1	5.72403	-1.91361	0.436195	-4.38705	1.15e-05	4.83e-05		ENSG00000259494	MRPL46	66.0223	1.32934	0.186171	7.14046	9.3e-13	9.55e-12		ENSG00000116774	OLFML3	18.0269	-1.91482	0.29174	-6.56344	5.26e-11	4.48e-10
ENSG00000126217	MCF2L	113.893	-1.91336	0.167132	-11.4482	2.4e-30	1.11e-28		ENSG00000111700	SLCO1B3	41.5303	1.32786	0.251678	5.27605	1.32e-07	7.29e-07		ENSG00000010295	IFFO1	5.72403	-1.91361	0.436195	-4.38705	1.15e-05	4.83e-05
ENSG00000250682	LINC00491	5.71448	-1.91229	0.460844	-4.14954	3.33e-05	0.000129849		ENSG00000272556	RP11-638I8.1	33.7124	1.32771	0.330395	4.01856	5.86e-05	0.000219097		ENSG00000126217	MCF2L	113.893	-1.91336	0.167132	-11.4482	2.4e-30	1.11e-28
ENSG00000163393	SLC22A15	44.1385	-1.91202	0.233324	-8.19472	2.51e-16	3.72e-15		ENSG00000227057	WDR46	24.0386	1.32661	0.27605	4.80568	1.54e-06	7.41e-06		ENSG00000250682	LINC00491	5.71448	-1.91229	0.460844	-4.14954	3.33e-05	0.000129849
ENSG00000224452	RSL24D1P6	1.85046	-1.91184	0.561305	-3.40607	0.000659065	0.00205966		ENSG00000197785	ATAD3A	1503	1.3266	0.114986	11.5371	8.58e-31	4.05e-29		ENSG00000163393	SLC22A15	44.1385	-1.91202	0.233324	-8.19472	2.51e-16	3.72e-15
ENSG00000166317	SYNPO2L	4.55389	-1.91158	0.449349	-4.2541	2.1e-05	8.46e-05		ENSG00000111639	MRPL51	1606.4	1.32499	0.111739	11.8579	1.96e-32	1.02e-30		ENSG00000224452	RSL24D1P6	1.85046	-1.91184	0.561305	-3.40607	0.000659065	0.00205966
ENSG00000148346	LCN2	25.4634	-1.91088	0.252316	-7.57335	3.64e-14	4.28e-13		ENSG00000244607	CCDC13	27.4283	1.32295	0.304871	4.33939	1.43e-05	5.91e-05		ENSG00000166317	SYNPO2L	4.55389	-1.91158	0.449349	-4.2541	2.1e-05	8.46e-05
ENSG00000197714	ZNF460	22.2776	-1.9092	0.369011	-5.17382	2.29e-07	1.23e-06		ENSG00000080986	NDC80	555.237	1.3228	0.101666	13.0112	1.06e-38	8.65e-37		ENSG00000148346	LCN2	25.4634	-1.91088	0.252316	-7.57335	3.64e-14	4.28e-13
ENSG00000241622	RARRES2P1	1.05505	-1.90917	0.600736	-3.17805	0.00148271	0.0043312		ENSG00000178531	CTXN1	537.892	1.32265	0.14515	9.1123	8.07e-20	1.64e-18		ENSG00000197714	ZNF460	22.2776	-1.9092	0.369011	-5.17382	2.29e-07	1.23e-06
ENSG00000196126	HLA-DRB1	2.06498	-1.90786	0.539881	-3.53386	0.000409545	0.00133237		ENSG00000275311	RP11-846E15.4	9.48596	1.32247	0.409625	3.22848	0.00124448	0.0036949		ENSG00000241622	RARRES2P1	1.05505	-1.90917	0.600736	-3.17805	0.00148271	0.0043312
ENSG00000002587	HS3ST1	401.97	-1.90535	0.160037	-11.9057	1.11e-32	5.86e-31		ENSG00000213638	ADAT3	55.2296	1.32181	0.222294	5.9462	2.74e-09	1.89e-08		ENSG00000196126	HLA-DRB1	2.06498	-1.90786	0.539881	-3.53386	0.000409545	0.00133237
ENSG00000140400	MAN2C1	91.2978	-1.90498	0.210297	-9.05854	1.32e-19	2.63e-18		ENSG00000115919	KYNU	6.81657	1.32066	0.418136	3.15844	0.00158615	0.00460594		ENSG00000002587	HS3ST1	401.97	-1.90535	0.160037	-11.9057	1.11e-32	5.86e-31
ENSG00000157087	ATP2B2	1.14949	-1.90419	0.590205	-3.22632	0.00125394	0.00372009		ENSG00000257267	ZNF271P	296.615	1.32062	0.128334	10.2905	7.78e-25	2.39e-23		ENSG00000140400	MAN2C1	91.2978	-1.90498	0.210297	-9.05854	1.32e-19	2.63e-18
ENSG00000179772	FOXS1	0.354321	-1.90375	0.589601	-3.22888	0.00124278	0.00369079		ENSG00000235194	PPP1R3E	11.6777	1.32025	0.358873	3.67887	0.00023427	0.000795446		ENSG00000157087	ATP2B2	1.14949	-1.90419	0.590205	-3.22632	0.00125394	0.00372009
ENSG00000103479	RBL2	107.513	-1.90325	0.222318	-8.56093	1.12e-17	1.88e-16		ENSG00000278243	TSTA3	10.5244	1.31962	0.427218	3.08886	0.00200927	0.00572115		ENSG00000179772	FOXS1	0.354321	-1.90375	0.589601	-3.22888	0.00124278	0.00369079
ENSG00000134321	RSAD2	4.60523	-1.90321	0.437093	-4.35424	1.34e-05	5.55e-05		ENSG00000204335	SP5	19.8289	1.31902	0.250027	5.27551	1.32e-07	7.31e-07		ENSG00000103479	RBL2	107.513	-1.90325	0.222318	-8.56093	1.12e-17	1.88e-16
ENSG00000145687	SSBP2	23.6922	-1.90304	0.296222	-6.42439	1.32e-10	1.07e-09		ENSG00000200879	SNORD14E	16.6767	1.31821	0.45588	2.89157	0.00383317	0.0103096		ENSG00000134321	RSAD2	4.60523	-1.90321	0.437093	-4.35424	1.34e-05	5.55e-05
ENSG00000186496	ZNF396	6.91084	-1.903	0.395166	-4.8157	1.47e-06	7.07e-06		ENSG00000120885	CLU	16548.5	1.31811	0.142033	9.28033	1.69e-20	3.66e-19		ENSG00000145687	SSBP2	23.6922	-1.90304	0.296222	-6.42439	1.32e-10	1.07e-09
ENSG00000177694	NAALADL2	6.81981	-1.90177	0.420505	-4.52258	6.11e-06	2.67e-05		ENSG00000174775	HRAS	29.5759	1.31755	0.233376	5.6456	1.65e-08	1.02e-07		ENSG00000186496	ZNF396	6.91084	-1.903	0.395166	-4.8157	1.47e-06	7.07e-06
ENSG00000070081	NUCB2	519.075	-1.90082	0.143006	-13.2918	2.58e-40	2.38e-38		ENSG00000198467	TPM2	3274.34	1.31742	0.113982	11.5582	6.71e-31	3.18e-29		ENSG00000177694	NAALADL2	6.81981	-1.90177	0.420505	-4.52258	6.11e-06	2.67e-05
ENSG00000170017	ALCAM	628.985	-1.89954	0.171403	-11.0823	1.53e-28	6.19e-27		ENSG00000180066	C10orf91	14.9689	1.31699	0.276257	4.76724	1.87e-06	8.86e-06		ENSG00000070081	NUCB2	519.075	-1.90082	0.143006	-13.2918	2.58e-40	2.38e-38
ENSG00000126583	PRKCG	42.8643	-1.89742	0.217417	-8.7271	2.61e-18	4.6e-17		ENSG00000253626	EIF5AL1	122.72	1.31684	0.183119	7.19117	6.42e-13	6.67e-12		ENSG00000170017	ALCAM	628.985	-1.89954	0.171403	-11.0823	1.53e-28	6.19e-27
ENSG00000162878	PKDCC	2.00008	-1.8967	0.588651	-3.22212	0.00127247	0.00377069		ENSG00000161618	ALDH16A1	289.806	1.31674	0.119817	10.9896	4.29e-28	1.69e-26		ENSG00000126583	PRKCG	42.8643	-1.89742	0.217417	-8.7271	2.61e-18	4.6e-17
ENSG00000115504	EHBP1	343.16	-1.89653	0.163828	-11.5764	5.43e-31	2.59e-29		ENSG00000071539	TRIP13	556.611	1.3165	0.109289	12.0461	2.03e-33	1.15e-31		ENSG00000162878	PKDCC	2.00008	-1.8967	0.588651	-3.22212	0.00127247	0.00377069
ENSG00000130589	HELZ2	446.068	-1.89559	0.231336	-8.1941	2.52e-16	3.74e-15		ENSG00000213385	RP11-577H5.1	6.86831	1.31562	0.487765	2.69725	0.00699152	0.0177226		ENSG00000115504	EHBP1	343.16	-1.89653	0.163828	-11.5764	5.43e-31	2.59e-29
ENSG00000262731	KRTAP2-2	0.797597	-1.89357	0.606818	-3.1205	0.00180546	0.0051851		ENSG00000253669	KB-1732A1.1	11.3456	1.31355	0.368425	3.5653	0.000363434	0.00119384		ENSG00000130589	HELZ2	446.068	-1.89559	0.231336	-8.1941	2.52e-16	3.74e-15
ENSG00000110195	FOLR1	61.3035	-1.89301	0.2002	-9.45563	3.21e-21	7.31e-20		ENSG00000067334	DNTTIP2	1820.8	1.3133	0.0876144	14.9896	8.59e-51	1.57e-48		ENSG00000262731	KRTAP2-2	0.797597	-1.89357	0.606818	-3.1205	0.00180546	0.0051851
ENSG00000280479	CACFD1	2.03932	-1.89229	0.576602	-3.2818	0.00103148	0.00310781		ENSG00000178896	EXOSC4	686.076	1.31161	0.185227	7.08106	1.43e-12	1.44e-11		ENSG00000110195	FOLR1	61.3035	-1.89301	0.2002	-9.45563	3.21e-21	7.31e-20
ENSG00000180447	GAS1	6.08138	-1.89221	0.524281	-3.60916	0.000307192	0.00102001		ENSG00000133265	HSPBP1	1176.82	1.31123	0.118822	11.0352	2.58e-28	1.03e-26		ENSG00000280479	CACFD1	2.03932	-1.89229	0.576602	-3.2818	0.00103148	0.00310781
ENSG00000229212	RP11-561C5.4	1.10887	-1.89112	0.5985	-3.15977	0.00157895	0.00458729		ENSG00000187630	DHRS4L2	257.181	1.31121	0.181205	7.23607	4.62e-13	4.87e-12		ENSG00000180447	GAS1	6.08138	-1.89221	0.524281	-3.60916	0.000307192	0.00102001
ENSG00000186815	TPCN1	178.691	-1.89091	0.15487	-12.2097	2.76e-34	1.64e-32		ENSG00000160117	ANKLE1	87.4114	1.31036	0.182554	7.17791	7.08e-13	7.34e-12		ENSG00000229212	RP11-561C5.4	1.10887	-1.89112	0.5985	-3.15977	0.00157895	0.00458729
ENSG00000230409	TCEA1P2	2.96188	-1.88961	0.533272	-3.54343	0.000394956	0.00128946		ENSG00000273568	RP11-417L19.6	8.04454	1.31029	0.407704	3.21383	0.00130978	0.00387079		ENSG00000186815	TPCN1	178.691	-1.89091	0.15487	-12.2097	2.76e-34	1.64e-32
ENSG00000240024	LINC00888	93.4853	-1.88946	0.165417	-11.4224	3.23e-30	1.47e-28		ENSG00000182685	BRICD5	26.5906	1.30978	0.251752	5.20268	1.96e-07	1.06e-06		ENSG00000230409	TCEA1P2	2.96188	-1.88961	0.533272	-3.54343	0.000394956	0.00128946
ENSG00000270168	LA16c-380H5.3	1.29599	-1.88895	0.596404	-3.16724	0.00153894	0.00448182		ENSG00000162062	C16orf59	236.198	1.30669	0.119898	10.8983	1.17e-27	4.45e-26		ENSG00000240024	LINC00888	93.4853	-1.88946	0.165417	-11.4224	3.23e-30	1.47e-28
ENSG00000113108	APBB3	36.1053	-1.88888	0.208379	-9.06463	1.25e-19	2.5e-18		ENSG00000272501	XXbac-BPG299F13.17	14.2482	1.30652	0.374674	3.48709	0.000488308	0.00156711		ENSG00000270168	LA16c-380H5.3	1.29599	-1.88895	0.596404	-3.16724	0.00153894	0.00448182
ENSG00000165646	SLC18A2	3.88906	-1.88875	0.551715	-3.42341	0.00061841	0.00194131		ENSG00000273017	AP000240.9	5.81195	1.30609	0.536348	2.43516	0.0148851	0.0348268		ENSG00000113108	APBB3	36.1053	-1.88888	0.208379	-9.06463	1.25e-19	2.5e-18
ENSG00000274180	NATD1	143.091	-1.88795	0.156061	-12.0975	1.09e-33	6.29e-32		ENSG00000125850	OVOL2	15.7128	1.30576	0.372257	3.50769	0.000452012	0.00145877		ENSG00000165646	SLC18A2	3.88906	-1.88875	0.551715	-3.42341	0.00061841	0.00194131
ENSG00000091409	ITGA6	1055.7	-1.88706	0.185848	-10.1538	3.19e-24	9.26e-23		ENSG00000143106	PSMA5	2630.79	1.30448	0.0973272	13.4031	5.8e-41	5.63e-39		ENSG00000274180	NATD1	143.091	-1.88795	0.156061	-12.0975	1.09e-33	6.29e-32
ENSG00000225125	RANP4	1.14645	-1.88677	0.60434	-3.12203	0.0017961	0.00515951		ENSG00000167272	POP5	341.604	1.30446	0.117831	11.0706	1.74e-28	7.02e-27		ENSG00000091409	ITGA6	1055.7	-1.88706	0.185848	-10.1538	3.19e-24	9.26e-23
ENSG00000254973	RP11-429J17.7	9.38228	-1.88632	0.34743	-5.42935	5.66e-08	3.27e-07		ENSG00000160949	TONSL	848.034	1.30413	0.135935	9.59377	8.49e-22	2.04e-20		ENSG00000225125	RANP4	1.14645	-1.88677	0.60434	-3.12203	0.0017961	0.00515951
ENSG00000188886	ASTL	2.07787	-1.88478	0.570737	-3.30236	0.000958747	0.0029058		ENSG00000206530	CFAP44	12.3282	1.30321	0.355179	3.66918	0.00024333	0.000823536		ENSG00000254973	RP11-429J17.7	9.38228	-1.88632	0.34743	-5.42935	5.66e-08	3.27e-07
ENSG00000105784	RUNDC3B	75.7934	-1.88382	0.184534	-10.2086	1.82e-24	5.4e-23		ENSG00000246731	MGC16275	8.80189	1.30279	0.448635	2.90389	0.00368561	0.00995932		ENSG00000188886	ASTL	2.07787	-1.88478	0.570737	-3.30236	0.000958747	0.0029058
ENSG00000181997	AQP7P2	0.454624	-1.88312	0.588362	-3.20061	0.00137137	0.00403519		ENSG00000136930	PSMB7	3282.61	1.3017	0.104283	12.4825	9.3e-36	6.22e-34		ENSG00000105784	RUNDC3B	75.7934	-1.88382	0.184534	-10.2086	1.82e-24	5.4e-23
ENSG00000168477	TNXB	1.03299	-1.88283	0.602948	-3.1227	0.00179199	0.00514837		ENSG00000177947	ODF3	0.336146	1.30074	0.553828	2.34864	0.018842	0.0428047		ENSG00000181997	AQP7P2	0.454624	-1.88312	0.588362	-3.20061	0.00137137	0.00403519
ENSG00000116717	GADD45A	3160.73	-1.88256	0.11582	-16.2543	2.08e-59	7.61e-57		ENSG00000124802	EEF1E1	253.682	1.30039	0.214592	6.05985	1.36e-09	9.74e-09		ENSG00000168477	TNXB	1.03299	-1.88283	0.602948	-3.1227	0.00179199	0.00514837
ENSG00000134531	EMP1	259.284	-1.88227	0.173572	-10.8443	2.12e-27	7.91e-26		ENSG00000251562	MALAT1	924.395	1.2987	0.387355	3.35275	0.000800132	0.00246073		ENSG00000116717	GADD45A	3160.73	-1.88256	0.11582	-16.2543	2.08e-59	7.61e-57
ENSG00000125510	OPRL1	2.67861	-1.88188	0.485182	-3.87871	0.000105014	0.000378642		ENSG00000249740	OSMR-AS1	3.99534	1.29739	0.542201	2.39282	0.0167192	0.0385921		ENSG00000134531	EMP1	259.284	-1.88227	0.173572	-10.8443	2.12e-27	7.91e-26
ENSG00000267737	AC061992.2	4.33629	-1.88156	0.476197	-3.95123	7.78e-05	0.000286177		ENSG00000237015	CTA-984G1.5	3.45833	1.29509	0.502402	2.57779	0.0099435	0.0242747		ENSG00000125510	OPRL1	2.67861	-1.88188	0.485182	-3.87871	0.000105014	0.000378642
ENSG00000132846	ZBED3	55.246	-1.88123	0.238908	-7.87427	3.43e-15	4.55e-14		ENSG00000272405	RP11-284F21.10	575.032	1.29505	0.153369	8.44402	3.07e-17	4.94e-16		ENSG00000267737	AC061992.2	4.33629	-1.88156	0.476197	-3.95123	7.78e-05	0.000286177
ENSG00000155918	RAET1L	85.5761	-1.87826	0.22344	-8.40611	4.24e-17	6.75e-16		ENSG00000213221	DNLZ	2.8215	1.29496	0.541751	2.39032	0.0168338	0.0388059		ENSG00000132846	ZBED3	55.246	-1.88123	0.238908	-7.87427	3.43e-15	4.55e-14
ENSG00000179399	GPC5	0.572125	-1.87768	0.603188	-3.11293	0.0018524	0.00530799		ENSG00000151929	BAG3	10350	1.29447	0.116437	11.1174	1.03e-28	4.22e-27		ENSG00000155918	RAET1L	85.5761	-1.87826	0.22344	-8.40611	4.24e-17	6.75e-16
ENSG00000100129	EIF3L	1485.47	-1.87747	0.263241	-7.13213	9.88e-13	1.01e-11		ENSG00000130165	ELOF1	1334.68	1.29413	0.126265	10.2493	1.19e-24	3.61e-23		ENSG00000179399	GPC5	0.572125	-1.87768	0.603188	-3.11293	0.0018524	0.00530799
ENSG00000147251	DOCK11	4.38086	-1.87692	0.477627	-3.92968	8.51e-05	0.000311095		ENSG00000228175	GEMIN8P4	24.5725	1.29355	0.272787	4.74198	2.12e-06	9.96e-06		ENSG00000100129	EIF3L	1485.47	-1.87747	0.263241	-7.13213	9.88e-13	1.01e-11
ENSG00000188338	SLC38A3	57.5978	-1.87667	0.187518	-10.008	1.41e-23	3.9e-22		ENSG00000274523	WBSCR16	910.454	1.29273	0.0975675	13.2496	4.53e-40	4.07e-38		ENSG00000147251	DOCK11	4.38086	-1.87692	0.477627	-3.92968	8.51e-05	0.000311095
ENSG00000260430	RP11-626G11.4	10.9663	-1.87599	0.331201	-5.66419	1.48e-08	9.22e-08		ENSG00000109846	CRYAB	19.2957	1.29178	0.529029	2.4418	0.0146141	0.0342624		ENSG00000188338	SLC38A3	57.5978	-1.87667	0.187518	-10.008	1.41e-23	3.9e-22
ENSG00000166106	ADAMTS15	23.8259	-1.87496	0.33706	-5.56269	2.66e-08	1.6e-07		ENSG00000127743	IL17B	13.4134	1.2909	0.295059	4.37504	1.21e-05	5.08e-05		ENSG00000260430	RP11-626G11.4	10.9663	-1.87599	0.331201	-5.66419	1.48e-08	9.22e-08
ENSG00000186056	MATN1-AS1	10.2291	-1.87463	0.381586	-4.91274	8.98e-07	4.45e-06		ENSG00000262814	MRPL12	415.082	1.29089	0.20855	6.18981	6.02e-10	4.5e-09		ENSG00000166106	ADAMTS15	23.8259	-1.87496	0.33706	-5.56269	2.66e-08	1.6e-07
ENSG00000108854	SMURF2	2094.75	-1.87337	0.103221	-18.1491	1.3e-73	1e-70		ENSG00000041357	PSMA4	2847.76	1.29018	0.0810907	15.9104	5.37e-57	1.54e-54		ENSG00000186056	MATN1-AS1	10.2291	-1.87463	0.381586	-4.91274	8.98e-07	4.45e-06
ENSG00000270728	RP4-657E11.10	4.43811	-1.87226	0.531649	-3.52161	0.00042893	0.00138993		ENSG00000164970	FAM219A	471.119	1.29015	0.124498	10.3628	3.66e-25	1.15e-23		ENSG00000108854	SMURF2	2094.75	-1.87337	0.103221	-18.1491	1.3e-73	1e-70
ENSG00000171517	LPAR3	278.37	-1.87127	0.137049	-13.654	1.91e-42	2.07e-40		ENSG00000150773	PIH1D2	15.0579	1.28905	0.337952	3.8143	0.000136568	0.000483175		ENSG00000270728	RP4-657E11.10	4.43811	-1.87226	0.531649	-3.52161	0.00042893	0.00138993
ENSG00000196205	EEF1A1P5	219.584	-1.87114	0.213382	-8.76897	1.8e-18	3.23e-17		ENSG00000135119	RNFT2	357.839	1.28886	0.133101	9.68336	3.55e-22	8.82e-21		ENSG00000171517	LPAR3	278.37	-1.87127	0.137049	-13.654	1.91e-42	2.07e-40
ENSG00000145358	DDIT4L	72.3956	-1.87053	0.195964	-9.54528	1.36e-21	3.21e-20		ENSG00000272707	RP11-534C12.1	5.7426	1.28871	0.485835	2.65256	0.00798843	0.0199637		ENSG00000196205	EEF1A1P5	219.584	-1.87114	0.213382	-8.76897	1.8e-18	3.23e-17
ENSG00000163734	CXCL3	13.0026	-1.8704	0.343562	-5.44413	5.21e-08	3.03e-07		ENSG00000102871	TRADD	171.727	1.28817	0.12614	10.2122	1.75e-24	5.21e-23		ENSG00000145358	DDIT4L	72.3956	-1.87053	0.195964	-9.54528	1.36e-21	3.21e-20
ENSG00000135074	ADAM19	976.097	-1.86998	0.195693	-9.5557	1.23e-21	2.91e-20		ENSG00000007392	LUC7L	434.055	1.28761	0.103509	12.4396	1.59e-35	1.03e-33		ENSG00000163734	CXCL3	13.0026	-1.8704	0.343562	-5.44413	5.21e-08	3.03e-07
ENSG00000186204	CYP4F12	12.4419	-1.86959	0.290913	-6.42664	1.3e-10	1.06e-09		ENSG00000179041	RRS1	423.803	1.28646	0.123296	10.4339	1.74e-25	5.62e-24		ENSG00000135074	ADAM19	976.097	-1.86998	0.195693	-9.5557	1.23e-21	2.91e-20
ENSG00000102572	STK24	759.952	-1.86924	0.202428	-9.23407	2.61e-20	5.52e-19		ENSG00000130706	ADRM1	1990.57	1.28631	0.112244	11.4599	2.1e-30	9.75e-29		ENSG00000186204	CYP4F12	12.4419	-1.86959	0.290913	-6.42664	1.3e-10	1.06e-09
ENSG00000165269	AQP7	1.18444	-1.86882	0.596455	-3.13321	0.00172903	0.00498216		ENSG00000230896	RP11-767N6.7	36.6409	1.28619	0.236844	5.43056	5.62e-08	3.25e-07		ENSG00000102572	STK24	759.952	-1.86924	0.202428	-9.23407	2.61e-20	5.52e-19
ENSG00000100505	TRIM9	53.2113	-1.8684	0.191668	-9.74811	1.88e-22	4.76e-21		ENSG00000168061	SAC3D1	403.018	1.28586	0.159527	8.06041	7.6e-16	1.08e-14		ENSG00000165269	AQP7	1.18444	-1.86882	0.596455	-3.13321	0.00172903	0.00498216
ENSG00000242082	RP1-90G24.10	1.81306	-1.86747	0.591957	-3.15474	0.00160641	0.00466001		ENSG00000225361	PPP1R26-AS1	13.1335	1.28542	0.332864	3.86171	0.000112595	0.000403889		ENSG00000100505	TRIM9	53.2113	-1.8684	0.191668	-9.74811	1.88e-22	4.76e-21
ENSG00000079931	MOXD1	36.593	-1.86712	0.193041	-9.67214	3.96e-22	9.8e-21		ENSG00000151366	NDUFC2	152.37	1.2853	0.177169	7.25469	4.03e-13	4.28e-12		ENSG00000242082	RP1-90G24.10	1.81306	-1.86747	0.591957	-3.15474	0.00160641	0.00466001
ENSG00000260941	LINC00622	8.22417	-1.86515	0.437727	-4.26098	2.04e-05	8.22e-05		ENSG00000126759	CFP	14.277	1.28305	0.396526	3.23573	0.00121333	0.00360847		ENSG00000079931	MOXD1	36.593	-1.86712	0.193041	-9.67214	3.96e-22	9.8e-21
ENSG00000169126	ARMC4	112.814	-1.8651	0.147303	-12.6616	9.65e-37	6.93e-35		ENSG00000132591	ERAL1	952.782	1.2813	0.100441	12.7567	2.86e-37	2.14e-35		ENSG00000260941	LINC00622	8.22417	-1.86515	0.437727	-4.26098	2.04e-05	8.22e-05
ENSG00000270872	SRGAP2D	2.96302	-1.86447	0.556251	-3.35185	0.000802734	0.00246774		ENSG00000267213	AC007773.2	14.9394	1.28028	0.299592	4.27341	1.93e-05	7.81e-05		ENSG00000169126	ARMC4	112.814	-1.8651	0.147303	-12.6616	9.65e-37	6.93e-35
ENSG00000225614	ZNF469	62.1015	-1.86366	0.277407	-6.71816	1.84e-11	1.65e-10		ENSG00000136950	ARPC5L	1477.24	1.28016	0.0971125	13.1822	1.11e-39	9.68e-38		ENSG00000270872	SRGAP2D	2.96302	-1.86447	0.556251	-3.35185	0.000802734	0.00246774
ENSG00000038427	VCAN	309.603	-1.86366	0.223234	-8.34845	6.92e-17	1.08e-15		ENSG00000260490	MYL12BP1	7.1704	1.27927	0.482852	2.6494	0.00806357	0.0201274		ENSG00000225614	ZNF469	62.1015	-1.86366	0.277407	-6.71816	1.84e-11	1.65e-10
ENSG00000231817	LINC01198	0.565104	-1.86363	0.599791	-3.10713	0.00188916	0.00540592		ENSG00000108312	UBTF	1594.3	1.27897	0.102476	12.4807	9.51e-36	6.32e-34		ENSG00000038427	VCAN	309.603	-1.86366	0.223234	-8.34845	6.92e-17	1.08e-15
ENSG00000178623	GPR35	18.1116	-1.86311	0.255235	-7.2996	2.89e-13	3.11e-12		ENSG00000125450	NUP85	982.03	1.27625	0.0894394	14.2695	3.39e-46	4.88e-44		ENSG00000231817	LINC01198	0.565104	-1.86363	0.599791	-3.10713	0.00188916	0.00540592
ENSG00000235307	BRD2	5.51036	-1.86271	0.525037	-3.54776	0.000388518	0.00126989		ENSG00000261351	CTD-3185P2.1	6.13966	1.27543	0.464233	2.74739	0.00600712	0.0154296		ENSG00000178623	GPR35	18.1116	-1.86311	0.255235	-7.2996	2.89e-13	3.11e-12
ENSG00000182568	SATB1	28.835	-1.86214	0.269684	-6.90489	5.02e-12	4.75e-11		ENSG00000177192	PUS1	626.478	1.27454	0.113782	11.2016	4e-29	1.68e-27		ENSG00000235307	BRD2	5.51036	-1.86271	0.525037	-3.54776	0.000388518	0.00126989
ENSG00000184838	PRR16	2.41551	-1.86153	0.54758	-3.39956	0.000674943	0.0021047		ENSG00000188199	NUTM2B	14.1206	1.27444	0.437553	2.91265	0.00358375	0.00970917		ENSG00000182568	SATB1	28.835	-1.86214	0.269684	-6.90489	5.02e-12	4.75e-11
ENSG00000140382	HMG20A	180.474	-1.86039	0.245191	-7.58751	3.26e-14	3.87e-13		ENSG00000092841	MYL6	4316.02	1.27436	0.186361	6.83813	8.02e-12	7.43e-11		ENSG00000184838	PRR16	2.41551	-1.86153	0.54758	-3.39956	0.000674943	0.0021047
ENSG00000204287	HLA-DRA	0.391181	-1.85929	0.586482	-3.17025	0.00152308	0.00444051		ENSG00000185088	RPS27L	1049.57	1.27402	0.127242	10.0126	1.34e-23	3.73e-22		ENSG00000140382	HMG20A	180.474	-1.86039	0.245191	-7.58751	3.26e-14	3.87e-13
ENSG00000179388	EGR3	129.641	-1.85856	0.224201	-8.2897	1.14e-16	1.74e-15		ENSG00000281332	LINC00997	19.9032	1.27343	0.296383	4.29657	1.73e-05	7.08e-05		ENSG00000204287	HLA-DRA	0.391181	-1.85929	0.586482	-3.17025	0.00152308	0.00444051
ENSG00000173805	HAP1	24.7584	-1.85827	0.281292	-6.6062	3.94e-11	3.41e-10		ENSG00000259877	RP11-46C24.7	21.6859	1.27301	0.278937	4.56379	5.02e-06	2.23e-05		ENSG00000179388	EGR3	129.641	-1.85856	0.224201	-8.2897	1.14e-16	1.74e-15
ENSG00000162009	SSTR5	43.332	-1.85696	0.210301	-8.83002	1.05e-18	1.92e-17		ENSG00000184661	CDCA2	617.632	1.27245	0.116911	10.884	1.37e-27	5.2e-26		ENSG00000173805	HAP1	24.7584	-1.85827	0.281292	-6.6062	3.94e-11	3.41e-10
ENSG00000169758	C15orf27	9.43864	-1.85602	0.334679	-5.54567	2.93e-08	1.76e-07		ENSG00000205220	PSMB10	15.7981	1.27222	0.364964	3.48587	0.000490536	0.00157316		ENSG00000162009	SSTR5	43.332	-1.85696	0.210301	-8.83002	1.05e-18	1.92e-17
ENSG00000133103	COG6	235.912	-1.85542	0.166168	-11.1659	5.99e-29	2.5e-27		ENSG00000174827	PDZK1	6.39909	1.27185	0.479794	2.65083	0.00802946	0.0200532		ENSG00000169758	C15orf27	9.43864	-1.85602	0.334679	-5.54567	2.93e-08	1.76e-07
ENSG00000157601	MX1	9.02759	-1.85518	0.349564	-5.30714	1.11e-07	6.22e-07		ENSG00000273786	RP11-133K1.11	7.10833	1.27111	0.531175	2.39302	0.0167103	0.0385755		ENSG00000133103	COG6	235.912	-1.85542	0.166168	-11.1659	5.99e-29	2.5e-27
ENSG00000100219	XBP1	1325.61	-1.85459	0.122991	-15.0791	2.22e-51	4.34e-49		ENSG00000123080	CDKN2C	191.973	1.27084	0.137958	9.21178	3.21e-20	6.76e-19		ENSG00000157601	MX1	9.02759	-1.85518	0.349564	-5.30714	1.11e-07	6.22e-07
ENSG00000239713	APOBEC3G	3.2138	-1.85386	0.5318	-3.48601	0.00049029	0.00157281		ENSG00000146834	MEPCE	1028.75	1.26924	0.0924736	13.7254	7.15e-43	8.03e-41		ENSG00000100219	XBP1	1325.61	-1.85459	0.122991	-15.0791	2.22e-51	4.34e-49
ENSG00000273079	GRIN2B	30.4895	-1.85371	0.331496	-5.59196	2.25e-08	1.37e-07		ENSG00000165490	DDIAS	344.039	1.26886	0.126817	10.0054	1.44e-23	4e-22		ENSG00000239713	APOBEC3G	3.2138	-1.85386	0.5318	-3.48601	0.00049029	0.00157281
ENSG00000072201	LNX1	41.9549	-1.85328	0.241934	-7.66028	1.86e-14	2.27e-13		ENSG00000245532	NEAT1	408.588	1.26737	0.314039	4.03572	5.44e-05	0.000204649		ENSG00000273079	GRIN2B	30.4895	-1.85371	0.331496	-5.59196	2.25e-08	1.37e-07
ENSG00000225808	DNAJC19P5	2.97337	-1.85275	0.496863	-3.7289	0.000192317	0.000662187		ENSG00000154723	ATP5J	951.662	1.26532	0.140153	9.0281	1.75e-19	3.42e-18		ENSG00000072201	LNX1	41.9549	-1.85328	0.241934	-7.66028	1.86e-14	2.27e-13
ENSG00000124766	SOX4	3402.42	-1.85274	0.158348	-11.7005	1.27e-31	6.3e-30		ENSG00000244459	RP11-1398P2.1	20.4799	1.26528	0.26168	4.83521	1.33e-06	6.45e-06		ENSG00000225808	DNAJC19P5	2.97337	-1.85275	0.496863	-3.7289	0.000192317	0.000662187
ENSG00000143850	PLEKHA6	214.558	-1.85234	0.163357	-11.3392	8.39e-30	3.71e-28		ENSG00000090674	MCOLN1	213.955	1.265	0.168926	7.48845	6.97e-14	7.96e-13		ENSG00000124766	SOX4	3402.42	-1.85274	0.158348	-11.7005	1.27e-31	6.3e-30
ENSG00000105143	SLC1A6	0.891961	-1.8523	0.619762	-2.98873	0.00280143	0.00775314		ENSG00000204220	PFDN6	13.1081	1.26328	0.302468	4.17659	2.96e-05	0.00011648		ENSG00000143850	PLEKHA6	214.558	-1.85234	0.163357	-11.3392	8.39e-30	3.71e-28
ENSG00000223542	RP1-283K11.3	1.63084	-1.8522	0.582517	-3.17965	0.00147452	0.00431056		ENSG00000076382	SPAG5	1026.71	1.26287	0.106769	11.8281	2.79e-32	1.45e-30		ENSG00000105143	SLC1A6	0.891961	-1.8523	0.619762	-2.98873	0.00280143	0.00775314
ENSG00000198691	ABCA4	7.74395	-1.85207	0.385772	-4.80095	1.58e-06	7.58e-06		ENSG00000141965	FEM1A	41.774	1.26217	0.246317	5.12417	2.99e-07	1.58e-06		ENSG00000223542	RP1-283K11.3	1.63084	-1.8522	0.582517	-3.17965	0.00147452	0.00431056
ENSG00000119681	LTBP2	49.6458	-1.8497	0.249033	-7.42753	1.11e-13	1.24e-12		ENSG00000203872	C6orf163	3.93074	1.26209	0.489923	2.5761	0.00999213	0.0243779		ENSG00000198691	ABCA4	7.74395	-1.85207	0.385772	-4.80095	1.58e-06	7.58e-06
ENSG00000175198	PCCA	121.551	-1.84969	0.147995	-12.4983	7.62e-36	5.11e-34		ENSG00000180953	ST20	18.9124	1.26181	0.36356	3.47071	0.000519091	0.00165299		ENSG00000119681	LTBP2	49.6458	-1.8497	0.249033	-7.42753	1.11e-13	1.24e-12
ENSG00000279428	RP11-258F1.2	0.50926	-1.84966	0.589867	-3.13572	0.00171434	0.00494627		ENSG00000269983	RP11-497H16.9	4.70254	1.26156	0.493275	2.55753	0.0105419	0.0255863		ENSG00000175198	PCCA	121.551	-1.84969	0.147995	-12.4983	7.62e-36	5.11e-34
ENSG00000118523	CTGF	235.777	-1.84763	0.188566	-9.7983	1.15e-22	2.96e-21		ENSG00000087087	SRRT	2396.2	1.26018	0.110014	11.4547	2.23e-30	1.03e-28		ENSG00000279428	RP11-258F1.2	0.50926	-1.84966	0.589867	-3.13572	0.00171434	0.00494627
ENSG00000230002	ALMS1-IT1	7.27232	-1.84682	0.429361	-4.30132	1.7e-05	6.94e-05		ENSG00000230701	FBXW4P1	3.28134	1.26015	0.550454	2.2893	0.0220621	0.0492686		ENSG00000118523	CTGF	235.777	-1.84763	0.188566	-9.7983	1.15e-22	2.96e-21
ENSG00000217165	ANKRD18EP	12.8185	-1.84672	0.400029	-4.61646	3.9e-06	1.76e-05		ENSG00000273297	RP11-38M8.1	8.71201	1.25895	0.360508	3.49216	0.00047913	0.00154023		ENSG00000230002	ALMS1-IT1	7.27232	-1.84682	0.429361	-4.30132	1.7e-05	6.94e-05
ENSG00000142459	EVI5L	336.362	-1.84615	0.13334	-13.8454	1.36e-43	1.6e-41		ENSG00000141499	WRAP53	664.331	1.25836	0.114399	10.9997	3.83e-28	1.52e-26		ENSG00000217165	ANKRD18EP	12.8185	-1.84672	0.400029	-4.61646	3.9e-06	1.76e-05
ENSG00000225824	HLA-DQB1	1.79466	-1.84583	0.577151	-3.19818	0.00138299	0.00406626		ENSG00000267475	CTD-2538C1.2	38.647	1.25814	0.350051	3.59418	0.000325417	0.00107602		ENSG00000142459	EVI5L	336.362	-1.84615	0.13334	-13.8454	1.36e-43	1.6e-41
ENSG00000254343	RP11-760H22.2	3.15629	-1.84561	0.491488	-3.75515	0.000173241	0.000601364		ENSG00000238083	LRRC37A2	37.6752	1.25795	0.215503	5.8373	5.31e-09	3.53e-08		ENSG00000225824	HLA-DQB1	1.79466	-1.84583	0.577151	-3.19818	0.00138299	0.00406626
ENSG00000272482	RP11-474O21.5	1.03753	-1.8432	0.610184	-3.02073	0.00252164	0.0070415		ENSG00000163710	PCOLCE2	102.471	1.25689	0.157016	8.00482	1.2e-15	1.66e-14		ENSG00000254343	RP11-760H22.2	3.15629	-1.84561	0.491488	-3.75515	0.000173241	0.000601364
ENSG00000131746	TNS4	252.382	-1.84157	0.161714	-11.3878	4.81e-30	2.16e-28		ENSG00000173727	CMB9-22P13.1	164.269	1.25576	0.161136	7.79312	6.54e-15	8.39e-14		ENSG00000272482	RP11-474O21.5	1.03753	-1.8432	0.610184	-3.02073	0.00252164	0.0070415
ENSG00000148677	ANKRD1	2.76205	-1.84129	0.556308	-3.30983	0.000933532	0.00283535		ENSG00000273038	RP11-479G22.8	157.228	1.25558	0.238687	5.26037	1.44e-07	7.91e-07		ENSG00000131746	TNS4	252.382	-1.84157	0.161714	-11.3878	4.81e-30	2.16e-28
ENSG00000167749	KLK4	3.98495	-1.8411	0.478239	-3.84974	0.000118243	0.000422371		ENSG00000132780	NASP	2771.7	1.25542	0.120341	10.4322	1.77e-25	5.71e-24		ENSG00000148677	ANKRD1	2.76205	-1.84129	0.556308	-3.30983	0.000933532	0.00283535
ENSG00000213366	GSTM2	2.44968	-1.84076	0.555877	-3.31145	0.000928139	0.00282158		ENSG00000272308	RP11-231G3.1	12.9374	1.25324	0.389531	3.2173	0.00129403	0.00382816		ENSG00000167749	KLK4	3.98495	-1.8411	0.478239	-3.84974	0.000118243	0.000422371
ENSG00000105514	RAB3D	108.288	-1.84017	0.239006	-7.69924	1.37e-14	1.7e-13		ENSG00000196497	IPO4	3.22198	1.25227	0.538777	2.32428	0.0201107	0.0453913		ENSG00000213366	GSTM2	2.44968	-1.84076	0.555877	-3.31145	0.000928139	0.00282158
ENSG00000196890	HIST3H2BB	6.32661	-1.83977	0.492158	-3.73817	0.000185365	0.000639875		ENSG00000171202	TMEM126A	243.698	1.252	0.136309	9.18504	4.11e-20	8.56e-19		ENSG00000105514	RAB3D	108.288	-1.84017	0.239006	-7.69924	1.37e-14	1.7e-13
ENSG00000246982	RP1-179N16.6	1.20718	-1.83954	0.598019	-3.07606	0.00209755	0.00594969		ENSG00000106526	ACTR3C	4.32712	1.25122	0.489445	2.5564	0.010576	0.0256555		ENSG00000196890	HIST3H2BB	6.32661	-1.83977	0.492158	-3.73817	0.000185365	0.000639875
ENSG00000172037	LAMB2	897.073	-1.83939	0.203519	-9.03793	1.6e-19	3.15e-18		ENSG00000274270	RP11-34F20.7	4.79561	1.25097	0.52146	2.39898	0.0164409	0.0380332		ENSG00000246982	RP1-179N16.6	1.20718	-1.83954	0.598019	-3.07606	0.00209755	0.00594969
ENSG00000160961	ZNF333	67.605	-1.83916	0.168525	-10.9133	9.96e-28	3.8e-26		ENSG00000048162	NOP16	562.776	1.25005	0.133062	9.39444	5.75e-21	1.29e-19		ENSG00000172037	LAMB2	897.073	-1.83939	0.203519	-9.03793	1.6e-19	3.15e-18
ENSG00000168143	FAM83B	41.4623	-1.83862	0.326761	-5.6268	1.84e-08	1.13e-07		ENSG00000234264	DEPDC1-AS1	4.13769	1.24969	0.534559	2.33779	0.019398	0.0439507		ENSG00000160961	ZNF333	67.605	-1.83916	0.168525	-10.9133	9.96e-28	3.8e-26
ENSG00000213557	RP11-240E2.2	0.416012	-1.83837	0.582096	-3.1582	0.00158749	0.00460919		ENSG00000169752	NRG4	8.40241	1.24878	0.422149	2.95814	0.00309499	0.00848697		ENSG00000168143	FAM83B	41.4623	-1.83862	0.326761	-5.6268	1.84e-08	1.13e-07
ENSG00000080493	SLC4A4	1.19604	-1.83723	0.592839	-3.09903	0.00194155	0.00554315		ENSG00000260296	RP11-395I6.3	4.66905	1.24873	0.531403	2.34988	0.0187793	0.0426792		ENSG00000213557	RP11-240E2.2	0.416012	-1.83837	0.582096	-3.1582	0.00158749	0.00460919
ENSG00000105289	TJP3	280.904	-1.83556	0.132111	-13.8941	6.88e-44	8.33e-42		ENSG00000175611	LINC00476	28.9379	1.24753	0.245646	5.07856	3.8e-07	1.98e-06		ENSG00000080493	SLC4A4	1.19604	-1.83723	0.592839	-3.09903	0.00194155	0.00554315
ENSG00000158125	XDH	3.20415	-1.83526	0.523259	-3.50736	0.000452575	0.00146017		ENSG00000173436	MINOS1	52.7993	1.24516	0.222973	5.58433	2.35e-08	1.42e-07		ENSG00000105289	TJP3	280.904	-1.83556	0.132111	-13.8941	6.88e-44	8.33e-42
ENSG00000182393	IFNL1	13.1464	-1.83472	0.285885	-6.41767	1.38e-10	1.11e-09		ENSG00000140319	SRP14	3710.06	1.24423	0.100983	12.3212	6.97e-35	4.33e-33		ENSG00000158125	XDH	3.20415	-1.83526	0.523259	-3.50736	0.000452575	0.00146017
ENSG00000230708	HLA-DPB1	7.04649	-1.83431	0.366076	-5.01074	5.42e-07	2.76e-06		ENSG00000114383	TUSC2	734.276	1.24131	0.113849	10.9031	1.11e-27	4.23e-26		ENSG00000182393	IFNL1	13.1464	-1.83472	0.285885	-6.41767	1.38e-10	1.11e-09
ENSG00000188162	OTOG	1.21397	-1.83424	0.596568	-3.07466	0.00210743	0.00597403		ENSG00000145494	NDUFS6	837.367	1.23958	0.150769	8.22176	2.01e-16	2.99e-15		ENSG00000230708	HLA-DPB1	7.04649	-1.83431	0.366076	-5.01074	5.42e-07	2.76e-06
ENSG00000135913	USP37	65.8498	-1.83207	0.310309	-5.90402	3.55e-09	2.41e-08		ENSG00000269313	MAGIX	14.4091	1.23864	0.312895	3.95865	7.54e-05	0.000278004		ENSG00000188162	OTOG	1.21397	-1.83424	0.596568	-3.07466	0.00210743	0.00597403
ENSG00000138669	PRKG2	27.3656	-1.83201	0.240549	-7.61598	2.62e-14	3.15e-13		ENSG00000279159	RP3-394A18.1	6.55434	1.23534	0.413599	2.98681	0.00281907	0.00779633		ENSG00000135913	USP37	65.8498	-1.83207	0.310309	-5.90402	3.55e-09	2.41e-08
ENSG00000141431	ASXL3	1.59132	-1.83185	0.584418	-3.13449	0.00172152	0.00496325		ENSG00000265354	TIMM23	1130.45	1.23485	0.0912642	13.5305	1.03e-41	1.06e-39		ENSG00000138669	PRKG2	27.3656	-1.83201	0.240549	-7.61598	2.62e-14	3.15e-13
ENSG00000260628	RP11-1166P10.1	1.1079	-1.83073	0.606752	-3.01727	0.00255066	0.00711648		ENSG00000164687	FABP5	1508.16	1.23376	0.137224	8.99089	2.45e-19	4.75e-18		ENSG00000141431	ASXL3	1.59132	-1.83185	0.584418	-3.13449	0.00172152	0.00496325
ENSG00000057657	PRDM1	52.6835	-1.83071	0.192421	-9.51408	1.83e-21	4.27e-20		ENSG00000145075	CCDC39	7.93409	1.23352	0.435022	2.83555	0.00457475	0.0120879		ENSG00000260628	RP11-1166P10.1	1.1079	-1.83073	0.606752	-3.01727	0.00255066	0.00711648
ENSG00000141337	ARSG	46.47	-1.83024	0.161297	-11.347	7.67e-30	3.39e-28		ENSG00000279656	RP11-298I3.6	6.14474	1.2327	0.413549	2.98079	0.00287507	0.00793689		ENSG00000057657	PRDM1	52.6835	-1.83071	0.192421	-9.51408	1.83e-21	4.27e-20
ENSG00000151376	ME3	1.12153	-1.83011	0.594079	-3.08058	0.00206601	0.00586602		ENSG00000259250	RP11-50C13.1	15.9328	1.23245	0.362192	3.40275	0.000667111	0.0020831		ENSG00000141337	ARSG	46.47	-1.83024	0.161297	-11.347	7.67e-30	3.39e-28
ENSG00000265298	RP13-104F24.3	19.4937	-1.82984	0.336893	-5.43151	5.59e-08	3.24e-07		ENSG00000180914	OXTR	31.4071	1.23238	0.258627	4.76509	1.89e-06	8.94e-06		ENSG00000151376	ME3	1.12153	-1.83011	0.594079	-3.08058	0.00206601	0.00586602
ENSG00000123612	ACVR1C	12.8714	-1.82926	0.320621	-5.70537	1.16e-08	7.36e-08		ENSG00000100084	HIRA	197.376	1.23221	0.163007	7.55923	4.05e-14	4.73e-13		ENSG00000265298	RP13-104F24.3	19.4937	-1.82984	0.336893	-5.43151	5.59e-08	3.24e-07
ENSG00000162105	SHANK2	93.3515	-1.82922	0.19053	-9.60069	7.94e-22	1.91e-20		ENSG00000213976	CTD-2561J22.2	5.19336	1.23188	0.503719	2.44557	0.0144624	0.0339482		ENSG00000123612	ACVR1C	12.8714	-1.82926	0.320621	-5.70537	1.16e-08	7.36e-08
ENSG00000143870	PDIA6	1553.1	-1.82869	0.198017	-9.235	2.58e-20	5.49e-19		ENSG00000184349	EFNA5	11.0579	1.23124	0.372578	3.30464	0.000950996	0.00288307		ENSG00000162105	SHANK2	93.3515	-1.82922	0.19053	-9.60069	7.94e-22	1.91e-20
ENSG00000115525	ST3GAL5	113.645	-1.82847	0.133796	-13.6661	1.62e-42	1.76e-40		ENSG00000059691	GATB	426.134	1.23054	0.102497	12.0056	3.32e-33	1.85e-31		ENSG00000143870	PDIA6	1553.1	-1.82869	0.198017	-9.235	2.58e-20	5.49e-19
ENSG00000178502	KLHL11	28.5219	-1.82845	0.418185	-4.37235	1.23e-05	5.14e-05		ENSG00000053372	MRTO4	1463.18	1.23047	0.10297	11.9498	6.51e-33	3.56e-31		ENSG00000115525	ST3GAL5	113.645	-1.82847	0.133796	-13.6661	1.62e-42	1.76e-40
ENSG00000110799	VWF	7.16721	-1.82689	0.40771	-4.48084	7.43e-06	3.22e-05		ENSG00000101132	PFDN4	664.53	1.22872	0.171604	7.16018	8.06e-13	8.31e-12		ENSG00000178502	KLHL11	28.5219	-1.82845	0.418185	-4.37235	1.23e-05	5.14e-05
ENSG00000105516	DBP	106.587	-1.82581	0.147982	-12.3381	5.65e-35	3.54e-33		ENSG00000254595	CTD-2010I16.1	6.77904	1.2286	0.459686	2.67269	0.0075246	0.0189217		ENSG00000110799	VWF	7.16721	-1.82689	0.40771	-4.48084	7.43e-06	3.22e-05
ENSG00000100196	KDELR3	429.691	-1.82581	0.146747	-12.4419	1.55e-35	1.01e-33		ENSG00000141378	PTRH2	773.284	1.22772	0.0896732	13.6911	1.15e-42	1.27e-40		ENSG00000105516	DBP	106.587	-1.82581	0.147982	-12.3381	5.65e-35	3.54e-33
ENSG00000138964	PARVG	0.76335	-1.8242	0.615879	-2.96194	0.00305702	0.00838785		ENSG00000228863	RP11-404F10.2	5.5011	1.22756	0.425166	2.88725	0.00388629	0.0104415		ENSG00000100196	KDELR3	429.691	-1.82581	0.146747	-12.4419	1.55e-35	1.01e-33
ENSG00000066230	SLC9A3	2.40292	-1.82404	0.540585	-3.37419	0.000740343	0.00229279		ENSG00000168298	HIST1H1E	13.4654	1.22683	0.443516	2.76614	0.00567239	0.0146451		ENSG00000138964	PARVG	0.76335	-1.8242	0.615879	-2.96194	0.00305702	0.00838785
ENSG00000226539	AC012512.1	8.89712	-1.82359	0.367477	-4.96245	6.96e-07	3.5e-06		ENSG00000125351	UPF3B	422.122	1.2268	0.13014	9.42676	4.23e-21	9.56e-20		ENSG00000066230	SLC9A3	2.40292	-1.82404	0.540585	-3.37419	0.000740343	0.00229279
ENSG00000138152	BTBD16	3.68712	-1.82353	0.472862	-3.85636	0.000115089	0.000412063		ENSG00000109534	GAR1	659.742	1.22487	0.122593	9.99137	1.66e-23	4.57e-22		ENSG00000226539	AC012512.1	8.89712	-1.82359	0.367477	-4.96245	6.96e-07	3.5e-06
ENSG00000143603	KCNN3	10.6481	-1.82282	0.312914	-5.8253	5.7e-09	3.77e-08		ENSG00000261326	LINC01355	12.2857	1.22439	0.415898	2.94397	0.0032403	0.00884221		ENSG00000138152	BTBD16	3.68712	-1.82353	0.472862	-3.85636	0.000115089	0.000412063
ENSG00000205403	CFI	1.0193	-1.82223	0.607707	-2.99853	0.00271284	0.00752245		ENSG00000276724	RP11-1000B6.7	13.5733	1.22214	0.441675	2.76704	0.0056567	0.0146062		ENSG00000143603	KCNN3	10.6481	-1.82282	0.312914	-5.8253	5.7e-09	3.77e-08
ENSG00000109705	NKX3-2	13.9249	-1.82213	0.303287	-6.00796	1.88e-09	1.32e-08		ENSG00000232112	TMA7	462.743	1.22193	0.169599	7.20485	5.81e-13	6.06e-12		ENSG00000205403	CFI	1.0193	-1.82223	0.607707	-2.99853	0.00271284	0.00752245
ENSG00000237154	MCFD2P1	0.362424	-1.82163	0.554353	-3.28605	0.00101603	0.0030669		ENSG00000186312	CA5BP1	47.7815	1.22133	0.222136	5.4981	3.84e-08	2.27e-07		ENSG00000109705	NKX3-2	13.9249	-1.82213	0.303287	-6.00796	1.88e-09	1.32e-08
ENSG00000139182	CLSTN3	308.312	-1.82148	0.198623	-9.17053	4.71e-20	9.75e-19		ENSG00000007952	NOX1	18.3291	1.22089	0.372001	3.28194	0.00103096	0.00310664		ENSG00000237154	MCFD2P1	0.362424	-1.82163	0.554353	-3.28605	0.00101603	0.0030669
ENSG00000163644	PPM1K	122.716	-1.82066	0.18606	-9.78535	1.3e-22	3.34e-21		ENSG00000141294	LRRC46	17.8367	1.21976	0.312671	3.9011	9.58e-05	0.000347222		ENSG00000139182	CLSTN3	308.312	-1.82148	0.198623	-9.17053	4.71e-20	9.75e-19
ENSG00000162551	ALPL	17.5491	-1.8192	0.277636	-6.55247	5.66e-11	4.8e-10		ENSG00000278000	AC139100.4	16.6586	1.21962	0.387339	3.14873	0.00163984	0.00475183		ENSG00000163644	PPM1K	122.716	-1.82066	0.18606	-9.78535	1.3e-22	3.34e-21
ENSG00000125089	SH3TC1	75.0722	-1.81916	0.174306	-10.4366	1.69e-25	5.47e-24		ENSG00000221988	PPT2	3.06035	1.21941	0.528932	2.30542	0.0211431	0.0474051		ENSG00000162551	ALPL	17.5491	-1.8192	0.277636	-6.55247	5.66e-11	4.8e-10
ENSG00000137507	LRRC32	9.36576	-1.81885	0.336471	-5.40568	6.46e-08	3.71e-07		ENSG00000123609	NMI	94.1319	1.21926	0.163535	7.45561	8.94e-14	1.01e-12		ENSG00000125089	SH3TC1	75.0722	-1.81916	0.174306	-10.4366	1.69e-25	5.47e-24
ENSG00000181192	DHTKD1	228.053	-1.81699	0.141156	-12.8722	6.45e-38	5.03e-36		ENSG00000100650	SRSF5	1231.13	1.21775	0.107955	11.2802	1.64e-29	7.1e-28		ENSG00000137507	LRRC32	9.36576	-1.81885	0.336471	-5.40568	6.46e-08	3.71e-07
ENSG00000173295	FAM86B3P	15.6037	-1.81651	0.298548	-6.08448	1.17e-09	8.42e-09		ENSG00000175564	UCP3	12.4603	1.21733	0.426552	2.85389	0.00431879	0.0114696		ENSG00000181192	DHTKD1	228.053	-1.81699	0.141156	-12.8722	6.45e-38	5.03e-36
ENSG00000133816	MICAL2	280.561	-1.81631	0.185507	-9.79107	1.23e-22	3.17e-21		ENSG00000223768	LINC00205	44.2823	1.21674	0.248162	4.903	9.44e-07	4.67e-06		ENSG00000173295	FAM86B3P	15.6037	-1.81651	0.298548	-6.08448	1.17e-09	8.42e-09
ENSG00000134780	DAGLA	39.3586	-1.81591	0.331712	-5.47438	4.39e-08	2.58e-07		ENSG00000244879	GABPB1-AS1	102.524	1.21599	0.19519	6.22979	4.67e-10	3.54e-09		ENSG00000133816	MICAL2	280.561	-1.81631	0.185507	-9.79107	1.23e-22	3.17e-21
ENSG00000130702	LAMA5	503.642	-1.8157	0.197865	-9.17649	4.45e-20	9.24e-19		ENSG00000258199	RP11-977G19.5	13.1232	1.21563	0.398841	3.0479	0.00230447	0.00648704		ENSG00000134780	DAGLA	39.3586	-1.81591	0.331712	-5.47438	4.39e-08	2.58e-07
ENSG00000172915	NBEA	44.1982	-1.81541	0.269069	-6.74701	1.51e-11	1.37e-10		ENSG00000134851	TMEM165	531.212	1.21427	0.160737	7.55435	4.21e-14	4.9e-13		ENSG00000130702	LAMA5	503.642	-1.8157	0.197865	-9.17649	4.45e-20	9.24e-19
ENSG00000107282	APBA1	0.899683	-1.8152	0.607518	-2.98789	0.00280912	0.00777256		ENSG00000176894	PXMP2	20.588	1.21206	0.323897	3.74212	0.000182472	0.000630838		ENSG00000172915	NBEA	44.1982	-1.81541	0.269069	-6.74701	1.51e-11	1.37e-10
ENSG00000145715	RASA1	171.447	-1.81505	0.180375	-10.0627	8.08e-24	2.28e-22		ENSG00000176410	DNAJC30	97.993	1.21049	0.16308	7.42267	1.15e-13	1.28e-12		ENSG00000107282	APBA1	0.899683	-1.8152	0.607518	-2.98789	0.00280912	0.00777256
ENSG00000267316	RP11-879F14.3	1.92205	-1.81486	0.573965	-3.16197	0.00156705	0.00455642		ENSG00000123901	GPR83	7.08728	1.20984	0.47828	2.52957	0.0114203	0.0275062		ENSG00000145715	RASA1	171.447	-1.81505	0.180375	-10.0627	8.08e-24	2.28e-22
ENSG00000074416	MGLL	200.637	-1.81455	0.154873	-11.7164	1.05e-31	5.25e-30		ENSG00000187051	RPS19BP1	1738.98	1.20962	0.14355	8.42648	3.56e-17	5.71e-16		ENSG00000267316	RP11-879F14.3	1.92205	-1.81486	0.573965	-3.16197	0.00156705	0.00455642
ENSG00000171759	PAH	2.31899	-1.81337	0.539656	-3.36024	0.000778749	0.00240139		ENSG00000004478	FKBP4	5044.01	1.20962	0.0988053	12.2425	1.84e-34	1.11e-32		ENSG00000074416	MGLL	200.637	-1.81455	0.154873	-11.7164	1.05e-31	5.25e-30
ENSG00000108771	DHX58	20.5582	-1.81326	0.250365	-7.24245	4.41e-13	4.66e-12		ENSG00000078487	ZCWPW1	17.3085	1.20895	0.324679	3.72351	0.000196471	0.000675276		ENSG00000171759	PAH	2.31899	-1.81337	0.539656	-3.36024	0.000778749	0.00240139
ENSG00000175344	CHRNA7	10.0137	-1.81291	0.472755	-3.83478	0.000125674	0.000447185		ENSG00000184616	SPDYE12P	5.60011	1.20827	0.423279	2.85455	0.00430973	0.0114512		ENSG00000108771	DHX58	20.5582	-1.81326	0.250365	-7.24245	4.41e-13	4.66e-12
ENSG00000251603	RP11-164P12.4	1.74681	-1.81261	0.582664	-3.1109	0.0018652	0.00534268		ENSG00000179271	GADD45GIP1	1457.84	1.20689	0.177838	6.78644	1.15e-11	1.05e-10		ENSG00000175344	CHRNA7	10.0137	-1.81291	0.472755	-3.83478	0.000125674	0.000447185
ENSG00000165029	ABCA1	11.0747	-1.81254	0.370625	-4.89051	1.01e-06	4.96e-06		ENSG00000255224	CTD-3065J16.9	18.1537	1.20641	0.35786	3.37118	0.000748466	0.00231577		ENSG00000251603	RP11-164P12.4	1.74681	-1.81261	0.582664	-3.1109	0.0018652	0.00534268
ENSG00000187097	ENTPD5	76.103	-1.81253	0.244025	-7.42765	1.11e-13	1.24e-12		ENSG00000229809	ZNF688	37.7615	1.2062	0.240529	5.01477	5.31e-07	2.71e-06		ENSG00000165029	ABCA1	11.0747	-1.81254	0.370625	-4.89051	1.01e-06	4.96e-06
ENSG00000135973	GPR45	1.62612	-1.81196	0.595149	-3.04454	0.00233033	0.00655182		ENSG00000135441	BLOC1S1	39.9152	1.20597	0.280358	4.30154	1.7e-05	6.93e-05		ENSG00000187097	ENTPD5	76.103	-1.81253	0.244025	-7.42765	1.11e-13	1.24e-12
ENSG00000175894	TSPEAR	2.24944	-1.8116	0.575512	-3.14781	0.00164497	0.00476466		ENSG00000185298	CCDC137	1056.79	1.20553	0.109675	10.9918	4.18e-28	1.65e-26		ENSG00000135973	GPR45	1.62612	-1.81196	0.595149	-3.04454	0.00233033	0.00655182
ENSG00000143842	SOX13	291.043	-1.81154	0.13306	-13.6145	3.28e-42	3.5e-40		ENSG00000261140	RP11-20I23.6	9.73867	1.20524	0.39091	3.08317	0.00204805	0.0058215		ENSG00000175894	TSPEAR	2.24944	-1.8116	0.575512	-3.14781	0.00164497	0.00476466
ENSG00000067715	SYT1	679.191	-1.8115	0.173977	-10.4123	2.18e-25	6.98e-24		ENSG00000198798	MAGEB3	16.4389	1.20503	0.505936	2.38177	0.0172294	0.0396068		ENSG00000143842	SOX13	291.043	-1.81154	0.13306	-13.6145	3.28e-42	3.5e-40
ENSG00000061656	SPAG4	30.8081	-1.81121	0.243565	-7.43624	1.04e-13	1.16e-12		ENSG00000272630	RP11-344N10.5	5.85902	1.20482	0.511565	2.35517	0.0185141	0.0421515		ENSG00000067715	SYT1	679.191	-1.8115	0.173977	-10.4123	2.18e-25	6.98e-24
ENSG00000215910	C1orf167	1.42623	-1.81042	0.597026	-3.0324	0.00242619	0.00680138		ENSG00000198130	HIBCH	310.05	1.20468	0.108007	11.1537	6.87e-29	2.85e-27		ENSG00000061656	SPAG4	30.8081	-1.81121	0.243565	-7.43624	1.04e-13	1.16e-12
ENSG00000196935	SRGAP1	226.925	-1.80837	0.195345	-9.25732	2.1e-20	4.5e-19		ENSG00000187790	FANCM	124	1.20414	0.170363	7.06808	1.57e-12	1.58e-11		ENSG00000215910	C1orf167	1.42623	-1.81042	0.597026	-3.0324	0.00242619	0.00680138
ENSG00000266094	RASSF5	72.5774	-1.80808	0.183558	-9.85014	6.84e-23	1.79e-21		ENSG00000276259	RP11-481J2.4	3.51834	1.20362	0.510713	2.35675	0.0184357	0.0419978		ENSG00000196935	SRGAP1	226.925	-1.80837	0.195345	-9.25732	2.1e-20	4.5e-19
ENSG00000116016	EPAS1	534.885	-1.80719	0.121597	-14.8622	5.8e-50	1e-47		ENSG00000088833	NSFL1C	1254.53	1.20344	0.0894062	13.4604	2.67e-41	2.67e-39		ENSG00000266094	RASSF5	72.5774	-1.80808	0.183558	-9.85014	6.84e-23	1.79e-21
ENSG00000173262	SLC2A14	1.86334	-1.80712	0.60076	-3.00806	0.00262919	0.00730897		ENSG00000114491	UMPS	604.033	1.20199	0.10017	11.9996	3.57e-33	1.98e-31		ENSG00000116016	EPAS1	534.885	-1.80719	0.121597	-14.8622	5.8e-50	1e-47
ENSG00000171124	FUT3	27.4674	-1.80668	0.218368	-8.27354	1.3e-16	1.98e-15		ENSG00000040531	CTNS	158.623	1.20179	0.146318	8.21353	2.15e-16	3.19e-15		ENSG00000173262	SLC2A14	1.86334	-1.80712	0.60076	-3.00806	0.00262919	0.00730897
ENSG00000167754	KLK5	3.31006	-1.80628	0.498644	-3.62239	0.000291899	0.000972743		ENSG00000119703	ZC2HC1C	15.8994	1.20136	0.307744	3.90377	9.47e-05	0.000343571		ENSG00000171124	FUT3	27.4674	-1.80668	0.218368	-8.27354	1.3e-16	1.98e-15
ENSG00000174953	DHX36	182.389	-1.80469	0.237531	-7.59773	3.01e-14	3.59e-13		ENSG00000010165	METTL13	649.666	1.2009	0.0884956	13.5702	6.02e-42	6.29e-40		ENSG00000167754	KLK5	3.31006	-1.80628	0.498644	-3.62239	0.000291899	0.000972743
ENSG00000120899	PTK2B	98.296	-1.80436	0.14841	-12.1579	5.21e-34	3.06e-32		ENSG00000149541	B3GAT3	908.499	1.20085	0.104118	11.5336	8.93e-31	4.21e-29		ENSG00000174953	DHX36	182.389	-1.80469	0.237531	-7.59773	3.01e-14	3.59e-13
ENSG00000132965	ALOX5AP	0.748072	-1.80412	0.609224	-2.96134	0.00306308	0.00840348		ENSG00000226711	FAM66C	5.20391	1.20054	0.457595	2.62359	0.00870097	0.0215278		ENSG00000120899	PTK2B	98.296	-1.80436	0.14841	-12.1579	5.21e-34	3.06e-32
ENSG00000008083	JARID2	379.022	-1.80394	0.178799	-10.0892	6.17e-24	1.76e-22		ENSG00000168653	NDUFS5	2627.64	1.20036	0.154645	7.76208	8.36e-15	1.06e-13		ENSG00000132965	ALOX5AP	0.748072	-1.80412	0.609224	-2.96134	0.00306308	0.00840348
ENSG00000197142	ACSL5	2866.73	-1.80388	0.136595	-13.206	8.1e-40	7.2e-38		ENSG00000225972	MTND1P23	97.5781	1.20026	0.330009	3.63705	0.000275782	0.000922912		ENSG00000008083	JARID2	379.022	-1.80394	0.178799	-10.0892	6.17e-24	1.76e-22
ENSG00000157796	WDR19	61.9618	-1.80354	0.219572	-8.21387	2.14e-16	3.18e-15		ENSG00000228716	DHFR	1099.56	1.19954	0.101803	11.783	4.78e-32	2.45e-30		ENSG00000197142	ACSL5	2866.73	-1.80388	0.136595	-13.206	8.1e-40	7.2e-38
ENSG00000152292	SH2D6	1.40357	-1.80326	0.581319	-3.10201	0.00192213	0.00549139		ENSG00000089685	BIRC5	3677.28	1.19935	0.150485	7.96991	1.59e-15	2.18e-14		ENSG00000157796	WDR19	61.9618	-1.80354	0.219572	-8.21387	2.14e-16	3.18e-15
ENSG00000175899	A2M	0.821757	-1.80276	0.608001	-2.96506	0.00302626	0.00831038		ENSG00000254093	PINX1	197.935	1.19791	0.147888	8.10011	5.49e-16	7.86e-15		ENSG00000152292	SH2D6	1.40357	-1.80326	0.581319	-3.10201	0.00192213	0.00549139
ENSG00000106789	CORO2A	195.705	-1.80238	0.102496	-17.5849	3.22e-69	2e-66		ENSG00000109390	NDUFC1	921.761	1.19667	0.123825	9.66425	4.28e-22	1.05e-20		ENSG00000175899	A2M	0.821757	-1.80276	0.608001	-2.96506	0.00302626	0.00831038
ENSG00000110324	IL10RA	62.3678	-1.80146	0.224963	-8.0078	1.17e-15	1.62e-14		ENSG00000244414	CFHR1	6.61909	1.19655	0.392968	3.0449	0.00232758	0.00654488		ENSG00000106789	CORO2A	195.705	-1.80238	0.102496	-17.5849	3.22e-69	2e-66
ENSG00000249592	RP11-440L14.1	6.64009	-1.80138	0.40816	-4.41341	1.02e-05	4.31e-05		ENSG00000129167	TPH1	6.72487	1.19597	0.508379	2.35253	0.0186464	0.0424107		ENSG00000110324	IL10RA	62.3678	-1.80146	0.224963	-8.0078	1.17e-15	1.62e-14
ENSG00000096433	ITPR3	1134.21	-1.80061	0.296525	-6.07237	1.26e-09	9.05e-09		ENSG00000123297	TSFM	385.262	1.19529	0.0980547	12.19	3.51e-34	2.08e-32		ENSG00000249592	RP11-440L14.1	6.64009	-1.80138	0.40816	-4.41341	1.02e-05	4.31e-05
ENSG00000116852	KIF21B	104.759	-1.79989	0.212731	-8.46089	2.65e-17	4.31e-16		ENSG00000176386	CDC26	389.751	1.19518	0.114622	10.4272	1.86e-25	6e-24		ENSG00000096433	ITPR3	1134.21	-1.80061	0.296525	-6.07237	1.26e-09	9.05e-09
ENSG00000279164	RP4-737E23.5	2.40878	-1.79954	0.554647	-3.24448	0.00117666	0.00350938		ENSG00000164048	ZNF589	66.6778	1.19421	0.186474	6.40414	1.51e-10	1.21e-09		ENSG00000116852	KIF21B	104.759	-1.79989	0.212731	-8.46089	2.65e-17	4.31e-16
ENSG00000274229	SOCS7	9.83041	-1.79815	0.422918	-4.25176	2.12e-05	8.55e-05		ENSG00000113430	IRX4	267.197	1.19377	0.144267	8.27467	1.29e-16	1.96e-15		ENSG00000279164	RP4-737E23.5	2.40878	-1.79954	0.554647	-3.24448	0.00117666	0.00350938
ENSG00000198146	ZNF770	297.195	-1.79795	0.324032	-5.54867	2.88e-08	1.73e-07		ENSG00000198736	MSRB1	614.118	1.19296	0.194907	6.12066	9.32e-10	6.79e-09		ENSG00000274229	SOCS7	9.83041	-1.79815	0.422918	-4.25176	2.12e-05	8.55e-05
ENSG00000104490	NCALD	7.57307	-1.79783	0.380201	-4.72863	2.26e-06	1.06e-05		ENSG00000274925	CTD-2547G23.4	6.22119	1.19293	0.457092	2.60983	0.00905861	0.0223014		ENSG00000198146	ZNF770	297.195	-1.79795	0.324032	-5.54867	2.88e-08	1.73e-07
ENSG00000089723	OTUB2	2.66472	-1.79744	0.506953	-3.54558	0.000391748	0.00127972		ENSG00000133997	MED6	413.288	1.19242	0.104134	11.4508	2.33e-30	1.08e-28		ENSG00000104490	NCALD	7.57307	-1.79783	0.380201	-4.72863	2.26e-06	1.06e-05
ENSG00000164951	PDP1	5376.82	-1.79695	0.139516	-12.8799	5.84e-38	4.57e-36		ENSG00000196976	LAGE3	519.865	1.19206	0.163279	7.30074	2.86e-13	3.08e-12		ENSG00000089723	OTUB2	2.66472	-1.79744	0.506953	-3.54558	0.000391748	0.00127972
ENSG00000123453	SARDH	61.7771	-1.79649	0.157047	-11.4392	2.66e-30	1.22e-28		ENSG00000158164	TMSB15A	278.873	1.19197	0.154857	7.69722	1.39e-14	1.73e-13		ENSG00000164951	PDP1	5376.82	-1.79695	0.139516	-12.8799	5.84e-38	4.57e-36
ENSG00000116983	HPCAL4	130.384	-1.79515	0.15752	-11.3963	4.36e-30	1.97e-28		ENSG00000270127	RP11-526I2.5	11.5502	1.19141	0.351381	3.39064	0.000697284	0.00217025		ENSG00000123453	SARDH	61.7771	-1.79649	0.157047	-11.4392	2.66e-30	1.22e-28
ENSG00000260461	RP11-541N10.3	23.7452	-1.79406	0.259107	-6.92401	4.39e-12	4.18e-11		ENSG00000162066	AMDHD2	112.797	1.19137	0.164117	7.25926	3.89e-13	4.14e-12		ENSG00000116983	HPCAL4	130.384	-1.79515	0.15752	-11.3963	4.36e-30	1.97e-28
ENSG00000181690	PLAG1	18.3248	-1.7938	0.330091	-5.43426	5.5e-08	3.19e-07		ENSG00000172086	KRCC1	165.423	1.19013	0.137159	8.67698	4.06e-18	7.05e-17		ENSG00000260461	RP11-541N10.3	23.7452	-1.79406	0.259107	-6.92401	4.39e-12	4.18e-11
ENSG00000131389	SLC6A6	500.964	-1.79347	0.215549	-8.32049	8.76e-17	1.36e-15		ENSG00000076043	REXO2	432.683	1.18973	0.101814	11.6854	1.51e-31	7.46e-30		ENSG00000181690	PLAG1	18.3248	-1.7938	0.330091	-5.43426	5.5e-08	3.19e-07
ENSG00000120949	TNFRSF8	8.40028	-1.79336	0.386335	-4.64197	3.45e-06	1.57e-05		ENSG00000087088	BAX	750.688	1.18858	0.127581	9.31629	1.2e-20	2.64e-19		ENSG00000131389	SLC6A6	500.964	-1.79347	0.215549	-8.32049	8.76e-17	1.36e-15
ENSG00000173482	PTPRM	87.1218	-1.79327	0.187128	-9.58316	9.41e-22	2.25e-20		ENSG00000013275	PSMC4	67.6761	1.18813	0.181553	6.54428	5.98e-11	5.05e-10		ENSG00000120949	TNFRSF8	8.40028	-1.79336	0.386335	-4.64197	3.45e-06	1.57e-05
ENSG00000163322	FAM175A	47.6289	-1.79302	0.223015	-8.03992	8.99e-16	1.26e-14		ENSG00000108826	MRPL27	726.484	1.1874	0.156868	7.56941	3.75e-14	4.4e-13		ENSG00000173482	PTPRM	87.1218	-1.79327	0.187128	-9.58316	9.41e-22	2.25e-20
ENSG00000203761	MSTO2P	10.7426	-1.79289	0.356406	-5.03047	4.89e-07	2.51e-06		ENSG00000112984	KIF20A	1029.49	1.18724	0.132678	8.94829	3.61e-19	6.89e-18		ENSG00000163322	FAM175A	47.6289	-1.79302	0.223015	-8.03992	8.99e-16	1.26e-14
ENSG00000107738	C10orf54	148.715	-1.7927	0.159928	-11.2094	3.67e-29	1.55e-27		ENSG00000131591	C1orf159	189.7	1.18712	0.130277	9.1123	8.07e-20	1.64e-18		ENSG00000203761	MSTO2P	10.7426	-1.79289	0.356406	-5.03047	4.89e-07	2.51e-06
ENSG00000119514	GALNT12	154.038	-1.79238	0.190782	-9.39492	5.73e-21	1.28e-19		ENSG00000234869	RP3-439F8.1	5.18789	1.18585	0.449573	2.63773	0.00834629	0.0207565		ENSG00000107738	C10orf54	148.715	-1.7927	0.159928	-11.2094	3.67e-29	1.55e-27
ENSG00000170498	KISS1	16.8789	-1.79215	0.314453	-5.69927	1.2e-08	7.62e-08		ENSG00000167900	TK1	3956.66	1.18585	0.137393	8.63105	6.08e-18	1.04e-16		ENSG00000119514	GALNT12	154.038	-1.79238	0.190782	-9.39492	5.73e-21	1.28e-19
ENSG00000073849	ST6GAL1	190.268	-1.79189	0.161693	-11.082	1.53e-28	6.2e-27		ENSG00000147400	CETN2	314.629	1.18573	0.118047	10.0446	9.7e-24	2.73e-22		ENSG00000170498	KISS1	16.8789	-1.79215	0.314453	-5.69927	1.2e-08	7.62e-08
ENSG00000120054	CPN1	4.90944	-1.79097	0.41791	-4.28553	1.82e-05	7.41e-05		ENSG00000274627	RP11-104N10.2	11.942	1.18424	0.424963	2.78668	0.00532508	0.0138306		ENSG00000073849	ST6GAL1	190.268	-1.79189	0.161693	-11.082	1.53e-28	6.2e-27
ENSG00000229314	ORM1	5.96587	-1.78845	0.443183	-4.03546	5.45e-05	0.000204839		ENSG00000075218	GTSE1	479.621	1.1842	0.130225	9.09351	9.59e-20	1.93e-18		ENSG00000120054	CPN1	4.90944	-1.79097	0.41791	-4.28553	1.82e-05	7.41e-05
ENSG00000151623	NR3C2	15.9209	-1.78752	0.286584	-6.23733	4.45e-10	3.38e-09		ENSG00000253848	RP11-10N23.5	12.6608	1.18341	0.346839	3.41199	0.000644902	0.00201869		ENSG00000229314	ORM1	5.96587	-1.78845	0.443183	-4.03546	5.45e-05	0.000204839
ENSG00000103489	XYLT1	77.7845	-1.78711	0.210586	-8.48636	2.13e-17	3.5e-16		ENSG00000279069	RP11-159D12.6	4.69196	1.18327	0.483397	2.44782	0.0143724	0.0337576		ENSG00000151623	NR3C2	15.9209	-1.78752	0.286584	-6.23733	4.45e-10	3.38e-09
ENSG00000135318	NT5E	639.325	-1.78681	0.142257	-12.5605	3.48e-36	2.41e-34		ENSG00000134690	CDCA8	1150.25	1.18273	0.081775	14.4633	2.07e-47	3.21e-45		ENSG00000103489	XYLT1	77.7845	-1.78711	0.210586	-8.48636	2.13e-17	3.5e-16
ENSG00000073331	ALPK1	157.91	-1.78665	0.175725	-10.1673	2.77e-24	8.13e-23		ENSG00000173692	PSMD1	1952.63	1.18176	0.103834	11.3812	5.19e-30	2.33e-28		ENSG00000135318	NT5E	639.325	-1.78681	0.142257	-12.5605	3.48e-36	2.41e-34
ENSG00000106804	C5	3.60649	-1.78661	0.492576	-3.62708	0.000286647	0.000955796		ENSG00000144214	LYG1	41.8529	1.18156	0.232691	5.07783	3.82e-07	1.99e-06		ENSG00000073331	ALPK1	157.91	-1.78665	0.175725	-10.1673	2.77e-24	8.13e-23
ENSG00000155093	PTPRN2	50.8448	-1.78649	0.174876	-10.2158	1.69e-24	5.04e-23		ENSG00000184470	TXNRD2	222.672	1.18075	0.130266	9.0641	1.26e-19	2.51e-18		ENSG00000106804	C5	3.60649	-1.78661	0.492576	-3.62708	0.000286647	0.000955796
ENSG00000188897	CTD-3088G3.8	8.55666	-1.78617	0.341882	-5.22453	1.75e-07	9.52e-07		ENSG00000237491	RP11-206L10.9	7.43156	1.18037	0.470123	2.51077	0.0120468	0.0288611		ENSG00000155093	PTPRN2	50.8448	-1.78649	0.174876	-10.2158	1.69e-24	5.04e-23
ENSG00000197506	SLC28A3	0.568802	-1.78588	0.609805	-2.92861	0.00340486	0.00926819		ENSG00000274419	TBC1D3D	7.38563	1.17974	0.439016	2.68722	0.00720486	0.0182053		ENSG00000188897	CTD-3088G3.8	8.55666	-1.78617	0.341882	-5.22453	1.75e-07	9.52e-07
ENSG00000233058	LINC00884	2.76102	-1.78576	0.493979	-3.61504	0.000300296	0.000998844		ENSG00000160972	PPP1R16A	539.623	1.17834	0.15276	7.71363	1.22e-14	1.53e-13		ENSG00000197506	SLC28A3	0.568802	-1.78588	0.609805	-2.92861	0.00340486	0.00926819
ENSG00000180316	PNPLA1	1.3345	-1.78365	0.567896	-3.1408	0.00168488	0.00487107		ENSG00000158865	SLC5A11	9.89903	1.17752	0.362256	3.25053	0.00115189	0.0034413		ENSG00000233058	LINC00884	2.76102	-1.78576	0.493979	-3.61504	0.000300296	0.000998844
ENSG00000117643	MAN1C1	18.8067	-1.7833	0.278234	-6.40934	1.46e-10	1.17e-09		ENSG00000104738	MCM4	1904.28	1.17641	0.0944175	12.4597	1.24e-35	8.14e-34		ENSG00000180316	PNPLA1	1.3345	-1.78365	0.567896	-3.1408	0.00168488	0.00487107
ENSG00000257883	RP11-497G19.1	0.4302	-1.78238	0.580514	-3.07034	0.00213815	0.00605367		ENSG00000262877	RP11-1055B8.4	7.80451	1.17598	0.44442	2.64611	0.00814233	0.0202998		ENSG00000117643	MAN1C1	18.8067	-1.7833	0.278234	-6.40934	1.46e-10	1.17e-09
ENSG00000184254	ALDH1A3	842.829	-1.78197	0.110107	-16.184	6.54e-59	2.24e-56		ENSG00000272696	RP11-339B21.13	9.77039	1.17572	0.454666	2.5859	0.00971261	0.0237589		ENSG00000257883	RP11-497G19.1	0.4302	-1.78238	0.580514	-3.07034	0.00213815	0.00605367
ENSG00000167419	LPO	1.73323	-1.78167	0.568226	-3.13551	0.00171558	0.00494923		ENSG00000150456	N6AMT2	91.4184	1.1743	0.153495	7.65044	2e-14	2.44e-13		ENSG00000184254	ALDH1A3	842.829	-1.78197	0.110107	-16.184	6.54e-59	2.24e-56
ENSG00000142949	PTPRF	2660.96	-1.7816	0.200679	-8.87786	6.82e-19	1.27e-17		ENSG00000101158	NELFCD	907.543	1.1741	0.0985946	11.9084	1.07e-32	5.69e-31		ENSG00000167419	LPO	1.73323	-1.78167	0.568226	-3.13551	0.00171558	0.00494923
ENSG00000172345	STARD5	11.8055	-1.78147	0.325264	-5.477	4.33e-08	2.54e-07		ENSG00000162144	CYB561A3	159.333	1.17349	0.161064	7.28586	3.2e-13	3.43e-12		ENSG00000142949	PTPRF	2660.96	-1.7816	0.200679	-8.87786	6.82e-19	1.27e-17
ENSG00000256001	RP11-575F12.2	9.69465	-1.78145	0.426897	-4.17303	3.01e-05	0.000118157		ENSG00000103121	CMC2	663.061	1.1716	0.123673	9.47331	2.71e-21	6.22e-20		ENSG00000172345	STARD5	11.8055	-1.78147	0.325264	-5.477	4.33e-08	2.54e-07
ENSG00000161405	IKZF3	3.41156	-1.78098	0.5165	-3.44817	0.000564395	0.00178588		ENSG00000215481	BCRP3	12.5958	1.17116	0.48012	2.4393	0.0147158	0.0344693		ENSG00000256001	RP11-575F12.2	9.69465	-1.78145	0.426897	-4.17303	3.01e-05	0.000118157
ENSG00000152256	PDK1	91.2741	-1.78074	0.172421	-10.3278	5.27e-25	1.64e-23		ENSG00000214114	MYCBP	294.317	1.17069	0.112011	10.4516	1.44e-25	4.72e-24		ENSG00000161405	IKZF3	3.41156	-1.78098	0.5165	-3.44817	0.000564395	0.00178588
ENSG00000198753	PLXNB3	6.02527	-1.77985	0.42067	-4.231	2.33e-05	9.32e-05		ENSG00000147669	POLR2K	1221.93	1.17063	0.12717	9.20523	3.41e-20	7.16e-19		ENSG00000152256	PDK1	91.2741	-1.78074	0.172421	-10.3278	5.27e-25	1.64e-23
ENSG00000213713	PIGCP1	5.53757	-1.7783	0.476691	-3.73051	0.00019109	0.000658257		ENSG00000118496	FBXO30	454.523	1.16983	0.157692	7.41841	1.19e-13	1.32e-12		ENSG00000198753	PLXNB3	6.02527	-1.77985	0.42067	-4.231	2.33e-05	9.32e-05
ENSG00000161270	NPHS1	8.61375	-1.77827	0.360764	-4.92917	8.26e-07	4.11e-06		ENSG00000113319	RASGRF2	13.444	1.16719	0.39127	2.98309	0.00285353	0.0078812		ENSG00000213713	PIGCP1	5.53757	-1.7783	0.476691	-3.73051	0.00019109	0.000658257
ENSG00000099994	SUSD2	25.8465	-1.77711	0.252756	-7.03093	2.05e-12	2.03e-11		ENSG00000260743	RP11-255C15.3	6.53243	1.16546	0.466382	2.49893	0.0124569	0.0297322		ENSG00000161270	NPHS1	8.61375	-1.77827	0.360764	-4.92917	8.26e-07	4.11e-06
ENSG00000012779	ALOX5	0.485824	-1.7767	0.611627	-2.90488	0.00367397	0.00993139		ENSG00000139233	LLPH	518.082	1.1651	0.107334	10.855	1.89e-27	7.05e-26		ENSG00000099994	SUSD2	25.8465	-1.77711	0.252756	-7.03093	2.05e-12	2.03e-11
ENSG00000113721	PDGFRB	6.06516	-1.77646	0.423262	-4.19707	2.7e-05	0.000107056		ENSG00000273162	RP11-108L7.15	11.1103	1.16373	0.38397	3.03079	0.00243915	0.00683603		ENSG00000012779	ALOX5	0.485824	-1.7767	0.611627	-2.90488	0.00367397	0.00993139
ENSG00000129946	SHC2	33.5691	-1.77616	0.200856	-8.84297	9.32e-19	1.71e-17		ENSG00000138778	CENPE	279.244	1.16249	0.178912	6.49755	8.16e-11	6.78e-10		ENSG00000113721	PDGFRB	6.06516	-1.77646	0.423262	-4.19707	2.7e-05	0.000107056
ENSG00000183148	ANKRD20A2	1.05774	-1.77542	0.604955	-2.9348	0.00333764	0.0090949		ENSG00000059145	UNKL	259.224	1.16189	0.160465	7.24077	4.46e-13	4.71e-12		ENSG00000129946	SHC2	33.5691	-1.77616	0.200856	-8.84297	9.32e-19	1.71e-17
ENSG00000232284	GNG12-AS1	3.71997	-1.77441	0.524247	-3.38468	0.000712623	0.0022144		ENSG00000267100	ILF3-AS1	153.146	1.16155	0.123235	9.42553	4.28e-21	9.65e-20		ENSG00000183148	ANKRD20A2	1.05774	-1.77542	0.604955	-2.9348	0.00333764	0.0090949
ENSG00000214456	PLIN5	16.9534	-1.77423	0.286427	-6.19433	5.85e-10	4.38e-09		ENSG00000260196	RP1-239B22.5	14.5615	1.1615	0.333266	3.48521	0.000491757	0.0015768		ENSG00000232284	GNG12-AS1	3.71997	-1.77441	0.524247	-3.38468	0.000712623	0.0022144
ENSG00000164845	FAM86FP	3.40053	-1.77404	0.525431	-3.37636	0.00073451	0.00227687		ENSG00000263013	RP11-876N24.5	5.34236	1.16087	0.492154	2.35875	0.0183365	0.0418216		ENSG00000214456	PLIN5	16.9534	-1.77423	0.286427	-6.19433	5.85e-10	4.38e-09
ENSG00000128591	FLNC	1309.02	-1.7731	0.189544	-9.35456	8.39e-21	1.86e-19		ENSG00000186529	CYP4F3	50.7148	1.16053	0.217693	5.33104	9.77e-08	5.5e-07		ENSG00000164845	FAM86FP	3.40053	-1.77404	0.525431	-3.37636	0.00073451	0.00227687
ENSG00000244558	KCNK15-AS1	3.99511	-1.773	0.450799	-3.93301	8.39e-05	0.000307041		ENSG00000198258	UBL5	2200.59	1.15938	0.188863	6.13873	8.32e-10	6.1e-09		ENSG00000128591	FLNC	1309.02	-1.7731	0.189544	-9.35456	8.39e-21	1.86e-19
ENSG00000007062	PROM1	199.217	-1.77292	0.16477	-10.76	5.32e-27	1.92e-25		ENSG00000217648	RP1-95L4.4	22.9919	1.15903	0.260906	4.44232	8.9e-06	3.8e-05		ENSG00000244558	KCNK15-AS1	3.99511	-1.773	0.450799	-3.93301	8.39e-05	0.000307041
ENSG00000076067	RBMS2	214.695	-1.77264	0.151236	-11.7211	9.94e-32	4.98e-30		ENSG00000267858	MZF1-AS1	21.736	1.15874	0.317036	3.65491	0.000257274	0.000866775		ENSG00000007062	PROM1	199.217	-1.77292	0.16477	-10.76	5.32e-27	1.92e-25
ENSG00000259856	RAB43P1	0.47416	-1.77198	0.595833	-2.97396	0.00293985	0.0080963		ENSG00000100410	PHF5A	981.255	1.15738	0.110254	10.4974	8.88e-26	2.95e-24		ENSG00000076067	RBMS2	214.695	-1.77264	0.151236	-11.7211	9.94e-32	4.98e-30
ENSG00000179715	PCED1B	8.75988	-1.7718	0.343995	-5.15067	2.6e-07	1.38e-06		ENSG00000215784	FAM72D	93.1769	1.15737	0.224035	5.16603	2.39e-07	1.28e-06		ENSG00000259856	RAB43P1	0.47416	-1.77198	0.595833	-2.97396	0.00293985	0.0080963
ENSG00000131791	PRKAB2	251.139	-1.7702	0.171698	-10.31	6.35e-25	1.97e-23		ENSG00000158050	DUSP2	799.457	1.15631	0.163407	7.07623	1.48e-12	1.49e-11		ENSG00000179715	PCED1B	8.75988	-1.7718	0.343995	-5.15067	2.6e-07	1.38e-06
ENSG00000143882	ATP6V1C2	32.1586	-1.76948	0.209539	-8.44463	3.05e-17	4.92e-16		ENSG00000108592	FTSJ3	1549.28	1.15569	0.103759	11.1382	8.18e-29	3.35e-27		ENSG00000131791	PRKAB2	251.139	-1.7702	0.171698	-10.31	6.35e-25	1.97e-23
ENSG00000251381	LINC00958	0.447519	-1.76944	0.589762	-3.00025	0.00269754	0.00748635		ENSG00000163053	SLC16A14	287.386	1.15557	0.133507	8.65554	4.91e-18	8.44e-17		ENSG00000143882	ATP6V1C2	32.1586	-1.76948	0.209539	-8.44463	3.05e-17	4.92e-16
ENSG00000180176	TH	0.498768	-1.76878	0.593836	-2.97857	0.00289596	0.00798977		ENSG00000132581	SDF2	885.894	1.15494	0.113487	10.1768	2.52e-24	7.4e-23		ENSG00000251381	LINC00958	0.447519	-1.76944	0.589762	-3.00025	0.00269754	0.00748635
ENSG00000102158	MAGT1	1299.61	-1.76835	0.182764	-9.67559	3.83e-22	9.48e-21		ENSG00000227354	RBM26-AS1	21.1456	1.15477	0.289404	3.99018	6.6e-05	0.00024588		ENSG00000180176	TH	0.498768	-1.76878	0.593836	-2.97857	0.00289596	0.00798977
ENSG00000168754	FAM178B	0.977524	-1.7679	0.605169	-2.92134	0.00348531	0.00946224		ENSG00000084207	GSTP1	9083.25	1.1546	0.135074	8.54792	1.25e-17	2.1e-16		ENSG00000102158	MAGT1	1299.61	-1.76835	0.182764	-9.67559	3.83e-22	9.48e-21
ENSG00000095370	SH2D3C	13.1854	-1.76758	0.312778	-5.65123	1.59e-08	9.91e-08		ENSG00000132507	EIF5A	10171.7	1.15384	0.119758	9.63471	5.71e-22	1.39e-20		ENSG00000168754	FAM178B	0.977524	-1.7679	0.605169	-2.92134	0.00348531	0.00946224
ENSG00000261794	GOLGA8H	0.718979	-1.76704	0.612676	-2.88414	0.00392484	0.0105328		ENSG00000224097	RP11-472B18.1	6.55971	1.15377	0.439672	2.62416	0.0086864	0.0215001		ENSG00000095370	SH2D3C	13.1854	-1.76758	0.312778	-5.65123	1.59e-08	9.91e-08
ENSG00000171016	PYGO1	8.09662	-1.76619	0.391878	-4.507	6.57e-06	2.87e-05		ENSG00000152253	SPC25	43.918	1.15281	0.204216	5.64508	1.65e-08	1.02e-07		ENSG00000261794	GOLGA8H	0.718979	-1.76704	0.612676	-2.88414	0.00392484	0.0105328
ENSG00000263327	TAPT1-AS1	0.934241	-1.76559	0.60763	-2.90569	0.00366442	0.00990672		ENSG00000196642	RABL6	1514.61	1.15167	0.112626	10.2257	1.52e-24	4.58e-23		ENSG00000171016	PYGO1	8.09662	-1.76619	0.391878	-4.507	6.57e-06	2.87e-05
ENSG00000146090	RASGEF1C	15.2283	-1.76194	0.257748	-6.8359	8.15e-12	7.53e-11		ENSG00000131153	GINS2	720.623	1.15139	0.134265	8.57547	9.87e-18	1.66e-16		ENSG00000263327	TAPT1-AS1	0.934241	-1.76559	0.60763	-2.90569	0.00366442	0.00990672
ENSG00000260552	RP11-49I11.1	1.71323	-1.7612	0.564903	-3.1177	0.00182268	0.00523066		ENSG00000177370	TIMM22	23.2642	1.15063	0.261099	4.40688	1.05e-05	4.44e-05		ENSG00000146090	RASGEF1C	15.2283	-1.76194	0.257748	-6.8359	8.15e-12	7.53e-11
ENSG00000253477	RP11-1C8.4	1.0796	-1.76074	0.606477	-2.90323	0.00369339	0.0099745		ENSG00000165416	SUGT1	1906.56	1.15	0.0908117	12.6636	9.41e-37	6.79e-35		ENSG00000260552	RP11-49I11.1	1.71323	-1.7612	0.564903	-3.1177	0.00182268	0.00523066
ENSG00000180801	ARSJ	21.7249	-1.7607	0.325516	-5.40895	6.34e-08	3.64e-07		ENSG00000279508	AL589743.1	7.96948	1.14922	0.437404	2.62736	0.00860502	0.0213331		ENSG00000253477	RP11-1C8.4	1.0796	-1.76074	0.606477	-2.90323	0.00369339	0.0099745
ENSG00000131126	TEX101	0.435073	-1.76066	0.590593	-2.98117	0.00287151	0.00792803		ENSG00000203780	FANK1	41.1158	1.1486	0.190892	6.01702	1.78e-09	1.25e-08		ENSG00000180801	ARSJ	21.7249	-1.7607	0.325516	-5.40895	6.34e-08	3.64e-07
ENSG00000237687	LINC00686	0.657644	-1.76061	0.614025	-2.86733	0.0041395	0.0110483		ENSG00000180626	ZNF594	28.9446	1.14857	0.297524	3.86042	0.000113194	0.000405975		ENSG00000131126	TEX101	0.435073	-1.76066	0.590593	-2.98117	0.00287151	0.00792803
ENSG00000187595	ZNF385C	12.7263	-1.76057	0.310269	-5.67433	1.39e-08	8.75e-08		ENSG00000134297	PLEKHA8P1	22.0649	1.14813	0.253637	4.52668	5.99e-06	2.63e-05		ENSG00000237687	LINC00686	0.657644	-1.76061	0.614025	-2.86733	0.0041395	0.0110483
ENSG00000168026	TTC21A	27.7974	-1.76047	0.214245	-8.2171	2.08e-16	3.1e-15		ENSG00000176928	GCNT4	7.57971	1.14683	0.500537	2.29121	0.0219515	0.0490502		ENSG00000187595	ZNF385C	12.7263	-1.76057	0.310269	-5.67433	1.39e-08	8.75e-08
ENSG00000169184	MN1	59.3324	-1.7601	0.211211	-8.33337	7.86e-17	1.22e-15		ENSG00000128253	RFPL2	30.0321	1.14672	0.35835	3.20002	0.00137419	0.00404194		ENSG00000168026	TTC21A	27.7974	-1.76047	0.214245	-8.2171	2.08e-16	3.1e-15
ENSG00000132938	MTUS2	1.92385	-1.76004	0.579497	-3.03718	0.00238799	0.0067041		ENSG00000255198	SNHG9	111.666	1.1449	0.236337	4.84435	1.27e-06	6.17e-06		ENSG00000169184	MN1	59.3324	-1.7601	0.211211	-8.33337	7.86e-17	1.22e-15
ENSG00000135063	FAM189A2	33.7271	-1.75913	0.213752	-8.22976	1.88e-16	2.81e-15		ENSG00000167912	RP11-25K19.1	4.34545	1.14439	0.482417	2.3722	0.0176825	0.0404985		ENSG00000132938	MTUS2	1.92385	-1.76004	0.579497	-3.03718	0.00238799	0.0067041
ENSG00000167306	MYO5B	293.183	-1.75882	0.201774	-8.71682	2.86e-18	5.03e-17		ENSG00000163535	SGOL2	579.737	1.14433	0.170536	6.7102	1.94e-11	1.74e-10		ENSG00000135063	FAM189A2	33.7271	-1.75913	0.213752	-8.22976	1.88e-16	2.81e-15
ENSG00000151136	BTBD11	68.0171	-1.75758	0.184646	-9.51864	1.75e-21	4.09e-20		ENSG00000165181	C9orf84	7.52168	1.14404	0.417522	2.74006	0.00614275	0.0157446		ENSG00000167306	MYO5B	293.183	-1.75882	0.201774	-8.71682	2.86e-18	5.03e-17
ENSG00000197442	MAP3K5	126.755	-1.75607	0.172884	-10.1575	3.07e-24	8.93e-23		ENSG00000229833	PET100	31.9259	1.1436	0.312852	3.65541	0.000256771	0.000865332		ENSG00000151136	BTBD11	68.0171	-1.75758	0.184646	-9.51864	1.75e-21	4.09e-20
ENSG00000254166	CASC19	3.22656	-1.75597	0.536483	-3.27312	0.00106368	0.00319686		ENSG00000100297	MCM5	1821.71	1.14337	0.0910176	12.5621	3.41e-36	2.38e-34		ENSG00000197442	MAP3K5	126.755	-1.75607	0.172884	-10.1575	3.07e-24	8.93e-23
ENSG00000260091	RP11-33B1.4	2.07563	-1.75593	0.561917	-3.12489	0.00177869	0.00511336		ENSG00000040275	SPDL1	342.499	1.14302	0.11763	9.71706	2.55e-22	6.37e-21		ENSG00000254166	CASC19	3.22656	-1.75597	0.536483	-3.27312	0.00106368	0.00319686
ENSG00000076641	PAG1	61.0822	-1.75593	0.246867	-7.11285	1.14e-12	1.16e-11		ENSG00000169684	CHRNA5	130.846	1.14243	0.185283	6.16586	7.01e-10	5.18e-09		ENSG00000260091	RP11-33B1.4	2.07563	-1.75593	0.561917	-3.12489	0.00177869	0.00511336
ENSG00000138131	LOXL4	22.3745	-1.75588	0.252275	-6.96018	3.4e-12	3.27e-11		ENSG00000185880	TRIM69	45.9023	1.14241	0.177268	6.44452	1.16e-10	9.47e-10		ENSG00000076641	PAG1	61.0822	-1.75593	0.246867	-7.11285	1.14e-12	1.16e-11
ENSG00000065923	SLC9A7	313.441	-1.75567	0.171693	-10.2256	1.52e-24	4.58e-23		ENSG00000186871	ERCC6L	242.683	1.14241	0.141111	8.09582	5.69e-16	8.14e-15		ENSG00000138131	LOXL4	22.3745	-1.75588	0.252275	-6.96018	3.4e-12	3.27e-11
ENSG00000139318	DUSP6	2867.41	-1.75559	0.110931	-15.826	2.06e-56	5.64e-54		ENSG00000152147	GEMIN6	244.684	1.14182	0.138587	8.23901	1.74e-16	2.61e-15		ENSG00000065923	SLC9A7	313.441	-1.75567	0.171693	-10.2256	1.52e-24	4.58e-23
ENSG00000170464	DNAJC18	85.9393	-1.7551	0.140416	-12.4992	7.54e-36	5.07e-34		ENSG00000228106	RP11-452F19.3	40.6823	1.14076	0.21751	5.24464	1.57e-07	8.58e-07		ENSG00000139318	DUSP6	2867.41	-1.75559	0.110931	-15.826	2.06e-56	5.64e-54
ENSG00000179094	PER1	749.389	-1.75416	0.110779	-15.8347	1.79e-56	4.97e-54		ENSG00000274712	RP11-147L13.15	23.349	1.14015	0.272508	4.18393	2.87e-05	0.000113071		ENSG00000170464	DNAJC18	85.9393	-1.7551	0.140416	-12.4992	7.54e-36	5.07e-34
ENSG00000130592	LSP1	1.3439	-1.75305	0.58727	-2.98509	0.00283499	0.00783472		ENSG00000123545	NDUFAF4	421.812	1.14004	0.10108	11.2786	1.67e-29	7.22e-28		ENSG00000179094	PER1	749.389	-1.75416	0.110779	-15.8347	1.79e-56	4.97e-54
ENSG00000083123	BCKDHB	67.2005	-1.75233	0.168805	-10.3808	3.03e-25	9.63e-24		ENSG00000281013	NDUFA6	28.9702	1.13989	0.244423	4.66359	3.11e-06	1.42e-05		ENSG00000130592	LSP1	1.3439	-1.75305	0.58727	-2.98509	0.00283499	0.00783472
ENSG00000162670	BRINP3	0.81341	-1.75184	0.611465	-2.86499	0.00417029	0.011124		ENSG00000206149	HERC2P9	9.40412	1.13929	0.35408	3.2176	0.0012927	0.00382473		ENSG00000083123	BCKDHB	67.2005	-1.75233	0.168805	-10.3808	3.03e-25	9.63e-24
ENSG00000101336	HCK	3.18037	-1.75123	0.501531	-3.49177	0.000479836	0.00154207		ENSG00000124733	MEA1	677.622	1.13887	0.0981522	11.6031	3.97e-31	1.9e-29		ENSG00000162670	BRINP3	0.81341	-1.75184	0.611465	-2.86499	0.00417029	0.011124
ENSG00000180644	PRF1	22.5388	-1.75098	0.224352	-7.80461	5.97e-15	7.7e-14		ENSG00000279457	FO538757.2	48.7244	1.13793	0.204633	5.56083	2.69e-08	1.62e-07		ENSG00000101336	HCK	3.18037	-1.75123	0.501531	-3.49177	0.000479836	0.00154207
ENSG00000229447	RP11-490K7.4	0.587244	-1.74899	0.606559	-2.88345	0.00393341	0.0105545		ENSG00000188739	RBM34	19.3419	1.13783	0.306513	3.71219	0.000205477	0.000704544		ENSG00000180644	PRF1	22.5388	-1.75098	0.224352	-7.80461	5.97e-15	7.7e-14
ENSG00000090054	SPTLC1	837.33	-1.74891	0.221645	-7.89059	3.01e-15	4.02e-14		ENSG00000213066	FGFR1OP	84.5948	1.13767	0.168972	6.73289	1.66e-11	1.49e-10		ENSG00000229447	RP11-490K7.4	0.587244	-1.74899	0.606559	-2.88345	0.00393341	0.0105545
ENSG00000011028	MRC2	185.457	-1.74883	0.171069	-10.2229	1.57e-24	4.7e-23		ENSG00000198692	EIF1AY	360.375	1.13612	0.129154	8.79662	1.41e-18	2.54e-17		ENSG00000090054	SPTLC1	837.33	-1.74891	0.221645	-7.89059	3.01e-15	4.02e-14
ENSG00000125965	GDF5	3.15617	-1.74882	0.545213	-3.20759	0.00133854	0.00394765		ENSG00000104886	PLEKHJ1	792.073	1.13601	0.122195	9.29672	1.45e-20	3.16e-19		ENSG00000011028	MRC2	185.457	-1.74883	0.171069	-10.2229	1.57e-24	4.7e-23
ENSG00000255248	RP11-166D19.1	327.869	-1.74862	0.107302	-16.2963	1.05e-59	3.89e-57		ENSG00000166997	CNPY4	19.109	1.13188	0.291593	3.88173	0.000103717	0.000374436		ENSG00000125965	GDF5	3.15617	-1.74882	0.545213	-3.20759	0.00133854	0.00394765
ENSG00000204581	AC096670.3	0.446989	-1.74709	0.592329	-2.94952	0.00318267	0.0086994		ENSG00000277203	F8A1	94.047	1.13167	0.161029	7.02771	2.1e-12	2.07e-11		ENSG00000255248	RP11-166D19.1	327.869	-1.74862	0.107302	-16.2963	1.05e-59	3.89e-57
ENSG00000000457	SCYL3	71.1236	-1.74616	0.22677	-7.70013	1.36e-14	1.69e-13		ENSG00000261437	RP11-22C11.2	16.849	1.13136	0.279608	4.04625	5.2e-05	0.000196655		ENSG00000204581	AC096670.3	0.446989	-1.74709	0.592329	-2.94952	0.00318267	0.0086994
ENSG00000008226	DLEC1	1.07424	-1.74598	0.615506	-2.83666	0.00455886	0.0120487		ENSG00000105821	DNAJC2	576.352	1.13098	0.126535	8.93807	3.96e-19	7.52e-18		ENSG00000000457	SCYL3	71.1236	-1.74616	0.22677	-7.70013	1.36e-14	1.69e-13
ENSG00000115590	IL1R2	4.16134	-1.74556	0.440462	-3.96302	7.4e-05	0.000273406		ENSG00000279692	RP11-1055B8.1	17.9248	1.12973	0.32865	3.43748	0.000587148	0.00185126		ENSG00000008226	DLEC1	1.07424	-1.74598	0.615506	-2.83666	0.00455886	0.0120487
ENSG00000104081	BMF	29.8854	-1.74515	0.26331	-6.62773	3.41e-11	2.97e-10		ENSG00000232527	RP11-14N7.2	16.7808	1.12804	0.318394	3.5429	0.000395751	0.00129169		ENSG00000115590	IL1R2	4.16134	-1.74556	0.440462	-3.96302	7.4e-05	0.000273406
ENSG00000280114	RP5-875O13.7	0.470626	-1.74515	0.597092	-2.92274	0.00346963	0.00942331		ENSG00000131495	NDUFA2	259.461	1.12692	0.191094	5.89719	3.7e-09	2.51e-08		ENSG00000104081	BMF	29.8854	-1.74515	0.26331	-6.62773	3.41e-11	2.97e-10
ENSG00000135749	PCNXL2	134.095	-1.74457	0.167835	-10.3945	2.63e-25	8.39e-24		ENSG00000088727	KIF9	97.6621	1.12674	0.155408	7.25017	4.16e-13	4.41e-12		ENSG00000280114	RP5-875O13.7	0.470626	-1.74515	0.597092	-2.92274	0.00346963	0.00942331
ENSG00000154269	ENPP3	2.3471	-1.74401	0.563719	-3.09376	0.0019764	0.00563313		ENSG00000104907	TRMT1	1270.98	1.12643	0.0954434	11.8021	3.81e-32	1.96e-30		ENSG00000135749	PCNXL2	134.095	-1.74457	0.167835	-10.3945	2.63e-25	8.39e-24
ENSG00000172986	GXYLT2	40.8424	-1.74181	0.190197	-9.15795	5.29e-20	1.09e-18		ENSG00000147099	HDAC8	195.307	1.12632	0.130075	8.65905	4.76e-18	8.19e-17		ENSG00000154269	ENPP3	2.3471	-1.74401	0.563719	-3.09376	0.0019764	0.00563313
ENSG00000120332	TNN	0.725563	-1.74176	0.607444	-2.86735	0.00413919	0.0110483		ENSG00000154146	NRGN	269.3	1.12515	0.174656	6.44211	1.18e-10	9.6e-10		ENSG00000172986	GXYLT2	40.8424	-1.74181	0.190197	-9.15795	5.29e-20	1.09e-18
ENSG00000169891	REPS2	80.9312	-1.74114	0.138976	-12.5283	5.23e-36	3.58e-34		ENSG00000119705	SLIRP	986.009	1.12514	0.138247	8.13862	4e-16	5.8e-15		ENSG00000120332	TNN	0.725563	-1.74176	0.607444	-2.86735	0.00413919	0.0110483
ENSG00000130723	PRRC2B	672.082	-1.74055	0.306891	-5.67154	1.42e-08	8.87e-08		ENSG00000169683	LRRC45	474.501	1.12501	0.147247	7.64026	2.17e-14	2.62e-13		ENSG00000169891	REPS2	80.9312	-1.74114	0.138976	-12.5283	5.23e-36	3.58e-34
ENSG00000170775	GPR37	50.903	-1.73909	0.210971	-8.24327	1.68e-16	2.53e-15		ENSG00000078668	VDAC3	1420.5	1.12473	0.0843313	13.337	1.41e-40	1.35e-38		ENSG00000130723	PRRC2B	672.082	-1.74055	0.306891	-5.67154	1.42e-08	8.87e-08
ENSG00000280663	PCMTD2	1.81092	-1.73799	0.57842	-3.00472	0.00265829	0.00738575		ENSG00000278768	BACE1-AS	21.0996	1.12424	0.295954	3.79869	0.000145463	0.000512047		ENSG00000170775	GPR37	50.903	-1.73909	0.210971	-8.24327	1.68e-16	2.53e-15
ENSG00000172139	SLC9C1	4.04138	-1.7377	0.528059	-3.29073	0.000999269	0.00301986		ENSG00000075407	ZNF37A	263.741	1.12364	0.194167	5.78698	7.17e-09	4.67e-08		ENSG00000280663	PCMTD2	1.81092	-1.73799	0.57842	-3.00472	0.00265829	0.00738575
ENSG00000028137	TNFRSF1B	11.4372	-1.73765	0.363675	-4.77802	1.77e-06	8.43e-06		ENSG00000113312	TTC1	1218.3	1.12312	0.105978	10.5977	3.06e-26	1.05e-24		ENSG00000172139	SLC9C1	4.04138	-1.7377	0.528059	-3.29073	0.000999269	0.00301986
ENSG00000251574	RP11-6N13.1	2.37758	-1.73756	0.54235	-3.20376	0.00135646	0.00399436		ENSG00000168255	POLR2J3	37.8373	1.12194	0.238528	4.70359	2.56e-06	1.19e-05		ENSG00000028137	TNFRSF1B	11.4372	-1.73765	0.363675	-4.77802	1.77e-06	8.43e-06
ENSG00000115257	PCSK4	20.5847	-1.73644	0.275361	-6.30605	2.86e-10	2.22e-09		ENSG00000140307	GTF2A2	1174.19	1.12141	0.151295	7.41212	1.24e-13	1.38e-12		ENSG00000251574	RP11-6N13.1	2.37758	-1.73756	0.54235	-3.20376	0.00135646	0.00399436
ENSG00000260615	RPL23AP97	0.589345	-1.73596	0.614245	-2.82616	0.00471091	0.0123908		ENSG00000242485	MRPL20	741.553	1.1212	0.130702	8.5783	9.63e-18	1.62e-16		ENSG00000115257	PCSK4	20.5847	-1.73644	0.275361	-6.30605	2.86e-10	2.22e-09
ENSG00000205578	POM121B	4.47951	-1.73526	0.498904	-3.47815	0.000504883	0.00161422		ENSG00000172530	BANP	518.501	1.12117	0.114876	9.75979	1.68e-22	4.26e-21		ENSG00000260615	RPL23AP97	0.589345	-1.73596	0.614245	-2.82616	0.00471091	0.0123908
ENSG00000033867	SLC4A7	554.555	-1.73514	0.212746	-8.15589	3.47e-16	5.05e-15		ENSG00000272604	RP11-251G23.5	25.6751	1.12002	0.290345	3.85753	0.000114537	0.000410408		ENSG00000205578	POM121B	4.47951	-1.73526	0.498904	-3.47815	0.000504883	0.00161422
ENSG00000181085	MAPK15	1.1538	-1.73479	0.596011	-2.91067	0.00360655	0.00976748		ENSG00000276517	AL133243.2	10.9496	1.11907	0.365328	3.0632	0.0021898	0.00618696		ENSG00000033867	SLC4A7	554.555	-1.73514	0.212746	-8.15589	3.47e-16	5.05e-15
ENSG00000143851	PTPN7	2.48637	-1.73452	0.501464	-3.45891	0.000542375	0.00172189		ENSG00000255508	RP11-864I4.1	12.8796	1.11869	0.388528	2.87929	0.00398572	0.0106812		ENSG00000181085	MAPK15	1.1538	-1.73479	0.596011	-2.91067	0.00360655	0.00976748
ENSG00000243016	RP11-305F5.2	0.762699	-1.73139	0.609536	-2.8405	0.00450427	0.0119209		ENSG00000170619	COMMD5	562.518	1.11856	0.136373	8.20223	2.36e-16	3.5e-15		ENSG00000143851	PTPN7	2.48637	-1.73452	0.501464	-3.45891	0.000542375	0.00172189
ENSG00000146674	IGFBP3	9.74452	-1.73033	0.395557	-4.37441	1.22e-05	5.09e-05		ENSG00000106591	MRPL32	652.691	1.11806	0.123883	9.02512	1.79e-19	3.51e-18		ENSG00000243016	RP11-305F5.2	0.762699	-1.73139	0.609536	-2.8405	0.00450427	0.0119209
ENSG00000112414	ADGRG6	954.604	-1.73019	0.201535	-8.58507	9.08e-18	1.54e-16		ENSG00000274265	CH17-189H20.1	13.6952	1.11804	0.313581	3.5654	0.0003633	0.00119357		ENSG00000146674	IGFBP3	9.74452	-1.73033	0.395557	-4.37441	1.22e-05	5.09e-05
ENSG00000187957	DNER	53.7507	-1.73002	0.223145	-7.75293	8.98e-15	1.14e-13		ENSG00000072506	HSD17B10	1126.9	1.11757	0.121018	9.23476	2.59e-20	5.5e-19		ENSG00000112414	ADGRG6	954.604	-1.73019	0.201535	-8.58507	9.08e-18	1.54e-16
ENSG00000103811	CTSH	174.36	-1.73001	0.16915	-10.2277	1.49e-24	4.5e-23		ENSG00000129255	MPDU1	964.318	1.11586	0.0997065	11.1914	4.49e-29	1.89e-27		ENSG00000187957	DNER	53.7507	-1.73002	0.223145	-7.75293	8.98e-15	1.14e-13
ENSG00000198133	TMEM229B	15.295	-1.72974	0.294435	-5.87477	4.23e-09	2.85e-08		ENSG00000235217	TSPY26P	8.19923	1.11396	0.407133	2.7361	0.00621723	0.0159231		ENSG00000103811	CTSH	174.36	-1.73001	0.16915	-10.2277	1.49e-24	4.5e-23
ENSG00000250829	RP11-11N5.1	3.99327	-1.72968	0.52653	-3.28505	0.00101963	0.00307694		ENSG00000108961	RANGRF	10.5291	1.11379	0.389465	2.8598	0.00423911	0.0112801		ENSG00000198133	TMEM229B	15.295	-1.72974	0.294435	-5.87477	4.23e-09	2.85e-08
ENSG00000118985	ELL2	989.583	-1.72899	0.113045	-15.2948	8.29e-53	1.8e-50		ENSG00000071655	MBD3	641.18	1.11283	0.118844	9.36376	7.69e-21	1.71e-19		ENSG00000250829	RP11-11N5.1	3.99327	-1.72968	0.52653	-3.28505	0.00101963	0.00307694
ENSG00000019505	SYT13	39.5946	-1.72889	0.210316	-8.22043	2.03e-16	3.02e-15		ENSG00000124172	ATP5E	3166.59	1.11257	0.167006	6.66188	2.7e-11	2.38e-10		ENSG00000118985	ELL2	989.583	-1.72899	0.113045	-15.2948	8.29e-53	1.8e-50
ENSG00000183049	CAMK1D	104.421	-1.72885	0.180291	-9.5892	8.88e-22	2.13e-20		ENSG00000183032	SLC25A21	22.9525	1.11215	0.320745	3.46739	0.000525534	0.00167211		ENSG00000019505	SYT13	39.5946	-1.72889	0.210316	-8.22043	2.03e-16	3.02e-15
ENSG00000068305	MEF2A	322.718	-1.72849	0.167571	-10.3149	6.03e-25	1.88e-23		ENSG00000271780	RP11-1017G21.5	11.9017	1.11155	0.341148	3.25828	0.00112092	0.0033553		ENSG00000183049	CAMK1D	104.421	-1.72885	0.180291	-9.5892	8.88e-22	2.13e-20
ENSG00000222047	C10orf55	1.71149	-1.72824	0.578722	-2.98631	0.00282367	0.00780625		ENSG00000180921	FAM83H	249.089	1.11121	0.176867	6.28272	3.33e-10	2.57e-09		ENSG00000068305	MEF2A	322.718	-1.72849	0.167571	-10.3149	6.03e-25	1.88e-23
ENSG00000116761	CTH	204.231	-1.72779	0.126403	-13.6689	1.56e-42	1.71e-40		ENSG00000197170	PSMD12	3713.16	1.11056	0.115707	9.59805	8.15e-22	1.96e-20		ENSG00000222047	C10orf55	1.71149	-1.72824	0.578722	-2.98631	0.00282367	0.00780625
ENSG00000259321	RP11-468E2.5	1.8751	-1.72746	0.559979	-3.08486	0.00203651	0.00579083		ENSG00000085733	CTTN	1780.7	1.10893	0.0958303	11.5719	5.72e-31	2.72e-29		ENSG00000116761	CTH	204.231	-1.72779	0.126403	-13.6689	1.56e-42	1.71e-40
ENSG00000144583	42798	4.27936	-1.7274	0.488241	-3.53802	0.000403144	0.00131315		ENSG00000101057	MYBL2	1643.17	1.10889	0.0935073	11.8588	1.94e-32	1.02e-30		ENSG00000259321	RP11-468E2.5	1.8751	-1.72746	0.559979	-3.08486	0.00203651	0.00579083
ENSG00000232987	LINC01219	0.603194	-1.72677	0.60378	-2.85994	0.0042372	0.0112763		ENSG00000112118	MCM3	3138.68	1.10822	0.10969	10.1032	5.35e-24	1.53e-22		ENSG00000144583	42798	4.27936	-1.7274	0.488241	-3.53802	0.000403144	0.00131315
ENSG00000130119	GNL3L	68.013	-1.7262	0.299589	-5.7619	8.32e-09	5.39e-08		ENSG00000170439	METTL7B	118.72	1.10787	0.169441	6.53841	6.22e-11	5.24e-10		ENSG00000232987	LINC01219	0.603194	-1.72677	0.60378	-2.85994	0.0042372	0.0112763
ENSG00000277897	GSTT2	0.754664	-1.72591	0.614165	-2.81017	0.00495154	0.012958		ENSG00000269335	IKBKG	201.032	1.10751	0.121535	9.11268	8.04e-20	1.63e-18		ENSG00000130119	GNL3L	68.013	-1.7262	0.299589	-5.7619	8.32e-09	5.39e-08
ENSG00000136158	SPRY2	142.757	-1.72578	0.18735	-9.21153	3.22e-20	6.77e-19		ENSG00000139291	TMEM19	192.853	1.10749	0.147918	7.4872	7.04e-14	8.03e-13		ENSG00000277897	GSTT2	0.754664	-1.72591	0.614165	-2.81017	0.00495154	0.012958
ENSG00000179862	CITED4	32.3817	-1.72521	0.209477	-8.23579	1.78e-16	2.68e-15		ENSG00000132664	POLR3F	255.998	1.10715	0.113331	9.76916	1.53e-22	3.9e-21		ENSG00000136158	SPRY2	142.757	-1.72578	0.18735	-9.21153	3.22e-20	6.77e-19
ENSG00000204524	ZNF805	27.5305	-1.72507	0.26965	-6.39743	1.58e-10	1.26e-09		ENSG00000176890	TYMS	941.942	1.10625	0.16062	6.8874	5.68e-12	5.35e-11		ENSG00000179862	CITED4	32.3817	-1.72521	0.209477	-8.23579	1.78e-16	2.68e-15
ENSG00000131771	PPP1R1B	4.49728	-1.72469	0.419937	-4.10702	4.01e-05	0.000154385		ENSG00000229320	KRT8P12	65.4495	1.10622	0.269212	4.10908	3.97e-05	0.000153092		ENSG00000204524	ZNF805	27.5305	-1.72507	0.26965	-6.39743	1.58e-10	1.26e-09
ENSG00000198108	CHSY3	21.3782	-1.72449	0.295814	-5.82964	5.55e-09	3.68e-08		ENSG00000179958	DCTPP1	1046.6	1.10605	0.178393	6.20005	5.64e-10	4.23e-09		ENSG00000131771	PPP1R1B	4.49728	-1.72469	0.419937	-4.10702	4.01e-05	0.000154385
ENSG00000204666	FLJ26850	19.4036	-1.72382	0.380646	-4.52867	5.94e-06	2.61e-05		ENSG00000144559	TAMM41	52.7513	1.10527	0.187989	5.87944	4.12e-09	2.78e-08		ENSG00000198108	CHSY3	21.3782	-1.72449	0.295814	-5.82964	5.55e-09	3.68e-08
ENSG00000107798	LIPA	404.312	-1.72279	0.160083	-10.7619	5.21e-27	1.88e-25		ENSG00000007520	TSR3	446.625	1.10438	0.117022	9.43739	3.82e-21	8.66e-20		ENSG00000204666	FLJ26850	19.4036	-1.72382	0.380646	-4.52867	5.94e-06	2.61e-05
ENSG00000092929	UNC13D	140.536	-1.7227	0.133422	-12.9116	3.87e-38	3.09e-36		ENSG00000158869	FCER1G	6.06149	1.10336	0.402516	2.74116	0.00612223	0.0156973		ENSG00000107798	LIPA	404.312	-1.72279	0.160083	-10.7619	5.21e-27	1.88e-25
ENSG00000249091	RP11-733C7.1	0.810343	-1.72266	0.60875	-2.82983	0.00465724	0.0122749		ENSG00000276802	HERC2	108.321	1.10292	0.244927	4.50308	6.7e-06	2.92e-05		ENSG00000092929	UNC13D	140.536	-1.7227	0.133422	-12.9116	3.87e-38	3.09e-36
ENSG00000263551	RP11-78F17.1	1.78006	-1.72136	0.608281	-2.82988	0.00465653	0.0122744		ENSG00000259865	RP11-488L18.10	89.6059	1.10183	0.290253	3.79612	0.000146981	0.000516915		ENSG00000249091	RP11-733C7.1	0.810343	-1.72266	0.60875	-2.82983	0.00465724	0.0122749
ENSG00000274750	HIST1H3E	6.9804	-1.72121	0.448105	-3.84109	0.000122492	0.000436462		ENSG00000075702	WDR62	298.382	1.10175	0.152888	7.20621	5.75e-13	6e-12		ENSG00000263551	RP11-78F17.1	1.78006	-1.72136	0.608281	-2.82988	0.00465653	0.0122744
ENSG00000156030	ELMSAN1	481.96	-1.72029	0.194157	-8.8603	7.98e-19	1.48e-17		ENSG00000170345	FOS	3789.98	1.10136	0.173663	6.34192	2.27e-10	1.78e-09		ENSG00000274750	HIST1H3E	6.9804	-1.72121	0.448105	-3.84109	0.000122492	0.000436462
ENSG00000213386	RP11-779O18.2	1.303	-1.72017	0.603645	-2.84963	0.00437698	0.0116067		ENSG00000251003	ZFPM2-AS1	262.647	1.10023	0.103277	10.6532	1.68e-26	5.86e-25		ENSG00000156030	ELMSAN1	481.96	-1.72029	0.194157	-8.8603	7.98e-19	1.48e-17
ENSG00000273443	RP11-54O7.18	1.83169	-1.72006	0.585755	-2.93649	0.00331953	0.00904768		ENSG00000122483	CCDC18	137.372	1.09953	0.215483	5.10265	3.35e-07	1.75e-06		ENSG00000213386	RP11-779O18.2	1.303	-1.72017	0.603645	-2.84963	0.00437698	0.0116067
ENSG00000112715	VEGFA	675.435	-1.71939	0.133923	-12.8386	9.96e-38	7.69e-36		ENSG00000139985	ADAM21	16.1172	1.09888	0.307396	3.57479	0.000350504	0.00115433		ENSG00000273443	RP11-54O7.18	1.83169	-1.72006	0.585755	-2.93649	0.00331953	0.00904768
ENSG00000205084	TMEM231	126.622	-1.7183	0.174414	-9.85188	6.73e-23	1.76e-21		ENSG00000281650	CH17-64J14.5	7.06763	1.09867	0.456975	2.40423	0.0162065	0.0375443		ENSG00000112715	VEGFA	675.435	-1.71939	0.133923	-12.8386	9.96e-38	7.69e-36
ENSG00000243406	MRPS31P5	2.02636	-1.71707	0.572555	-2.99897	0.00270896	0.00751532		ENSG00000145194	ECE2	263.37	1.0975	0.17186	6.38605	1.7e-10	1.36e-09		ENSG00000205084	TMEM231	126.622	-1.7183	0.174414	-9.85188	6.73e-23	1.76e-21
ENSG00000127863	TNFRSF19	14.4267	-1.71572	0.305617	-5.61395	1.98e-08	1.21e-07		ENSG00000148296	SURF6	67.2943	1.09726	0.178538	6.1458	7.96e-10	5.85e-09		ENSG00000243406	MRPS31P5	2.02636	-1.71707	0.572555	-2.99897	0.00270896	0.00751532
ENSG00000144908	ALDH1L1	2.95638	-1.71547	0.520649	-3.29487	0.000984676	0.0029785		ENSG00000167088	SNRPD1	1595.27	1.09543	0.103349	10.5993	3e-26	1.03e-24		ENSG00000127863	TNFRSF19	14.4267	-1.71572	0.305617	-5.61395	1.98e-08	1.21e-07
ENSG00000240891	PLCXD2	10.2996	-1.71524	0.424559	-4.04006	5.34e-05	0.000201389		ENSG00000108179	PPIF	1353.46	1.09499	0.0887992	12.3311	6.16e-35	3.85e-33		ENSG00000144908	ALDH1L1	2.95638	-1.71547	0.520649	-3.29487	0.000984676	0.0029785
ENSG00000247679	RP11-1277A3.1	9.32841	-1.71496	0.394086	-4.35173	1.35e-05	5.61e-05		ENSG00000183317	EPHA10	85.4274	1.09491	0.175259	6.24738	4.17e-10	3.19e-09		ENSG00000240891	PLCXD2	10.2996	-1.71524	0.424559	-4.04006	5.34e-05	0.000201389
ENSG00000118217	ATF6	1080.3	-1.71446	0.132639	-12.9257	3.22e-38	2.59e-36		ENSG00000151466	SCLT1	142.625	1.09438	0.149748	7.30816	2.71e-13	2.92e-12		ENSG00000247679	RP11-1277A3.1	9.32841	-1.71496	0.394086	-4.35173	1.35e-05	5.61e-05
ENSG00000269843	CTC-490E21.10	1.83518	-1.71432	0.577912	-2.96641	0.00301301	0.00827497		ENSG00000178028	DMAP1	268.056	1.09391	0.115981	9.43184	4.03e-21	9.12e-20		ENSG00000118217	ATF6	1080.3	-1.71446	0.132639	-12.9257	3.22e-38	2.59e-36
ENSG00000163803	PLB1	3.10701	-1.71413	0.501059	-3.421	0.000623903	0.00195748		ENSG00000170515	PA2G4	3287.26	1.09367	0.111137	9.84076	7.51e-23	1.96e-21		ENSG00000269843	CTC-490E21.10	1.83518	-1.71432	0.577912	-2.96641	0.00301301	0.00827497
ENSG00000108813	DLX4	102.724	-1.71345	0.134635	-12.7266	4.21e-37	3.12e-35		ENSG00000203791	METTL10	222.879	1.09367	0.159429	6.8599	6.89e-12	6.42e-11		ENSG00000163803	PLB1	3.10701	-1.71413	0.501059	-3.421	0.000623903	0.00195748
ENSG00000106852	LHX6	47.4999	-1.71325	0.184449	-9.28851	1.56e-20	3.4e-19		ENSG00000276509	CH17-353B19.1	6.05642	1.0929	0.414364	2.63754	0.00835087	0.0207634		ENSG00000108813	DLX4	102.724	-1.71345	0.134635	-12.7266	4.21e-37	3.12e-35
ENSG00000143479	DYRK3	47.9228	-1.71268	0.199567	-8.58196	9.33e-18	1.58e-16		ENSG00000176014	TUBB6	1940.43	1.09259	0.07886	13.8548	1.19e-43	1.41e-41		ENSG00000106852	LHX6	47.4999	-1.71325	0.184449	-9.28851	1.56e-20	3.4e-19
ENSG00000262583	RP11-77K12.5	0.691785	-1.71204	0.613954	-2.78855	0.00529444	0.0137651		ENSG00000042286	AIFM2	768.107	1.09247	0.110837	9.85653	6.42e-23	1.69e-21		ENSG00000143479	DYRK3	47.9228	-1.71268	0.199567	-8.58196	9.33e-18	1.58e-16
ENSG00000170379	TCAF2	23.384	-1.71184	0.286829	-5.96815	2.4e-09	1.66e-08		ENSG00000137806	NDUFAF1	278.963	1.09191	0.1146	9.52804	1.6e-21	3.77e-20		ENSG00000262583	RP11-77K12.5	0.691785	-1.71204	0.613954	-2.78855	0.00529444	0.0137651
ENSG00000151117	TMEM86A	22.1779	-1.71107	0.286468	-5.97299	2.33e-09	1.62e-08		ENSG00000123737	EXOSC9	875.252	1.09002	0.0893587	12.1982	3.18e-34	1.89e-32		ENSG00000170379	TCAF2	23.384	-1.71184	0.286829	-5.96815	2.4e-09	1.66e-08
ENSG00000106178	CCL24	0.415042	-1.71072	0.590802	-2.8956	0.00378438	0.0101939		ENSG00000254473	RP11-522I20.3	45.0729	1.09001	0.213613	5.10274	3.35e-07	1.75e-06		ENSG00000151117	TMEM86A	22.1779	-1.71107	0.286468	-5.97299	2.33e-09	1.62e-08
ENSG00000145675	PIK3R1	182.433	-1.71021	0.200118	-8.54598	1.27e-17	2.13e-16		ENSG00000188186	LAMTOR4	966.227	1.0899	0.196808	5.53789	3.06e-08	1.83e-07		ENSG00000106178	CCL24	0.415042	-1.71072	0.590802	-2.8956	0.00378438	0.0101939
ENSG00000187546	AGMO	1.45742	-1.70999	0.606319	-2.82028	0.00479822	0.0125931		ENSG00000125912	NCLN	2066.2	1.0889	0.138604	7.8562	3.96e-15	5.21e-14		ENSG00000145675	PIK3R1	182.433	-1.71021	0.200118	-8.54598	1.27e-17	2.13e-16
ENSG00000212993	POU5F1B	5.3267	-1.70988	0.44751	-3.82087	0.00013298	0.00047135		ENSG00000126945	HNRNPH2	859.622	1.08868	0.116084	9.3784	6.7e-21	1.49e-19		ENSG00000187546	AGMO	1.45742	-1.70999	0.606319	-2.82028	0.00479822	0.0125931
ENSG00000247626	MARS2	162.677	-1.7098	0.180205	-9.48809	2.35e-21	5.42e-20		ENSG00000160214	RRP1	654.016	1.08848	0.114462	9.50951	1.92e-21	4.45e-20		ENSG00000212993	POU5F1B	5.3267	-1.70988	0.44751	-3.82087	0.00013298	0.00047135
ENSG00000263001	GTF2I	115.345	-1.70939	0.251662	-6.79241	1.1e-11	1.01e-10		ENSG00000277806	RP11-15A1.8	10.5448	1.08824	0.461674	2.35716	0.0184152	0.0419657		ENSG00000247626	MARS2	162.677	-1.7098	0.180205	-9.48809	2.35e-21	5.42e-20
ENSG00000145063	AC062028.1	1.65757	-1.70934	0.561191	-3.04592	0.00231972	0.00652516		ENSG00000273450	RP11-76P2.4	6.95714	1.08761	0.475604	2.2868	0.0222076	0.0495455		ENSG00000263001	GTF2I	115.345	-1.70939	0.251662	-6.79241	1.1e-11	1.01e-10
ENSG00000198400	NTRK1	8.34493	-1.70917	0.322096	-5.30641	1.12e-07	6.24e-07		ENSG00000168077	SCARA3	294.599	1.08699	0.154513	7.03498	1.99e-12	1.97e-11		ENSG00000145063	AC062028.1	1.65757	-1.70934	0.561191	-3.04592	0.00231972	0.00652516
ENSG00000229847	EMX2OS	2.60864	-1.70911	0.540522	-3.16196	0.00156714	0.00455642		ENSG00000241058	NSUN6	130.244	1.08693	0.134589	8.07594	6.7e-16	9.52e-15		ENSG00000198400	NTRK1	8.34493	-1.70917	0.322096	-5.30641	1.12e-07	6.24e-07
ENSG00000183018	SPNS2	87.9186	-1.70752	0.167307	-10.2059	1.87e-24	5.54e-23		ENSG00000058866	DGKG	122.052	1.08659	0.141861	7.65959	1.87e-14	2.28e-13		ENSG00000229847	EMX2OS	2.60864	-1.70911	0.540522	-3.16196	0.00156714	0.00455642
ENSG00000254531	FLJ20021	86.8099	-1.70609	0.207523	-8.22118	2.02e-16	3.01e-15		ENSG00000083457	ITGAE	342.627	1.08589	0.135343	8.02322	1.03e-15	1.44e-14		ENSG00000183018	SPNS2	87.9186	-1.70752	0.167307	-10.2059	1.87e-24	5.54e-23
ENSG00000015520	NPC1L1	8.29573	-1.70593	0.410055	-4.16024	3.18e-05	0.000124437		ENSG00000198156	NPIPB6	21.9856	1.08579	0.386314	2.81065	0.0049441	0.012942		ENSG00000254531	FLJ20021	86.8099	-1.70609	0.207523	-8.22118	2.02e-16	3.01e-15
ENSG00000115073	ACTR1B	306.07	-1.70492	0.114309	-14.915	2.63e-50	4.62e-48		ENSG00000182004	SNRPE	1496.21	1.08575	0.125958	8.61992	6.7e-18	1.15e-16		ENSG00000015520	NPC1L1	8.29573	-1.70593	0.410055	-4.16024	3.18e-05	0.000124437
ENSG00000268686	AC010524.2	4.20487	-1.70368	0.46134	-3.69289	0.000221721	0.000756186		ENSG00000164109	MAD2L1	1746.61	1.08559	0.158573	6.84601	7.59e-12	7.05e-11		ENSG00000115073	ACTR1B	306.07	-1.70492	0.114309	-14.915	2.63e-50	4.62e-48
ENSG00000265321	MIR4263	1.1422	-1.70281	0.606267	-2.80867	0.00497459	0.0130055		ENSG00000158062	UBXN11	200.059	1.08493	0.13477	8.0502	8.27e-16	1.16e-14		ENSG00000268686	AC010524.2	4.20487	-1.70368	0.46134	-3.69289	0.000221721	0.000756186
ENSG00000131096	PYY	13.0201	-1.70128	0.319351	-5.32731	9.97e-08	5.61e-07		ENSG00000167515	TRAPPC2L	715.902	1.08446	0.131925	8.22028	2.03e-16	3.02e-15		ENSG00000265321	MIR4263	1.1422	-1.70281	0.606267	-2.80867	0.00497459	0.0130055
ENSG00000107331	ABCA2	699.087	-1.70103	0.213567	-7.96486	1.65e-15	2.26e-14		ENSG00000125356	NDUFA1	1074.38	1.08446	0.141245	7.67785	1.62e-14	2e-13		ENSG00000131096	PYY	13.0201	-1.70128	0.319351	-5.32731	9.97e-08	5.61e-07
ENSG00000153060	TEKT5	1.31056	-1.70012	0.604644	-2.81177	0.00492697	0.0129001		ENSG00000162482	AKR7A3	4.82982	1.08381	0.46815	2.3151	0.0206075	0.0463533		ENSG00000107331	ABCA2	699.087	-1.70103	0.213567	-7.96486	1.65e-15	2.26e-14
ENSG00000166743	ACSM1	7.15021	-1.69958	0.38772	-4.38352	1.17e-05	4.9e-05		ENSG00000254470	AP5B1	406.185	1.08345	0.115688	9.36533	7.58e-21	1.68e-19		ENSG00000153060	TEKT5	1.31056	-1.70012	0.604644	-2.81177	0.00492697	0.0129001
ENSG00000197892	KIF13B	135.088	-1.69945	0.230502	-7.37282	1.67e-13	1.83e-12		ENSG00000198952	SMG5	1098.51	1.08288	0.119582	9.05552	1.36e-19	2.7e-18		ENSG00000166743	ACSM1	7.15021	-1.69958	0.38772	-4.38352	1.17e-05	4.9e-05
ENSG00000138083	SIX3	9.55255	-1.69942	0.39046	-4.35235	1.35e-05	5.6e-05		ENSG00000280254	RP11-81A22.4	7.49815	1.08274	0.374886	2.88817	0.00387486	0.010412		ENSG00000197892	KIF13B	135.088	-1.69945	0.230502	-7.37282	1.67e-13	1.83e-12
ENSG00000170558	CDH2	0.437345	-1.69903	0.588619	-2.88646	0.00389597	0.0104651		ENSG00000260136	CTD-2270L9.4	8.45154	1.08271	0.419248	2.58251	0.00980848	0.0239705		ENSG00000138083	SIX3	9.55255	-1.69942	0.39046	-4.35235	1.35e-05	5.6e-05
ENSG00000117394	SLC2A1	4801.75	-1.69774	0.165381	-10.2657	1.01e-24	3.07e-23		ENSG00000182791	CCDC87	5.67637	1.08216	0.449869	2.4055	0.0161503	0.0374254		ENSG00000170558	CDH2	0.437345	-1.69903	0.588619	-2.88646	0.00389597	0.0104651
ENSG00000135862	LAMC1	1247.1	-1.69753	0.20076	-8.45552	2.78e-17	4.5e-16		ENSG00000143942	CHAC2	161.875	1.08141	0.230733	4.68685	2.77e-06	1.28e-05		ENSG00000117394	SLC2A1	4801.75	-1.69774	0.165381	-10.2657	1.01e-24	3.07e-23
ENSG00000089169	RPH3A	2.60466	-1.69749	0.531553	-3.19345	0.00140585	0.00412923		ENSG00000270781	RP11-501C14.9	4.91842	1.08029	0.473143	2.28322	0.0224173	0.0499311		ENSG00000135862	LAMC1	1247.1	-1.69753	0.20076	-8.45552	2.78e-17	4.5e-16
ENSG00000256417	RP11-1038A11.3	10.2835	-1.69697	0.351239	-4.83139	1.36e-06	6.57e-06		ENSG00000164096	C4orf3	395.827	1.08027	0.109304	9.8832	4.92e-23	1.31e-21		ENSG00000089169	RPH3A	2.60466	-1.69749	0.531553	-3.19345	0.00140585	0.00412923
ENSG00000100889	PCK2	972.472	-1.69682	0.134329	-12.6318	1.41e-36	1e-34		ENSG00000261654	RP11-96K19.4	12.924	1.07991	0.440331	2.4525	0.0141867	0.0333657		ENSG00000256417	RP11-1038A11.3	10.2835	-1.69697	0.351239	-4.83139	1.36e-06	6.57e-06
ENSG00000213420	GPC2	46.6475	-1.69549	0.252232	-6.72195	1.79e-11	1.61e-10		ENSG00000167216	KATNAL2	6.59237	1.07963	0.390103	2.76755	0.00564795	0.0145869		ENSG00000100889	PCK2	972.472	-1.69682	0.134329	-12.6318	1.41e-36	1e-34
ENSG00000140044	JDP2	232.605	-1.69524	0.122324	-13.8587	1.13e-43	1.34e-41		ENSG00000006015	C19orf60	553.849	1.07873	0.17777	6.06813	1.29e-09	9.28e-09		ENSG00000213420	GPC2	46.6475	-1.69549	0.252232	-6.72195	1.79e-11	1.61e-10
ENSG00000110237	ARHGEF17	164.372	-1.69411	0.188009	-9.01081	2.05e-19	3.97e-18		ENSG00000246560	RP11-10L12.4	26.6314	1.07833	0.265742	4.05782	4.95e-05	0.00018784		ENSG00000140044	JDP2	232.605	-1.69524	0.122324	-13.8587	1.13e-43	1.34e-41
ENSG00000165030	NFIL3	953.428	-1.69387	0.110823	-15.2845	9.71e-53	2.07e-50		ENSG00000220848	RPS18P9	9.65886	1.07781	0.389216	2.76919	0.00561962	0.0145202		ENSG00000110237	ARHGEF17	164.372	-1.69411	0.188009	-9.01081	2.05e-19	3.97e-18
ENSG00000136010	ALDH1L2	9.21637	-1.69304	0.385624	-4.39039	1.13e-05	4.76e-05		ENSG00000260565	CTD-2270P14.1	32.2647	1.07751	0.221148	4.87236	1.1e-06	5.41e-06		ENSG00000165030	NFIL3	953.428	-1.69387	0.110823	-15.2845	9.71e-53	2.07e-50
ENSG00000231679	HLA-DRB3	12.7207	-1.69258	0.287748	-5.88216	4.05e-09	2.73e-08		ENSG00000134940	ACRV1	10.8031	1.07722	0.416426	2.58683	0.00968625	0.0237096		ENSG00000136010	ALDH1L2	9.21637	-1.69304	0.385624	-4.39039	1.13e-05	4.76e-05
ENSG00000235280	MCF2L-AS1	5.10503	-1.69004	0.421729	-4.00741	6.14e-05	0.000229358		ENSG00000131876	SNRPA1	1062.16	1.07707	0.0647839	16.6255	4.55e-62	1.87e-59		ENSG00000231679	HLA-DRB3	12.7207	-1.69258	0.287748	-5.88216	4.05e-09	2.73e-08
ENSG00000102032	RENBP	10.6213	-1.68964	0.308653	-5.47425	4.39e-08	2.58e-07		ENSG00000105583	WDR83OS	554.182	1.07657	0.171718	6.26941	3.62e-10	2.79e-09		ENSG00000235280	MCF2L-AS1	5.10503	-1.69004	0.421729	-4.00741	6.14e-05	0.000229358
ENSG00000227775	RP1-283E3.4	4.22971	-1.68962	0.503902	-3.35307	0.000799197	0.00245917		ENSG00000242294	STAG3L5P	8.73637	1.07529	0.362209	2.96871	0.00299049	0.00821999		ENSG00000102032	RENBP	10.6213	-1.68964	0.308653	-5.47425	4.39e-08	2.58e-07
ENSG00000083097	DOPEY1	39.9151	-1.68933	0.292933	-5.76695	8.07e-09	5.23e-08		ENSG00000174842	GLMN	163.097	1.07487	0.16473	6.52506	6.8e-11	5.69e-10		ENSG00000227775	RP1-283E3.4	4.22971	-1.68962	0.503902	-3.35307	0.000799197	0.00245917
ENSG00000125107	CNOT1	1204.39	-1.68919	0.261827	-6.45154	1.11e-10	9.06e-10		ENSG00000173141	MRPL57	733.992	1.07432	0.148831	7.2184	5.26e-13	5.52e-12		ENSG00000083097	DOPEY1	39.9151	-1.68933	0.292933	-5.76695	8.07e-09	5.23e-08
ENSG00000175874	CREG2	14.239	-1.68908	0.306107	-5.51795	3.43e-08	2.05e-07		ENSG00000127423	AUNIP	231.609	1.07423	0.110507	9.72094	2.46e-22	6.15e-21		ENSG00000125107	CNOT1	1204.39	-1.68919	0.261827	-6.45154	1.11e-10	9.06e-10
ENSG00000242242	PVRL3-AS1	4.87555	-1.68849	0.500999	-3.37025	0.000750993	0.00232327		ENSG00000154582	TCEB1	2110.2	1.07395	0.124782	8.60661	7.53e-18	1.29e-16		ENSG00000175874	CREG2	14.239	-1.68908	0.306107	-5.51795	3.43e-08	2.05e-07
ENSG00000146648	EGFR	601.195	-1.68663	0.201894	-8.35407	6.6e-17	1.03e-15		ENSG00000113460	BRIX1	1153.56	1.07304	0.116668	9.1974	3.67e-20	7.65e-19		ENSG00000242242	PVRL3-AS1	4.87555	-1.68849	0.500999	-3.37025	0.000750993	0.00232327
ENSG00000102349	KLF8	8.07536	-1.68525	0.386916	-4.3556	1.33e-05	5.52e-05		ENSG00000196421	LINC00176	8.23178	1.07222	0.388765	2.75803	0.00581509	0.0149749		ENSG00000146648	EGFR	601.195	-1.68663	0.201894	-8.35407	6.6e-17	1.03e-15
ENSG00000107960	OBFC1	292.26	-1.6849	0.133216	-12.6478	1.15e-36	8.22e-35		ENSG00000274137	MYOM2	10.626	1.0699	0.3845	2.78258	0.00539289	0.013991		ENSG00000102349	KLF8	8.07536	-1.68525	0.386916	-4.3556	1.33e-05	5.52e-05
ENSG00000196748	CLPSL2	2.24617	-1.68489	0.553003	-3.04679	0.00231298	0.00650699		ENSG00000213145	CRIP1	7.77634	1.0696	0.423724	2.52429	0.0115932	0.0278674		ENSG00000107960	OBFC1	292.26	-1.6849	0.133216	-12.6478	1.15e-36	8.22e-35
ENSG00000048052	HDAC9	72.4693	-1.6841	0.209519	-8.03793	9.14e-16	1.28e-14		ENSG00000160213	CSTB	1675.43	1.06953	0.119583	8.94381	3.76e-19	7.17e-18		ENSG00000196748	CLPSL2	2.24617	-1.68489	0.553003	-3.04679	0.00231298	0.00650699
ENSG00000166111	SVOP	2.54671	-1.68285	0.541755	-3.1063	0.00189446	0.00541976		ENSG00000180385	EMC3-AS1	19.4099	1.06851	0.352963	3.02726	0.00246779	0.00690453		ENSG00000048052	HDAC9	72.4693	-1.6841	0.209519	-8.03793	9.14e-16	1.28e-14
ENSG00000120217	CD274	94.6331	-1.68238	0.221318	-7.60166	2.92e-14	3.49e-13		ENSG00000166803	KIAA0101	688.863	1.06751	0.18026	5.92207	3.18e-09	2.18e-08		ENSG00000166111	SVOP	2.54671	-1.68285	0.541755	-3.1063	0.00189446	0.00541976
ENSG00000186088	GSAP	26.0807	-1.68228	0.262278	-6.41411	1.42e-10	1.14e-09		ENSG00000172172	MRPL13	1155.36	1.0674	0.15286	6.98281	2.89e-12	2.81e-11		ENSG00000120217	CD274	94.6331	-1.68238	0.221318	-7.60166	2.92e-14	3.49e-13
ENSG00000217442	SYCE3	7.18578	-1.68194	0.402829	-4.17533	2.98e-05	0.00011711		ENSG00000178381	ZFAND2A	3636.93	1.06638	0.14682	7.26319	3.78e-13	4.03e-12		ENSG00000186088	GSAP	26.0807	-1.68228	0.262278	-6.41411	1.42e-10	1.14e-09
ENSG00000154025	SLC5A10	2.15368	-1.6809	0.561037	-2.99606	0.00273492	0.00757818		ENSG00000183763	TRAIP	306.177	1.06603	0.1011	10.5443	5.4e-26	1.83e-24		ENSG00000217442	SYCE3	7.18578	-1.68194	0.402829	-4.17533	2.98e-05	0.00011711
ENSG00000065534	MYLK	38.9836	-1.68009	0.223626	-7.51294	5.78e-14	6.65e-13		ENSG00000175130	MARCKSL1	3285.53	1.06539	0.0924936	11.5186	1.06e-30	5e-29		ENSG00000154025	SLC5A10	2.15368	-1.6809	0.561037	-2.99606	0.00273492	0.00757818
ENSG00000151150	ANK3	61.8558	-1.67918	0.205459	-8.17279	3.01e-16	4.43e-15		ENSG00000174243	DDX23	1248.22	1.06529	0.078126	13.6355	2.46e-42	2.66e-40		ENSG00000065534	MYLK	38.9836	-1.68009	0.223626	-7.51294	5.78e-14	6.65e-13
ENSG00000124171	PARD6B	515.31	-1.67714	0.200764	-8.35378	6.61e-17	1.04e-15		ENSG00000213337	ANKRD39	77.7499	1.06522	0.164321	6.48254	9.02e-11	7.44e-10		ENSG00000151150	ANK3	61.8558	-1.67918	0.205459	-8.17279	3.01e-16	4.43e-15
ENSG00000105499	PLA2G4C	19.6425	-1.67689	0.261524	-6.412	1.44e-10	1.16e-09		ENSG00000189403	HMGB1	8044.36	1.06455	0.0940594	11.3179	1.07e-29	4.7e-28		ENSG00000124171	PARD6B	515.31	-1.67714	0.200764	-8.35378	6.61e-17	1.04e-15
ENSG00000261068	RP11-7K24.3	21.3093	-1.67672	0.28837	-5.81447	6.08e-09	4.01e-08		ENSG00000060491	OGFR	1414.94	1.06383	0.119595	8.89533	5.82e-19	1.09e-17		ENSG00000105499	PLA2G4C	19.6425	-1.67689	0.261524	-6.412	1.44e-10	1.16e-09
ENSG00000258315	C17orf49	1.57554	-1.67652	0.589674	-2.84313	0.00446726	0.011827		ENSG00000251595	ABCA11P	17.9185	1.06377	0.345102	3.08249	0.00205279	0.00583352		ENSG00000261068	RP11-7K24.3	21.3093	-1.67672	0.28837	-5.81447	6.08e-09	4.01e-08
ENSG00000253981	ALG1L13P	0.951828	-1.6758	0.609559	-2.74919	0.00597419	0.015357		ENSG00000196247	ZNF107	227.622	1.06322	0.22164	4.79706	1.61e-06	7.72e-06		ENSG00000258315	C17orf49	1.57554	-1.67652	0.589674	-2.84313	0.00446726	0.011827
ENSG00000188033	ZNF490	13.6251	-1.67555	0.428629	-3.90908	9.26e-05	0.000336317		ENSG00000119630	PGF	890.157	1.06315	0.159633	6.65997	2.74e-11	2.41e-10		ENSG00000253981	ALG1L13P	0.951828	-1.6758	0.609559	-2.74919	0.00597419	0.015357
ENSG00000169432	SCN9A	0.365237	-1.67551	0.57238	-2.92727	0.00341952	0.00930149		ENSG00000270157	RP5-894A10.6	7.18916	1.06304	0.396605	2.68036	0.00735437	0.0185443		ENSG00000188033	ZNF490	13.6251	-1.67555	0.428629	-3.90908	9.26e-05	0.000336317
ENSG00000182489	XKRX	4.38597	-1.67531	0.452058	-3.70597	0.000210586	0.000721095		ENSG00000174227	PIGG	551.044	1.06138	0.122098	8.69285	3.53e-18	6.16e-17		ENSG00000169432	SCN9A	0.365237	-1.67551	0.57238	-2.92727	0.00341952	0.00930149
ENSG00000168676	KCTD19	1.31096	-1.6752	0.58204	-2.87816	0.00400008	0.0107147		ENSG00000168000	BSCL2	8.45235	1.06078	0.383874	2.76336	0.00572099	0.014754		ENSG00000182489	XKRX	4.38597	-1.67531	0.452058	-3.70597	0.000210586	0.000721095
ENSG00000085552	IGSF9	226.046	-1.67444	0.195096	-8.58264	9.27e-18	1.57e-16		ENSG00000178999	AURKB	1090.16	1.06076	0.121843	8.70598	3.15e-18	5.5e-17		ENSG00000168676	KCTD19	1.31096	-1.6752	0.58204	-2.87816	0.00400008	0.0107147
ENSG00000139269	INHBE	14.2436	-1.67421	0.318454	-5.25731	1.46e-07	8.04e-07		ENSG00000279207	RP11-159D12.8	187.047	1.06067	0.235072	4.51209	6.42e-06	2.8e-05		ENSG00000085552	IGSF9	226.046	-1.67444	0.195096	-8.58264	9.27e-18	1.57e-16
ENSG00000132326	PER2	108.053	-1.67393	0.174116	-9.61388	6.99e-22	1.7e-20		ENSG00000173638	SLC19A1	834.596	1.06044	0.14523	7.3018	2.84e-13	3.06e-12		ENSG00000139269	INHBE	14.2436	-1.67421	0.318454	-5.25731	1.46e-07	8.04e-07
ENSG00000233396	RP11-458D21.1	14.2364	-1.67267	0.36519	-4.58028	4.64e-06	2.08e-05		ENSG00000182154	MRPL41	1136.58	1.06043	0.180217	5.8842	4e-09	2.7e-08		ENSG00000132326	PER2	108.053	-1.67393	0.174116	-9.61388	6.99e-22	1.7e-20
ENSG00000099998	GGT5	1.44579	-1.67249	0.586486	-2.85172	0.00434839	0.0115362		ENSG00000184378	ACTRT3	32.8973	1.05916	0.333999	3.17115	0.00151835	0.00442745		ENSG00000233396	RP11-458D21.1	14.2364	-1.67267	0.36519	-4.58028	4.64e-06	2.08e-05
ENSG00000023171	GRAMD1B	74.0735	-1.672	0.190889	-8.75903	1.97e-18	3.51e-17		ENSG00000106399	RPA3	394.631	1.05899	0.152055	6.96452	3.3e-12	3.18e-11		ENSG00000099998	GGT5	1.44579	-1.67249	0.586486	-2.85172	0.00434839	0.0115362
ENSG00000234814	SVILP1	1.58363	-1.67187	0.583871	-2.86343	0.00419087	0.0111711		ENSG00000171222	SCAND1	568.483	1.05838	0.190413	5.55837	2.72e-08	1.64e-07		ENSG00000023171	GRAMD1B	74.0735	-1.672	0.190889	-8.75903	1.97e-18	3.51e-17
ENSG00000143669	LYST	64.4892	-1.67181	0.231601	-7.21849	5.26e-13	5.52e-12		ENSG00000172757	CFL1	14542.3	1.05811	0.123312	8.58075	9.43e-18	1.59e-16		ENSG00000234814	SVILP1	1.58363	-1.67187	0.583871	-2.86343	0.00419087	0.0111711
ENSG00000168389	MFSD2A	185.652	-1.67148	0.16344	-10.2269	1.5e-24	4.53e-23		ENSG00000213123	TCTEX1D2	13.3951	1.05695	0.369792	2.85823	0.00426009	0.0113294		ENSG00000143669	LYST	64.4892	-1.67181	0.231601	-7.21849	5.26e-13	5.52e-12
ENSG00000090061	CCNK	92.7509	-1.67124	0.343437	-4.86622	1.14e-06	5.57e-06		ENSG00000158201	ABHD3	745.161	1.05503	0.165836	6.36191	1.99e-10	1.58e-09		ENSG00000168389	MFSD2A	185.652	-1.67148	0.16344	-10.2269	1.5e-24	4.53e-23
ENSG00000249894	RP11-434D9.2	1.15237	-1.67099	0.61322	-2.72494	0.00643138	0.0164113		ENSG00000111875	ASF1A	805.232	1.0536	0.171012	6.16097	7.23e-10	5.33e-09		ENSG00000090061	CCNK	92.7509	-1.67124	0.343437	-4.86622	1.14e-06	5.57e-06
ENSG00000152580	IGSF10	0.422504	-1.66978	0.60171	-2.77505	0.00551925	0.0142919		ENSG00000173991	TCAP	29.2768	1.05265	0.252579	4.16763	3.08e-05	0.00012068		ENSG00000249894	RP11-434D9.2	1.15237	-1.67099	0.61322	-2.72494	0.00643138	0.0164113
ENSG00000089127	OAS1	5.21952	-1.66978	0.443129	-3.76815	0.00016446	0.000573392		ENSG00000228701	TNKS2-AS1	13.382	1.05264	0.348839	3.01755	0.00254829	0.00711119		ENSG00000152580	IGSF10	0.422504	-1.66978	0.60171	-2.77505	0.00551925	0.0142919
ENSG00000187955	COL14A1	1.78155	-1.66939	0.582849	-2.8642	0.0041807	0.0111466		ENSG00000174446	SNAPC5	309.964	1.05237	0.109503	9.61037	7.23e-22	1.75e-20		ENSG00000089127	OAS1	5.21952	-1.66978	0.443129	-3.76815	0.00016446	0.000573392
ENSG00000100033	PRODH	4.54116	-1.66885	0.452571	-3.68749	0.000226474	0.000770796		ENSG00000108518	PFN1	10376.9	1.05231	0.13971	7.53209	4.99e-14	5.77e-13		ENSG00000187955	COL14A1	1.78155	-1.66939	0.582849	-2.8642	0.0041807	0.0111466
ENSG00000165194	PCDH19	13.7742	-1.66839	0.413125	-4.03847	5.38e-05	0.000202594		ENSG00000175416	CLTB	1691.73	1.0522	0.130854	8.04102	8.91e-16	1.25e-14		ENSG00000100033	PRODH	4.54116	-1.66885	0.452571	-3.68749	0.000226474	0.000770796
ENSG00000164120	HPGD	3.49821	-1.66832	0.508201	-3.28279	0.00102785	0.00309838		ENSG00000240857	RDH14	145.024	1.05172	0.139547	7.53669	4.82e-14	5.58e-13		ENSG00000165194	PCDH19	13.7742	-1.66839	0.413125	-4.03847	5.38e-05	0.000202594
ENSG00000106538	RARRES2	4.43146	-1.66721	0.4777	-3.49006	0.000482905	0.00155107		ENSG00000197747	S100A10	1670.91	1.05111	0.109334	9.6137	7e-22	1.7e-20		ENSG00000164120	HPGD	3.49821	-1.66832	0.508201	-3.28279	0.00102785	0.00309838
ENSG00000267221	CTD-2132N18.2	3.429	-1.667	0.492712	-3.38332	0.000716159	0.00222478		ENSG00000246334	PRR7-AS1	9.60237	1.05032	0.371859	2.82452	0.00473521	0.0124503		ENSG00000106538	RARRES2	4.43146	-1.66721	0.4777	-3.49006	0.000482905	0.00155107
ENSG00000184384	MAML2	34.6239	-1.6655	0.242477	-6.86869	6.48e-12	6.05e-11		ENSG00000132432	SEC61G	1079.53	1.05004	0.153645	6.83416	8.25e-12	7.62e-11		ENSG00000267221	CTD-2132N18.2	3.429	-1.667	0.492712	-3.38332	0.000716159	0.00222478
ENSG00000180229	HERC2P3	6.34971	-1.66448	0.471075	-3.53336	0.000410307	0.00133437		ENSG00000176101	SSNA1	1120.42	1.04973	0.130904	8.01903	1.07e-15	1.48e-14		ENSG00000184384	MAML2	34.6239	-1.6655	0.242477	-6.86869	6.48e-12	6.05e-11
ENSG00000128918	ALDH1A2	0.749805	-1.66389	0.609972	-2.72782	0.00637546	0.0162884		ENSG00000119333	WDR34	2077.55	1.04961	0.113048	9.28466	1.62e-20	3.52e-19		ENSG00000180229	HERC2P3	6.34971	-1.66448	0.471075	-3.53336	0.000410307	0.00133437
ENSG00000134245	WNT2B	17.7914	-1.66374	0.277787	-5.98927	2.11e-09	1.47e-08		ENSG00000225302	RP11-539I5.1	16.6334	1.04945	0.341114	3.07655	0.00209412	0.0059429		ENSG00000128918	ALDH1A2	0.749805	-1.66389	0.609972	-2.72782	0.00637546	0.0162884
ENSG00000213963	AC074286.1	9.77203	-1.66356	0.348943	-4.76743	1.87e-06	8.85e-06		ENSG00000105258	POLR2I	79.2164	1.04926	0.230332	4.55542	5.23e-06	2.32e-05		ENSG00000134245	WNT2B	17.7914	-1.66374	0.277787	-5.98927	2.11e-09	1.47e-08
ENSG00000095752	IL11	29.1532	-1.6635	0.212987	-7.81031	5.7e-15	7.39e-14		ENSG00000247498	RP11-392P7.6	45.6451	1.04906	0.185801	5.64616	1.64e-08	1.02e-07		ENSG00000213963	AC074286.1	9.77203	-1.66356	0.348943	-4.76743	1.87e-06	8.85e-06
ENSG00000255201	RP11-350N15.4	0.991324	-1.662	0.621481	-2.67425	0.00748963	0.0188441		ENSG00000263731	RP11-498C9.15	124.392	1.04877	0.206084	5.08903	3.6e-07	1.88e-06		ENSG00000095752	IL11	29.1532	-1.6635	0.212987	-7.81031	5.7e-15	7.39e-14
ENSG00000204131	NHSL2	1.52708	-1.66179	0.582095	-2.85484	0.0043058	0.011443		ENSG00000152422	XRCC4	329.346	1.04853	0.130165	8.05543	7.92e-16	1.12e-14		ENSG00000255201	RP11-350N15.4	0.991324	-1.662	0.621481	-2.67425	0.00748963	0.0188441
ENSG00000136842	TMOD1	55.3491	-1.66179	0.168241	-9.87742	5.22e-23	1.39e-21		ENSG00000101084	C20orf24	52.1961	1.04738	0.387135	2.70547	0.00682082	0.0173243		ENSG00000204131	NHSL2	1.52708	-1.66179	0.582095	-2.85484	0.0043058	0.011443
ENSG00000236671	PRKG1-AS1	11.6606	-1.66157	0.344355	-4.82516	1.4e-06	6.76e-06		ENSG00000169136	ATF5	522.159	1.04579	0.121966	8.57447	9.95e-18	1.67e-16		ENSG00000136842	TMOD1	55.3491	-1.66179	0.168241	-9.87742	5.22e-23	1.39e-21
ENSG00000171680	PLEKHG5	205.139	-1.66118	0.155509	-10.6822	1.23e-26	4.32e-25		ENSG00000175606	TMEM70	835.607	1.04549	0.16787	6.22795	4.73e-10	3.58e-09		ENSG00000236671	PRKG1-AS1	11.6606	-1.66157	0.344355	-4.82516	1.4e-06	6.76e-06
ENSG00000176697	BDNF	90.1958	-1.66116	0.183016	-9.07658	1.12e-19	2.25e-18		ENSG00000103353	UBFD1	1511.41	1.04419	0.11557	9.03513	1.64e-19	3.23e-18		ENSG00000171680	PLEKHG5	205.139	-1.66118	0.155509	-10.6822	1.23e-26	4.32e-25
ENSG00000143382	ADAMTSL4	6.78706	-1.66056	0.384415	-4.31972	1.56e-05	6.42e-05		ENSG00000105401	CDC37	3045.13	1.04384	0.0970172	10.7593	5.36e-27	1.93e-25		ENSG00000176697	BDNF	90.1958	-1.66116	0.183016	-9.07658	1.12e-19	2.25e-18
ENSG00000074695	LMAN1	1256.59	-1.66046	0.165022	-10.062	8.13e-24	2.29e-22		ENSG00000092094	OSGEP	192.117	1.04382	0.132375	7.8853	3.14e-15	4.17e-14		ENSG00000143382	ADAMTSL4	6.78706	-1.66056	0.384415	-4.31972	1.56e-05	6.42e-05
ENSG00000175018	TEX36	0.932094	-1.66044	0.610254	-2.7209	0.00651054	0.0166004		ENSG00000089280	FUS	3993.39	1.04346	0.131975	7.90648	2.65e-15	3.55e-14		ENSG00000074695	LMAN1	1256.59	-1.66046	0.165022	-10.062	8.13e-24	2.29e-22
ENSG00000135842	FAM129A	346.512	-1.6603	0.189324	-8.76962	1.79e-18	3.21e-17		ENSG00000161980	POLR3K	257.226	1.04333	0.129399	8.06288	7.45e-16	1.06e-14		ENSG00000175018	TEX36	0.932094	-1.66044	0.610254	-2.7209	0.00651054	0.0166004
ENSG00000174567	GOLT1A	95.2566	-1.66009	0.130421	-12.7286	4.1e-37	3.05e-35		ENSG00000204922	UQCC3	116.653	1.04264	0.179412	5.81142	6.19e-09	4.07e-08		ENSG00000135842	FAM129A	346.512	-1.6603	0.189324	-8.76962	1.79e-18	3.21e-17
ENSG00000102804	TSC22D1	3248.5	-1.65975	0.114166	-14.538	6.96e-48	1.1e-45		ENSG00000090889	KIF4A	849.386	1.04263	0.110569	9.42965	4.11e-21	9.31e-20		ENSG00000174567	GOLT1A	95.2566	-1.66009	0.130421	-12.7286	4.1e-37	3.05e-35
ENSG00000033170	FUT8	335.559	-1.6593	0.161235	-10.2912	7.72e-25	2.38e-23		ENSG00000146556	WASH2P	48.5373	1.04198	0.244027	4.26994	1.96e-05	7.93e-05		ENSG00000102804	TSC22D1	3248.5	-1.65975	0.114166	-14.538	6.96e-48	1.1e-45
ENSG00000227036	LINC00511	352.125	-1.65898	0.146191	-11.348	7.58e-30	3.36e-28		ENSG00000149201	CCDC81	13.1186	1.04152	0.383652	2.71475	0.00663251	0.0168833		ENSG00000033170	FUT8	335.559	-1.6593	0.161235	-10.2912	7.72e-25	2.38e-23
ENSG00000112305	SMAP1	6.63406	-1.6585	0.444946	-3.72742	0.000193451	0.000665889		ENSG00000213433	RPLP1P6	9.0624	1.04056	0.376712	2.76222	0.005741	0.014799		ENSG00000227036	LINC00511	352.125	-1.65898	0.146191	-11.348	7.58e-30	3.36e-28
ENSG00000246363	RP11-13A1.1	9.27877	-1.65829	0.396581	-4.18147	2.9e-05	0.000114182		ENSG00000140534	TICRR	334.535	1.03897	0.146534	7.0903	1.34e-12	1.36e-11		ENSG00000112305	SMAP1	6.63406	-1.6585	0.444946	-3.72742	0.000193451	0.000665889
ENSG00000050344	NFE2L3	607.849	-1.65806	0.172543	-9.60956	7.29e-22	1.76e-20		ENSG00000165912	PACSIN3	785.276	1.03709	0.122806	8.44494	3.04e-17	4.91e-16		ENSG00000246363	RP11-13A1.1	9.27877	-1.65829	0.396581	-4.18147	2.9e-05	0.000114182
ENSG00000168907	PLA2G4F	2.46813	-1.65732	0.521217	-3.17971	0.00147422	0.00431025		ENSG00000079616	KIF22	1348.07	1.03614	0.115578	8.96485	3.11e-19	5.98e-18		ENSG00000050344	NFE2L3	607.849	-1.65806	0.172543	-9.60956	7.29e-22	1.76e-20
ENSG00000141582	CBX4	2107.04	-1.65732	0.124845	-13.275	3.23e-40	2.94e-38		ENSG00000272750	RP11-378J18.8	17.0027	1.03577	0.298406	3.47101	0.0005185	0.00165225		ENSG00000168907	PLA2G4F	2.46813	-1.65732	0.521217	-3.17971	0.00147422	0.00431025
ENSG00000250722	SEPP1	14.5009	-1.65731	0.337202	-4.91487	8.88e-07	4.41e-06		ENSG00000254206	NPIPB11	10.5746	1.03575	0.334421	3.09715	0.00195394	0.00557672		ENSG00000141582	CBX4	2107.04	-1.65732	0.124845	-13.275	3.23e-40	2.94e-38
ENSG00000100027	YPEL1	12.6646	-1.65667	0.323562	-5.1201	3.05e-07	1.61e-06		ENSG00000131187	F12	175.628	1.03461	0.159532	6.48526	8.86e-11	7.33e-10		ENSG00000250722	SEPP1	14.5009	-1.65731	0.337202	-4.91487	8.88e-07	4.41e-06
ENSG00000224271	RP11-191L9.4	3.14523	-1.65663	0.540231	-3.06651	0.00216571	0.00612695		ENSG00000225828	FAM229A	39.3905	1.03439	0.272241	3.79954	0.000144963	0.000510523		ENSG00000100027	YPEL1	12.6646	-1.65667	0.323562	-5.1201	3.05e-07	1.61e-06
ENSG00000166439	RNF169	92.499	-1.6563	0.283077	-5.85106	4.88e-09	3.25e-08		ENSG00000130520	LSM4	3958.83	1.03423	0.124792	8.2876	1.16e-16	1.77e-15		ENSG00000224271	RP11-191L9.4	3.14523	-1.65663	0.540231	-3.06651	0.00216571	0.00612695
ENSG00000125246	CLYBL	81.2257	-1.65615	0.119996	-13.8016	2.49e-43	2.85e-41		ENSG00000049656	CLPTM1L	757.442	1.03356	0.139909	7.38738	1.5e-13	1.65e-12		ENSG00000166439	RNF169	92.499	-1.6563	0.283077	-5.85106	4.88e-09	3.25e-08
ENSG00000281706	LINC01012	17.9282	-1.65576	0.309335	-5.35265	8.67e-08	4.91e-07		ENSG00000272086	CTD-2186M15.3	23.6775	1.03321	0.30526	3.38468	0.000712602	0.0022144		ENSG00000125246	CLYBL	81.2257	-1.65615	0.119996	-13.8016	2.49e-43	2.85e-41
ENSG00000173531	MST1	12.8907	-1.65525	0.334792	-4.94411	7.65e-07	3.83e-06		ENSG00000145022	TCTA	129.981	1.03195	0.131564	7.84366	4.38e-15	5.74e-14		ENSG00000281706	LINC01012	17.9282	-1.65576	0.309335	-5.35265	8.67e-08	4.91e-07
ENSG00000255008	AP000442.4	3.43726	-1.65389	0.558601	-2.96077	0.00306875	0.00841802		ENSG00000133302	ANKRD32	161.433	1.03176	0.144784	7.12623	1.03e-12	1.05e-11		ENSG00000173531	MST1	12.8907	-1.65525	0.334792	-4.94411	7.65e-07	3.83e-06
ENSG00000168918	INPP5D	0.58102	-1.65378	0.605475	-2.73137	0.00630717	0.0161301		ENSG00000203666	EFCAB2	47.3163	1.03153	0.221322	4.66079	3.15e-06	1.44e-05		ENSG00000255008	AP000442.4	3.43726	-1.65389	0.558601	-2.96077	0.00306875	0.00841802
ENSG00000075223	SEMA3C	294.042	-1.65339	0.243482	-6.79062	1.12e-11	1.02e-10		ENSG00000183569	SERHL2	38.2053	1.03081	0.249452	4.13232	3.59e-05	0.000139406		ENSG00000168918	INPP5D	0.58102	-1.65378	0.605475	-2.73137	0.00630717	0.0161301
ENSG00000115902	SLC1A4	222.251	-1.65314	0.144867	-11.4114	3.67e-30	1.66e-28		ENSG00000188010	MORN2	141.066	1.03053	0.157108	6.55936	5.4e-11	4.59e-10		ENSG00000075223	SEMA3C	294.042	-1.65339	0.243482	-6.79062	1.12e-11	1.02e-10
ENSG00000133687	TMTC1	47.6322	-1.6528	0.204423	-8.08519	6.21e-16	8.86e-15		ENSG00000099901	RANBP1	2684.22	1.02977	0.114208	9.01659	1.94e-19	3.78e-18		ENSG00000115902	SLC1A4	222.251	-1.65314	0.144867	-11.4114	3.67e-30	1.66e-28
ENSG00000158604	TMED4	754.793	-1.65226	0.110969	-14.8894	3.86e-50	6.73e-48		ENSG00000244693	CTAGE8	6.65346	1.02974	0.43809	2.35052	0.0187472	0.0426147		ENSG00000133687	TMTC1	47.6322	-1.6528	0.204423	-8.08519	6.21e-16	8.86e-15
ENSG00000254198	RP11-598P20.3	22.6835	-1.6522	0.437824	-3.77367	0.000160864	0.000562133		ENSG00000260257	RP5-1085F17.3	234.181	1.02785	0.20204	5.08734	3.63e-07	1.89e-06		ENSG00000158604	TMED4	754.793	-1.65226	0.110969	-14.8894	3.86e-50	6.73e-48
ENSG00000275763	C18orf65	6.72891	-1.65182	0.440945	-3.74608	0.000179618	0.00062153		ENSG00000147155	EBP	1445.31	1.027	0.128208	8.01043	1.14e-15	1.59e-14		ENSG00000254198	RP11-598P20.3	22.6835	-1.6522	0.437824	-3.77367	0.000160864	0.000562133
ENSG00000134278	SPIRE1	150.206	-1.65119	0.226575	-7.28761	3.16e-13	3.39e-12		ENSG00000176973	FAM89B	51.4082	1.02688	0.216182	4.75007	2.03e-06	9.59e-06		ENSG00000275763	C18orf65	6.72891	-1.65182	0.440945	-3.74608	0.000179618	0.00062153
ENSG00000076356	PLXNA2	26.3174	-1.6511	0.230095	-7.17574	7.19e-13	7.45e-12		ENSG00000134285	FKBP11	55.4501	1.02678	0.243634	4.21444	2.5e-05	9.96e-05		ENSG00000134278	SPIRE1	150.206	-1.65119	0.226575	-7.28761	3.16e-13	3.39e-12
ENSG00000273136	NBPF26	14.081	-1.64995	0.414988	-3.9759	7.01e-05	0.000260182		ENSG00000116014	KISS1R	57.678	1.02663	0.206605	4.96905	6.73e-07	3.39e-06		ENSG00000076356	PLXNA2	26.3174	-1.6511	0.230095	-7.17574	7.19e-13	7.45e-12
ENSG00000164300	SERINC5	633.409	-1.64951	0.204973	-8.04745	8.45e-16	1.19e-14		ENSG00000129534	MIS18BP1	350.176	1.02648	0.180867	5.67531	1.38e-08	8.7e-08		ENSG00000273136	NBPF26	14.081	-1.64995	0.414988	-3.9759	7.01e-05	0.000260182
ENSG00000278823	C16orf45	1.62234	-1.64906	0.571462	-2.88568	0.00390567	0.010485		ENSG00000164045	CDC25A	522.309	1.02593	0.105253	9.74732	1.89e-22	4.79e-21		ENSG00000164300	SERINC5	633.409	-1.64951	0.204973	-8.04745	8.45e-16	1.19e-14
ENSG00000108175	ZMIZ1	360.563	-1.6489	0.188083	-8.7669	1.84e-18	3.29e-17		ENSG00000213965	NUDT19	469.92	1.02568	0.0918533	11.1665	5.95e-29	2.49e-27		ENSG00000278823	C16orf45	1.62234	-1.64906	0.571462	-2.88568	0.00390567	0.010485
ENSG00000185650	ZFP36L1	1782.59	-1.64859	0.103072	-15.9946	1.39e-57	4.28e-55		ENSG00000177548	RABEP2	145.706	1.02534	0.126836	8.08396	6.27e-16	8.94e-15		ENSG00000108175	ZMIZ1	360.563	-1.6489	0.188083	-8.7669	1.84e-18	3.29e-17
ENSG00000026652	AGPAT4	405.369	-1.64829	0.184411	-8.93813	3.96e-19	7.52e-18		ENSG00000165684	SNAPC4	325.063	1.02518	0.167118	6.13446	8.54e-10	6.25e-09		ENSG00000185650	ZFP36L1	1782.59	-1.64859	0.103072	-15.9946	1.39e-57	4.28e-55
ENSG00000185033	SEMA4B	831.012	-1.64662	0.180461	-9.12448	7.21e-20	1.47e-18		ENSG00000278238	RP11-245D16.4	10.6032	1.0248	0.364164	2.81411	0.0048913	0.0128125		ENSG00000026652	AGPAT4	405.369	-1.64829	0.184411	-8.93813	3.96e-19	7.52e-18
ENSG00000251493	FOXD1	99.4951	-1.64613	0.153886	-10.6971	1.05e-26	3.71e-25		ENSG00000236264	RPL26P30	68.8021	1.02383	0.203297	5.03614	4.75e-07	2.44e-06		ENSG00000185033	SEMA4B	831.012	-1.64662	0.180461	-9.12448	7.21e-20	1.47e-18
ENSG00000117139	KDM5B	857.624	-1.64527	0.153858	-10.6935	1.09e-26	3.85e-25		ENSG00000174109	C16orf91	298.47	1.02375	0.128443	7.97043	1.58e-15	2.17e-14		ENSG00000251493	FOXD1	99.4951	-1.64613	0.153886	-10.6971	1.05e-26	3.71e-25
ENSG00000128595	CALU	2353.77	-1.64516	0.147562	-11.1489	7.25e-29	2.98e-27		ENSG00000221829	FANCG	697.473	1.02347	0.119623	8.55583	1.17e-17	1.96e-16		ENSG00000117139	KDM5B	857.624	-1.64527	0.153858	-10.6935	1.09e-26	3.85e-25
ENSG00000275832	ARHGAP23	21.1934	-1.64494	0.285392	-5.76381	8.22e-09	5.33e-08		ENSG00000239569	KMT2E-AS1	28.3548	1.0228	0.299283	3.4175	0.000631988	0.00198123		ENSG00000128595	CALU	2353.77	-1.64516	0.147562	-11.1489	7.25e-29	2.98e-27
ENSG00000262823	RP13-580F15.2	1.55177	-1.64361	0.589549	-2.78791	0.00530489	0.0137844		ENSG00000137434	C6orf52	56.0368	1.02276	0.19691	5.19404	2.06e-07	1.11e-06		ENSG00000275832	ARHGAP23	21.1934	-1.64494	0.285392	-5.76381	8.22e-09	5.33e-08
ENSG00000107611	CUBN	10.2301	-1.64323	0.355645	-4.62043	3.83e-06	1.73e-05		ENSG00000141854	CTB-55O6.8	78.1579	1.02265	0.186032	5.49716	3.86e-08	2.28e-07		ENSG00000262823	RP13-580F15.2	1.55177	-1.64361	0.589549	-2.78791	0.00530489	0.0137844
ENSG00000163362	C1orf106	386.956	-1.64322	0.107795	-15.2439	1.81e-52	3.78e-50		ENSG00000266680	RP5-1148A21.3	10.7631	1.02256	0.364735	2.80358	0.00505389	0.0131948		ENSG00000107611	CUBN	10.2301	-1.64323	0.355645	-4.62043	3.83e-06	1.73e-05
ENSG00000263847	RP11-143J12.3	1.92524	-1.64313	0.565898	-2.90357	0.0036893	0.00996696		ENSG00000029993	HMGB3	1586.55	1.02245	0.115091	8.88384	6.46e-19	1.21e-17		ENSG00000163362	C1orf106	386.956	-1.64322	0.107795	-15.2439	1.81e-52	3.78e-50
ENSG00000118263	KLF7	75.3034	-1.64277	0.207477	-7.91784	2.42e-15	3.25e-14		ENSG00000173915	USMG5	1381.36	1.02237	0.150023	6.81474	9.44e-12	8.68e-11		ENSG00000263847	RP11-143J12.3	1.92524	-1.64313	0.565898	-2.90357	0.0036893	0.00996696
ENSG00000185133	INPP5J	86.8208	-1.64269	0.170941	-9.60972	7.27e-22	1.76e-20		ENSG00000164032	H2AFZ	6395.48	1.02227	0.112862	9.05771	1.33e-19	2.65e-18		ENSG00000118263	KLF7	75.3034	-1.64277	0.207477	-7.91784	2.42e-15	3.25e-14
ENSG00000196557	CACNA1H	306.347	-1.64195	0.185443	-8.85419	8.43e-19	1.56e-17		ENSG00000237765	FAM200B	230.099	1.02212	0.140743	7.26229	3.81e-13	4.06e-12		ENSG00000185133	INPP5J	86.8208	-1.64269	0.170941	-9.60972	7.27e-22	1.76e-20
ENSG00000162104	ADCY9	137.222	-1.64102	0.19781	-8.29593	1.08e-16	1.66e-15		ENSG00000143977	SNRPG	2079.91	1.02204	0.199892	5.11295	3.17e-07	1.67e-06		ENSG00000196557	CACNA1H	306.347	-1.64195	0.185443	-8.85419	8.43e-19	1.56e-17
ENSG00000155980	KIF5A	64.703	-1.64074	0.211116	-7.77176	7.74e-15	9.86e-14		ENSG00000168275	COA6	254.082	1.02172	0.190985	5.34974	8.81e-08	4.98e-07		ENSG00000162104	ADCY9	137.222	-1.64102	0.19781	-8.29593	1.08e-16	1.66e-15
ENSG00000079739	PGM1	441.657	-1.64068	0.156854	-10.4599	1.32e-25	4.35e-24		ENSG00000262003	RP11-676J12.7	16.6486	1.02165	0.359015	2.84571	0.00443123	0.0117357		ENSG00000155980	KIF5A	64.703	-1.64074	0.211116	-7.77176	7.74e-15	9.86e-14
ENSG00000258102	MAP1LC3B2	15.9543	-1.64066	0.312264	-5.25409	1.49e-07	8.17e-07		ENSG00000262049	RP13-1032I1.7	29.0088	1.02138	0.251667	4.05848	4.94e-05	0.000187348		ENSG00000079739	PGM1	441.657	-1.64068	0.156854	-10.4599	1.32e-25	4.35e-24
ENSG00000267278	MAP3K14-AS1	17.4898	-1.64039	0.277706	-5.90692	3.49e-09	2.37e-08		ENSG00000273058	RP11-385F5.5	15.581	1.02133	0.343008	2.97757	0.00290543	0.00801203		ENSG00000258102	MAP1LC3B2	15.9543	-1.64066	0.312264	-5.25409	1.49e-07	8.17e-07
ENSG00000275149	RP11-427J23.1	1.82998	-1.6401	0.585791	-2.7998	0.00511339	0.0133366		ENSG00000232434	C9orf172	73.2676	1.02048	0.195393	5.22269	1.76e-07	9.61e-07		ENSG00000267278	MAP3K14-AS1	17.4898	-1.64039	0.277706	-5.90692	3.49e-09	2.37e-08
ENSG00000186523	FAM86B1	89.9302	-1.63981	0.146973	-11.1573	6.6e-29	2.75e-27		ENSG00000103042	SLC38A7	149.274	1.01971	0.212401	4.80084	1.58e-06	7.58e-06		ENSG00000275149	RP11-427J23.1	1.82998	-1.6401	0.585791	-2.7998	0.00511339	0.0133366
ENSG00000168710	AHCYL1	1094.27	-1.63968	0.127094	-12.9013	4.42e-38	3.52e-36		ENSG00000143742	SRP9	3263.66	1.01932	0.166233	6.13188	8.68e-10	6.35e-09		ENSG00000186523	FAM86B1	89.9302	-1.63981	0.146973	-11.1573	6.6e-29	2.75e-27
ENSG00000253966	CTC-455F18.3	1.43091	-1.63942	0.604982	-2.70987	0.00673098	0.0171129		ENSG00000167674	HDGFRP2	1678	1.01904	0.107866	9.44723	3.48e-21	7.9e-20		ENSG00000168710	AHCYL1	1094.27	-1.63968	0.127094	-12.9013	4.42e-38	3.52e-36
ENSG00000233478	RP1-187B23.1	0.364628	-1.63891	0.590827	-2.77392	0.00553849	0.0143396		ENSG00000268568	AC007228.9	61.7661	1.01784	0.248269	4.09974	4.14e-05	0.000159033		ENSG00000253966	CTC-455F18.3	1.43091	-1.63942	0.604982	-2.70987	0.00673098	0.0171129
ENSG00000125508	SRMS	27.6292	-1.63857	0.250685	-6.53638	6.3e-11	5.3e-10		ENSG00000224281	SLC25A5-AS1	8.77096	1.01782	0.353685	2.87775	0.00400525	0.010726		ENSG00000233478	RP1-187B23.1	0.364628	-1.63891	0.590827	-2.77392	0.00553849	0.0143396
ENSG00000164597	COG5	223.523	-1.63677	0.172674	-9.47898	2.57e-21	5.9e-20		ENSG00000168393	DTYMK	1092.39	1.0177	0.173473	5.86661	4.45e-09	2.98e-08		ENSG00000125508	SRMS	27.6292	-1.63857	0.250685	-6.53638	6.3e-11	5.3e-10
ENSG00000187678	SPRY4	1242.85	-1.63596	0.166788	-9.80865	1.03e-22	2.67e-21		ENSG00000136450	SRSF1	2167.63	1.01699	0.103299	9.84515	7.19e-23	1.88e-21		ENSG00000164597	COG5	223.523	-1.63677	0.172674	-9.47898	2.57e-21	5.9e-20
ENSG00000198807	PAX9	53.0237	-1.63588	0.177773	-9.2021	3.51e-20	7.35e-19		ENSG00000272047	GTF2H5	267.647	1.01689	0.121602	8.36239	6.15e-17	9.66e-16		ENSG00000187678	SPRY4	1242.85	-1.63596	0.166788	-9.80865	1.03e-22	2.67e-21
ENSG00000170542	SERPINB9	421.522	-1.63558	0.122793	-13.3198	1.78e-40	1.67e-38		ENSG00000197847	SLC22A20	7.29195	1.01672	0.408963	2.4861	0.0129153	0.0306703		ENSG00000198807	PAX9	53.0237	-1.63588	0.177773	-9.2021	3.51e-20	7.35e-19
ENSG00000126856	PRDM7	4.28894	-1.63549	0.496745	-3.29241	0.000993344	0.00300353		ENSG00000242960	FTH1P23	4.26268	1.0165	0.427052	2.38028	0.0172996	0.0397643		ENSG00000170542	SERPINB9	421.522	-1.63558	0.122793	-13.3198	1.78e-40	1.67e-38
ENSG00000184588	PDE4B	637.685	-1.6352	0.156763	-10.4311	1.79e-25	5.77e-24		ENSG00000178980	SEPW1	3126.89	1.01605	0.191083	5.31731	1.05e-07	5.9e-07		ENSG00000126856	PRDM7	4.28894	-1.63549	0.496745	-3.29241	0.000993344	0.00300353
ENSG00000100312	ACR	5.7688	-1.63464	0.410922	-3.97799	6.95e-05	0.000258162		ENSG00000248333	CDK11B	797.776	1.0151	0.134217	7.56308	3.94e-14	4.61e-13		ENSG00000184588	PDE4B	637.685	-1.6352	0.156763	-10.4311	1.79e-25	5.77e-24
ENSG00000110076	NRXN2	5.79096	-1.63441	0.434827	-3.75876	0.000170755	0.000593181		ENSG00000174721	FGFBP3	24.0213	1.01452	0.277616	3.65441	0.000257773	0.000867566		ENSG00000100312	ACR	5.7688	-1.63464	0.410922	-3.97799	6.95e-05	0.000258162
ENSG00000238832	snoU109	0.83032	-1.6344	0.611808	-2.67143	0.00755297	0.0189806		ENSG00000178988	MRFAP1L1	681.461	1.0142	0.0918441	11.0427	2.38e-28	9.53e-27		ENSG00000110076	NRXN2	5.79096	-1.63441	0.434827	-3.75876	0.000170755	0.000593181
ENSG00000115464	USP34	333.304	-1.63422	0.254171	-6.42961	1.28e-10	1.04e-09		ENSG00000273456	RP11-686O6.2	7.45812	1.0114	0.386023	2.62006	0.00879155	0.021737		ENSG00000238832	snoU109	0.83032	-1.6344	0.611808	-2.67143	0.00755297	0.0189806
ENSG00000163814	CDCP1	4607	-1.6342	0.176623	-9.2525	2.19e-20	4.7e-19		ENSG00000223960	AC009948.5	79.137	1.0113	0.224843	4.49781	6.87e-06	2.99e-05		ENSG00000115464	USP34	333.304	-1.63422	0.254171	-6.42961	1.28e-10	1.04e-09
ENSG00000026508	CD44	5186.68	-1.63302	0.129803	-12.5807	2.7e-36	1.89e-34		ENSG00000196363	WDR5	1121.86	1.01077	0.115311	8.76565	1.86e-18	3.32e-17		ENSG00000163814	CDCP1	4607	-1.6342	0.176623	-9.2525	2.19e-20	4.7e-19
ENSG00000115604	IL18R1	27.2256	-1.63291	0.281642	-5.79782	6.72e-09	4.4e-08		ENSG00000167863	ATP5H	1589.39	1.0104	0.138694	7.28512	3.21e-13	3.45e-12		ENSG00000026508	CD44	5186.68	-1.63302	0.129803	-12.5807	2.7e-36	1.89e-34
ENSG00000116584	ARHGEF2	866.025	-1.63245	0.123761	-13.1903	9.98e-40	8.73e-38		ENSG00000056050	C4orf27	393.608	1.01029	0.0879692	11.4846	1.58e-30	7.36e-29		ENSG00000115604	IL18R1	27.2256	-1.63291	0.281642	-5.79782	6.72e-09	4.4e-08
ENSG00000107554	DNMBP	1214.53	-1.63227	0.19071	-8.55888	1.14e-17	1.91e-16		ENSG00000121211	MND1	241.011	1.01028	0.131296	7.69473	1.42e-14	1.76e-13		ENSG00000116584	ARHGEF2	866.025	-1.63245	0.123761	-13.1903	9.98e-40	8.73e-38
ENSG00000128567	PODXL	570.861	-1.63089	0.166474	-9.79666	1.16e-22	3e-21		ENSG00000249459	ZNF286B	50.0583	1.00999	0.250746	4.02795	5.63e-05	0.000211081		ENSG00000107554	DNMBP	1214.53	-1.63227	0.19071	-8.55888	1.14e-17	1.91e-16
ENSG00000226419	SLC16A1-AS1	17.2921	-1.63039	0.271533	-6.00439	1.92e-09	1.35e-08		ENSG00000161547	SRSF2	2333.52	1.00985	0.0981999	10.2836	8.36e-25	2.57e-23		ENSG00000128567	PODXL	570.861	-1.63089	0.166474	-9.79666	1.16e-22	3e-21
ENSG00000130517	PGPEP1	343.379	-1.63026	0.114294	-14.2638	3.68e-46	5.26e-44		ENSG00000261762	RP11-650L12.2	62.8532	1.00969	0.223663	4.51431	6.35e-06	2.78e-05		ENSG00000226419	SLC16A1-AS1	17.2921	-1.63039	0.271533	-6.00439	1.92e-09	1.35e-08
ENSG00000268756	AC104534.2	46.1787	-1.63002	0.337677	-4.82715	1.38e-06	6.69e-06		ENSG00000162231	NXF1	2187.4	1.00945	0.133207	7.57809	3.51e-14	4.15e-13		ENSG00000130517	PGPEP1	343.379	-1.63026	0.114294	-14.2638	3.68e-46	5.26e-44
ENSG00000134326	CMPK2	18.102	-1.62999	0.311982	-5.22464	1.74e-07	9.51e-07		ENSG00000152137	HSPB8	291.991	1.00878	0.124312	8.11489	4.86e-16	7e-15		ENSG00000268756	AC104534.2	46.1787	-1.63002	0.337677	-4.82715	1.38e-06	6.69e-06
ENSG00000231079	AC105402.4	0.726575	-1.6295	0.611197	-2.66608	0.00767418	0.0192558		ENSG00000093144	ECHDC1	798.38	1.00874	0.127037	7.9405	2.01e-15	2.74e-14		ENSG00000134326	CMPK2	18.102	-1.62999	0.311982	-5.22464	1.74e-07	9.51e-07
ENSG00000172007	RAB33B	102.246	-1.6294	0.253291	-6.4329	1.25e-10	1.02e-09		ENSG00000129028	THAP10	65.2672	1.00756	0.236633	4.25789	2.06e-05	8.33e-05		ENSG00000231079	AC105402.4	0.726575	-1.6295	0.611197	-2.66608	0.00767418	0.0192558
ENSG00000204642	HLA-F	2.78693	-1.62929	0.531745	-3.06405	0.00218361	0.00617098		ENSG00000163636	PSMD6	1436.62	1.00745	0.0929825	10.8348	2.35e-27	8.72e-26		ENSG00000172007	RAB33B	102.246	-1.6294	0.253291	-6.4329	1.25e-10	1.02e-09
ENSG00000064309	CDON	107.528	-1.629	0.208989	-7.79465	6.46e-15	8.3e-14		ENSG00000130332	LSM7	733.037	1.00719	0.175002	5.7553	8.65e-09	5.58e-08		ENSG00000204642	HLA-F	2.78693	-1.62929	0.531745	-3.06405	0.00218361	0.00617098
ENSG00000014257	ACPP	3.35542	-1.62888	0.47654	-3.41815	0.000630481	0.00197704		ENSG00000206567	AC022007.5	14.488	1.00705	0.313989	3.20728	0.00133995	0.00394989		ENSG00000064309	CDON	107.528	-1.629	0.208989	-7.79465	6.46e-15	8.3e-14
ENSG00000076716	GPC4	314.348	-1.62827	0.155803	-10.4508	1.45e-25	4.75e-24		ENSG00000125877	ITPA	630.543	1.00577	0.127803	7.86975	3.55e-15	4.71e-14		ENSG00000014257	ACPP	3.35542	-1.62888	0.47654	-3.41815	0.000630481	0.00197704
ENSG00000147050	KDM6A	328.018	-1.62822	0.19314	-8.43023	3.45e-17	5.53e-16		ENSG00000275234	CTD-2396E7.11	201.148	1.00412	0.173072	5.80173	6.56e-09	4.3e-08		ENSG00000076716	GPC4	314.348	-1.62827	0.155803	-10.4508	1.45e-25	4.75e-24
ENSG00000146955	RAB19	4.62037	-1.62751	0.481879	-3.37743	0.000731675	0.00226931		ENSG00000164405	UQCRQ	1334.99	1.00376	0.188135	5.33529	9.54e-08	5.37e-07		ENSG00000147050	KDM6A	328.018	-1.62822	0.19314	-8.43023	3.45e-17	5.53e-16
ENSG00000232662	LDHBP1	0.36757	-1.62597	0.586684	-2.77145	0.00558064	0.014439		ENSG00000187531	SIRT7	746.013	1.00288	0.10137	9.89326	4.45e-23	1.19e-21		ENSG00000146955	RAB19	4.62037	-1.62751	0.481879	-3.37743	0.000731675	0.00226931
ENSG00000132932	ATP8A2	1.7156	-1.62403	0.578128	-2.80911	0.00496786	0.0129953		ENSG00000168259	DNAJC7	1096.08	1.00224	0.112177	8.93443	4.09e-19	7.77e-18		ENSG00000232662	LDHBP1	0.36757	-1.62597	0.586684	-2.77145	0.00558064	0.014439
ENSG00000266286	AC037482.2	0.747709	-1.62391	0.614216	-2.64388	0.00819624	0.0204209		ENSG00000196584	XRCC2	91.6273	1.00168	0.195214	5.1312	2.88e-07	1.52e-06		ENSG00000132932	ATP8A2	1.7156	-1.62403	0.578128	-2.80911	0.00496786	0.0129953
ENSG00000214944	ARHGEF28	69.8027	-1.62343	0.170967	-9.49557	2.19e-21	5.06e-20		ENSG00000248323	LUCAT1	9.67546	1.00158	0.406917	2.46138	0.0138405	0.0326116		ENSG00000266286	AC037482.2	0.747709	-1.62391	0.614216	-2.64388	0.00819624	0.0204209
ENSG00000164627	KIF6	1.55572	-1.62159	0.572823	-2.83087	0.00464218	0.0122394		ENSG00000105447	GRWD1	1033.19	1.00138	0.0976756	10.2521	1.16e-24	3.51e-23		ENSG00000214944	ARHGEF28	69.8027	-1.62343	0.170967	-9.49557	2.19e-21	5.06e-20
ENSG00000143217	PVRL4	53.9395	-1.62154	0.206988	-7.83399	4.73e-15	6.17e-14		ENSG00000256061	DYX1C1	9.7756	1.00031	0.425103	2.3531	0.0186176	0.0423535		ENSG00000164627	KIF6	1.55572	-1.62159	0.572823	-2.83087	0.00464218	0.0122394
ENSG00000205143	ARID3C	6.24366	-1.6208	0.388489	-4.17206	3.02e-05	0.00011862		ENSG00000213533	TMEM110	9.13057	1.00025	0.368182	2.71671	0.00659334	0.0167854		ENSG00000143217	PVRL4	53.9395	-1.62154	0.206988	-7.83399	4.73e-15	6.17e-14
ENSG00000010818	HIVEP2	216.328	-1.61998	0.211268	-7.66787	1.75e-14	2.15e-13		ENSG00000126787	DLGAP5	862.632	0.999737	0.118803	8.41505	3.93e-17	6.26e-16		ENSG00000205143	ARID3C	6.24366	-1.6208	0.388489	-4.17206	3.02e-05	0.00011862
ENSG00000183921	SDR42E2	3.61036	-1.61986	0.479186	-3.38043	0.000723718	0.00224645		ENSG00000127191	TRAF2	394.177	0.999588	0.118108	8.46332	2.6e-17	4.23e-16		ENSG00000010818	HIVEP2	216.328	-1.61998	0.211268	-7.66787	1.75e-14	2.15e-13
ENSG00000220785	MTMR9LP	13.2612	-1.61934	0.308392	-5.25091	1.51e-07	8.3e-07		ENSG00000099290	FAM21A	302.578	0.999091	0.0984579	10.1474	3.4e-24	9.86e-23		ENSG00000183921	SDR42E2	3.61036	-1.61986	0.479186	-3.38043	0.000723718	0.00224645
ENSG00000004700	RECQL	91.1187	-1.61785	0.284602	-5.68462	1.31e-08	8.26e-08		ENSG00000205571	SMN2	6.76963	0.998407	0.422873	2.36101	0.0182254	0.0416054		ENSG00000220785	MTMR9LP	13.2612	-1.61934	0.308392	-5.25091	1.51e-07	8.3e-07
ENSG00000007516	BAIAP3	210.22	-1.61712	0.155872	-10.3747	3.23e-25	1.02e-23		ENSG00000135698	MPHOSPH6	500.496	0.997711	0.0960619	10.3861	2.87e-25	9.14e-24		ENSG00000004700	RECQL	91.1187	-1.61785	0.284602	-5.68462	1.31e-08	8.26e-08
ENSG00000158793	NIT1	489.223	-1.61708	0.10756	-15.0341	4.39e-51	8.21e-49		ENSG00000135924	DNAJB2	1546.21	0.996191	0.141526	7.03891	1.94e-12	1.92e-11		ENSG00000007516	BAIAP3	210.22	-1.61712	0.155872	-10.3747	3.23e-25	1.02e-23
ENSG00000260750	RP11-482M8.1	1.19504	-1.61585	0.606407	-2.66463	0.00770724	0.0193282		ENSG00000276856	TUBGCP5	14.308	0.995925	0.287235	3.46728	0.000525759	0.0016726		ENSG00000158793	NIT1	489.223	-1.61708	0.10756	-15.0341	4.39e-51	8.21e-49
ENSG00000124772	CPNE5	1.96254	-1.61515	0.537802	-3.00324	0.00267122	0.00741777		ENSG00000269743	SLC25A53	11.0902	0.99542	0.356836	2.78957	0.00527778	0.0137249		ENSG00000260750	RP11-482M8.1	1.19504	-1.61585	0.606407	-2.66463	0.00770724	0.0193282
ENSG00000078401	EDN1	12.0036	-1.61478	0.444157	-3.63562	0.000277314	0.000927128		ENSG00000164610	RP9	291.451	0.99498	0.162077	6.13892	8.31e-10	6.09e-09		ENSG00000124772	CPNE5	1.96254	-1.61515	0.537802	-3.00324	0.00267122	0.00741777
ENSG00000043039	BARX2	6.04126	-1.61428	0.442299	-3.64974	0.000262506	0.000882208		ENSG00000204822	MRPL53	17.1954	0.994948	0.351015	2.83449	0.00458992	0.0121248		ENSG00000078401	EDN1	12.0036	-1.61478	0.444157	-3.63562	0.000277314	0.000927128
ENSG00000155016	CYP2U1	106.916	-1.61404	0.159878	-10.0954	5.79e-24	1.66e-22		ENSG00000188986	NELFB	1774.96	0.994908	0.0824212	12.071	1.5e-33	8.6e-32		ENSG00000043039	BARX2	6.04126	-1.61428	0.442299	-3.64974	0.000262506	0.000882208
ENSG00000250304	ZBED1P1	2.45759	-1.61349	0.530914	-3.03908	0.002373	0.00666445		ENSG00000111206	FOXM1	837.395	0.994512	0.177481	5.6035	2.1e-08	1.28e-07		ENSG00000155016	CYP2U1	106.916	-1.61404	0.159878	-10.0954	5.79e-24	1.66e-22
ENSG00000187535	IFT140	189.724	-1.61306	0.156011	-10.3394	4.67e-25	1.46e-23		ENSG00000171056	SOX7	9.06858	0.993878	0.392309	2.53341	0.011296	0.0272269		ENSG00000250304	ZBED1P1	2.45759	-1.61349	0.530914	-3.03908	0.002373	0.00666445
ENSG00000138623	SEMA7A	463.718	-1.613	0.2037	-7.91853	2.4e-15	3.24e-14		ENSG00000247828	TMEM161B-AS1	58.9489	0.99342	0.164853	6.0261	1.68e-09	1.19e-08		ENSG00000187535	IFT140	189.724	-1.61306	0.156011	-10.3394	4.67e-25	1.46e-23
ENSG00000138759	FRAS1	132.524	-1.61288	0.211052	-7.64209	2.14e-14	2.59e-13		ENSG00000101811	CSTF2	467.029	0.992687	0.0944752	10.5074	7.99e-26	2.66e-24		ENSG00000138623	SEMA7A	463.718	-1.613	0.2037	-7.91853	2.4e-15	3.24e-14
ENSG00000050555	LAMC3	174.372	-1.61274	0.150791	-10.6952	1.07e-26	3.78e-25		ENSG00000214300	SPDYE3	34.8134	0.99172	0.217709	4.55525	5.23e-06	2.32e-05		ENSG00000138759	FRAS1	132.524	-1.61288	0.211052	-7.64209	2.14e-14	2.59e-13
ENSG00000168539	CHRM1	0.945135	-1.61263	0.608374	-2.65071	0.00803218	0.0200556		ENSG00000128534	LSM8	411.827	0.991363	0.144262	6.87194	6.33e-12	5.93e-11		ENSG00000050555	LAMC3	174.372	-1.61274	0.150791	-10.6952	1.07e-26	3.78e-25
ENSG00000206450	HLA-B	1015.17	-1.61221	0.122119	-13.202	8.54e-40	7.56e-38		ENSG00000232838	PET117	21.6023	0.989762	0.322131	3.07254	0.00212242	0.00601282		ENSG00000168539	CHRM1	0.945135	-1.61263	0.608374	-2.65071	0.00803218	0.0200556
ENSG00000248375	RP11-177B4.1	4.61057	-1.61187	0.487547	-3.30608	0.000946107	0.00286938		ENSG00000184983	NDUFA6	23.2932	0.989657	0.270784	3.65478	0.000257399	0.000866919		ENSG00000206450	HLA-B	1015.17	-1.61221	0.122119	-13.202	8.54e-40	7.56e-38
ENSG00000184702	42983	105.937	-1.61175	0.191547	-8.41436	3.95e-17	6.3e-16		ENSG00000255737	AGAP2-AS1	6.79409	0.989578	0.397605	2.48885	0.0128157	0.0304715		ENSG00000248375	RP11-177B4.1	4.61057	-1.61187	0.487547	-3.30608	0.000946107	0.00286938
ENSG00000172071	EIF2AK3	269.257	-1.6117	0.221272	-7.28379	3.25e-13	3.48e-12		ENSG00000179406	LINC00174	27.8712	0.989148	0.280058	3.53194	0.000412516	0.00134128		ENSG00000184702	42983	105.937	-1.61175	0.191547	-8.41436	3.95e-17	6.3e-16
ENSG00000266824	RP11-599B13.7	1.23245	-1.61135	0.593923	-2.71307	0.00666636	0.0169619		ENSG00000152433	ZNF547	76.0524	0.988623	0.271519	3.64108	0.000271496	0.000909759		ENSG00000172071	EIF2AK3	269.257	-1.6117	0.221272	-7.28379	3.25e-13	3.48e-12
ENSG00000127507	ADGRE2	63.8728	-1.6113	0.191885	-8.39722	4.57e-17	7.25e-16		ENSG00000183307	CECR6	11.9354	0.988378	0.374169	2.64153	0.00825336	0.0205454		ENSG00000266824	RP11-599B13.7	1.23245	-1.61135	0.593923	-2.71307	0.00666636	0.0169619
ENSG00000164828	SUN1	1287.92	-1.61129	0.177055	-9.10049	8.99e-20	1.82e-18		ENSG00000124444	ZNF576	118.113	0.987721	0.158692	6.22413	4.84e-10	3.66e-09		ENSG00000127507	ADGRE2	63.8728	-1.6113	0.191885	-8.39722	4.57e-17	7.25e-16
ENSG00000163629	PTPN13	161.779	-1.61127	0.206112	-7.81745	5.39e-15	6.99e-14		ENSG00000117632	STMN1	7610.69	0.986502	0.121964	8.08846	6.04e-16	8.64e-15		ENSG00000164828	SUN1	1287.92	-1.61129	0.177055	-9.10049	8.99e-20	1.82e-18
ENSG00000251405	CTB-109A12.1	1.08504	-1.61088	0.60315	-2.67078	0.00756741	0.0190086		ENSG00000169715	MT1E	3032.43	0.986494	0.151274	6.52126	6.97e-11	5.83e-10		ENSG00000163629	PTPN13	161.779	-1.61127	0.206112	-7.81745	5.39e-15	6.99e-14
ENSG00000126950	TMEM35	0.330008	-1.60939	0.565637	-2.84527	0.0044374	0.0117493		ENSG00000107262	BAG1	752.705	0.986323	0.0977191	10.0934	5.91e-24	1.69e-22		ENSG00000251405	CTB-109A12.1	1.08504	-1.61088	0.60315	-2.67078	0.00756741	0.0190086
ENSG00000154310	TNIK	616.55	-1.60927	0.144788	-11.1147	1.06e-28	4.34e-27		ENSG00000133773	CCDC59	1040.32	0.986131	0.130692	7.54548	4.51e-14	5.24e-13		ENSG00000126950	TMEM35	0.330008	-1.60939	0.565637	-2.84527	0.0044374	0.0117493
ENSG00000187010	RHD	1.21191	-1.6091	0.600894	-2.67784	0.00740977	0.0186656		ENSG00000109255	NMU	593.426	0.98588	0.129703	7.60106	2.94e-14	3.5e-13		ENSG00000154310	TNIK	616.55	-1.60927	0.144788	-11.1147	1.06e-28	4.34e-27
ENSG00000198223	CSF2RA	48.2879	-1.60849	0.209946	-7.66143	1.84e-14	2.25e-13		ENSG00000175467	SART1	1583.41	0.985629	0.12625	7.80694	5.86e-15	7.57e-14		ENSG00000187010	RHD	1.21191	-1.6091	0.600894	-2.67784	0.00740977	0.0186656
ENSG00000172971	UNC93B3	0.348435	-1.6074	0.575026	-2.79535	0.00518428	0.0135061		ENSG00000223959	AFG3L1P	232.425	0.985339	0.194485	5.06639	4.05e-07	2.1e-06		ENSG00000198223	CSF2RA	48.2879	-1.60849	0.209946	-7.66143	1.84e-14	2.25e-13
ENSG00000215859	RP6-74O6.2	1.75873	-1.60727	0.585841	-2.74352	0.00607835	0.0155934		ENSG00000236778	INTS6-AS1	7.40731	0.985006	0.417623	2.3586	0.0183439	0.0418344		ENSG00000172971	UNC93B3	0.348435	-1.6074	0.575026	-2.79535	0.00518428	0.0135061
ENSG00000068097	HEATR6	260.702	-1.60689	0.159352	-10.0839	6.51e-24	1.85e-22		ENSG00000170584	NUDCD2	457.135	0.984844	0.160053	6.15323	7.59e-10	5.59e-09		ENSG00000215859	RP6-74O6.2	1.75873	-1.60727	0.585841	-2.74352	0.00607835	0.0155934
ENSG00000275746	KLF13	34.8982	-1.60675	0.3035	-5.29406	1.2e-07	6.65e-07		ENSG00000188321	ZNF559	102.829	0.984051	0.161118	6.10764	1.01e-09	7.34e-09		ENSG00000068097	HEATR6	260.702	-1.60689	0.159352	-10.0839	6.51e-24	1.85e-22
ENSG00000126016	AMOT	103.201	-1.60671	0.212622	-7.55662	4.14e-14	4.82e-13		ENSG00000163507	KIAA1524	374.862	0.984032	0.124355	7.91311	2.51e-15	3.37e-14		ENSG00000275746	KLF13	34.8982	-1.60675	0.3035	-5.29406	1.2e-07	6.65e-07
ENSG00000157343	ARMC12	5.11745	-1.60628	0.395355	-4.06287	4.85e-05	0.000184033		ENSG00000273014	RP11-225B17.2	15.3067	0.98327	0.318596	3.08626	0.00202692	0.0057657		ENSG00000126016	AMOT	103.201	-1.60671	0.212622	-7.55662	4.14e-14	4.82e-13
ENSG00000159399	HK2	750.171	-1.60622	0.161961	-9.9173	3.5e-23	9.44e-22		ENSG00000276021	WDR81	45.5208	0.98296	0.220041	4.46717	7.93e-06	3.41e-05		ENSG00000157343	ARMC12	5.11745	-1.60628	0.395355	-4.06287	4.85e-05	0.000184033
ENSG00000125347	IRF1	313.493	-1.60557	0.111771	-14.3648	8.61e-47	1.29e-44		ENSG00000116661	FBXO2	974.475	0.982915	0.127588	7.70384	1.32e-14	1.65e-13		ENSG00000159399	HK2	750.171	-1.60622	0.161961	-9.9173	3.5e-23	9.44e-22
ENSG00000180398	MCFD2	870.346	-1.60516	0.120497	-13.3211	1.75e-40	1.65e-38		ENSG00000132002	DNAJB1	11299.9	0.982889	0.108471	9.06131	1.29e-19	2.57e-18		ENSG00000125347	IRF1	313.493	-1.60557	0.111771	-14.3648	8.61e-47	1.29e-44
ENSG00000269516	CYP4F23P	0.759955	-1.60467	0.614734	-2.61035	0.00904483	0.0222699		ENSG00000168884	TNIP2	692.887	0.982379	0.0874844	11.2292	2.93e-29	1.24e-27		ENSG00000180398	MCFD2	870.346	-1.60516	0.120497	-13.3211	1.75e-40	1.65e-38
ENSG00000196273	LINC00523	1.34017	-1.60447	0.58741	-2.73143	0.00630605	0.016129		ENSG00000228989	AC133528.2	17.1961	0.981957	0.306985	3.19871	0.00138043	0.00405924		ENSG00000269516	CYP4F23P	0.759955	-1.60467	0.614734	-2.61035	0.00904483	0.0222699
ENSG00000198363	ASPH	3669.89	-1.60424	0.174158	-9.21136	3.22e-20	6.78e-19		ENSG00000177674	AGTRAP	585.722	0.981281	0.117533	8.34898	6.89e-17	1.08e-15		ENSG00000196273	LINC00523	1.34017	-1.60447	0.58741	-2.73143	0.00630605	0.016129
ENSG00000198752	CDC42BPB	477.358	-1.60393	0.299286	-5.3592	8.36e-08	4.74e-07		ENSG00000230733	AC092171.4	357.414	0.980981	0.162955	6.01996	1.74e-09	1.23e-08		ENSG00000198363	ASPH	3669.89	-1.60424	0.174158	-9.21136	3.22e-20	6.78e-19
ENSG00000197296	FITM2	97.1419	-1.60374	0.159542	-10.0521	8.99e-24	2.53e-22		ENSG00000204673	AKT1S1	1452.56	0.979961	0.126866	7.7244	1.12e-14	1.41e-13		ENSG00000198752	CDC42BPB	477.358	-1.60393	0.299286	-5.3592	8.36e-08	4.74e-07
ENSG00000116285	ERRFI1	6170.54	-1.60344	0.0912802	-17.5661	4.48e-69	2.71e-66		ENSG00000126088	UROD	785.136	0.979454	0.13387	7.31646	2.55e-13	2.75e-12		ENSG00000197296	FITM2	97.1419	-1.60374	0.159542	-10.0521	8.99e-24	2.53e-22
ENSG00000186230	ZNF749	30.7196	-1.60263	0.266486	-6.01394	1.81e-09	1.27e-08		ENSG00000169740	ZNF32	114.114	0.978819	0.197232	4.96279	6.95e-07	3.49e-06		ENSG00000116285	ERRFI1	6170.54	-1.60344	0.0912802	-17.5661	4.48e-69	2.71e-66
ENSG00000206337	HCP5	5.06489	-1.60244	0.46507	-3.4456	0.000569797	0.00180198		ENSG00000241506	PSMC1P1	52.7576	0.978401	0.175486	5.57539	2.47e-08	1.5e-07		ENSG00000186230	ZNF749	30.7196	-1.60263	0.266486	-6.01394	1.81e-09	1.27e-08
ENSG00000160469	BRSK1	152.187	-1.60223	0.194066	-8.25613	1.5e-16	2.29e-15		ENSG00000146054	TRIM7	178.39	0.977728	0.127102	7.69246	1.44e-14	1.79e-13		ENSG00000206337	HCP5	5.06489	-1.60244	0.46507	-3.4456	0.000569797	0.00180198
ENSG00000123358	NR4A1	231.529	-1.60202	0.214656	-7.46321	8.44e-14	9.58e-13		ENSG00000150779	TIMM8B	671.889	0.976418	0.193535	5.04518	4.53e-07	2.34e-06		ENSG00000160469	BRSK1	152.187	-1.60223	0.194066	-8.25613	1.5e-16	2.29e-15
ENSG00000171855	IFNB1	1.097	-1.60156	0.610882	-2.62171	0.00874895	0.0216386		ENSG00000169020	ATP5I	146.974	0.976238	0.232254	4.20333	2.63e-05	0.000104319		ENSG00000123358	NR4A1	231.529	-1.60202	0.214656	-7.46321	8.44e-14	9.58e-13
ENSG00000256083	RP11-366L20.3	2.50209	-1.60142	0.560027	-2.85954	0.00424261	0.0112868		ENSG00000181404	WASH1	144.743	0.976149	0.168131	5.80589	6.4e-09	4.21e-08		ENSG00000171855	IFNB1	1.097	-1.60156	0.610882	-2.62171	0.00874895	0.0216386
ENSG00000223855	FLJ44511	1.51161	-1.60059	0.586901	-2.72719	0.00638753	0.0163138		ENSG00000186283	TOR3A	852.582	0.976061	0.108967	8.95739	3.32e-19	6.37e-18		ENSG00000256083	RP11-366L20.3	2.50209	-1.60142	0.560027	-2.85954	0.00424261	0.0112868
ENSG00000236908	RP5-1063M23.2	1.12751	-1.60032	0.605826	-2.64154	0.00825298	0.0205454		ENSG00000255561	FDXACB1	29.1287	0.975336	0.209943	4.64572	3.39e-06	1.54e-05		ENSG00000223855	FLJ44511	1.51161	-1.60059	0.586901	-2.72719	0.00638753	0.0163138
ENSG00000204136	GGTA1P	5.00606	-1.60008	0.479232	-3.33885	0.000841266	0.00257552		ENSG00000183444	OR7E38P	52.9682	0.974957	0.203312	4.79538	1.62e-06	7.78e-06		ENSG00000236908	RP5-1063M23.2	1.12751	-1.60032	0.605826	-2.64154	0.00825298	0.0205454
ENSG00000143001	TMEM61	11.6561	-1.59999	0.282679	-5.66011	1.51e-08	9.44e-08		ENSG00000125835	SNRPB	4647.54	0.97482	0.183211	5.32074	1.03e-07	5.8e-07		ENSG00000204136	GGTA1P	5.00606	-1.60008	0.479232	-3.33885	0.000841266	0.00257552
ENSG00000153094	BCL2L11	374.03	-1.5998	0.167134	-9.57196	1.05e-21	2.51e-20		ENSG00000125995	ROMO1	735.108	0.974733	0.234965	4.14842	3.35e-05	0.00013042		ENSG00000143001	TMEM61	11.6561	-1.59999	0.282679	-5.66011	1.51e-08	9.44e-08
ENSG00000186340	THBS2	3.08195	-1.5998	0.527084	-3.03519	0.00240385	0.0067445		ENSG00000131351	HAUS8	229.937	0.97458	0.095529	10.2019	1.94e-24	5.76e-23		ENSG00000153094	BCL2L11	374.03	-1.5998	0.167134	-9.57196	1.05e-21	2.51e-20
ENSG00000177455	CD19	2.25519	-1.59889	0.552496	-2.89393	0.00380452	0.0102421		ENSG00000104147	OIP5	61.6425	0.974506	0.195123	4.99433	5.9e-07	2.99e-06		ENSG00000186340	THBS2	3.08195	-1.5998	0.527084	-3.03519	0.00240385	0.0067445
ENSG00000220804	AC093642.5	4.74594	-1.59855	0.45737	-3.49509	0.000473908	0.0015243		ENSG00000122386	ZNF205	237.248	0.974327	0.123174	7.91016	2.57e-15	3.45e-14		ENSG00000177455	CD19	2.25519	-1.59889	0.552496	-2.89393	0.00380452	0.0102421
ENSG00000243710	CFAP57	7.16504	-1.59807	0.40832	-3.91377	9.09e-05	0.000330421		ENSG00000162385	MAGOH	859.251	0.973287	0.125352	7.76443	8.2e-15	1.04e-13		ENSG00000220804	AC093642.5	4.74594	-1.59855	0.45737	-3.49509	0.000473908	0.0015243
ENSG00000135248	FAM71F1	0.792214	-1.59805	0.610919	-2.61581	0.00890159	0.0219736		ENSG00000185453	C19orf68	221.394	0.973227	0.178042	5.46628	4.6e-08	2.69e-07		ENSG00000243710	CFAP57	7.16504	-1.59807	0.40832	-3.91377	9.09e-05	0.000330421
ENSG00000249364	RP11-434D9.1	0.675198	-1.59744	0.610723	-2.61566	0.00890553	0.0219786		ENSG00000184990	SIVA1	1756.2	0.973107	0.226295	4.30017	1.71e-05	6.97e-05		ENSG00000135248	FAM71F1	0.792214	-1.59805	0.610919	-2.61581	0.00890159	0.0219736
ENSG00000185585	OLFML2A	132.079	-1.59678	0.190765	-8.37042	5.74e-17	9.05e-16		ENSG00000115233	PSMD14	2950.46	0.973026	0.123285	7.89248	2.96e-15	3.96e-14		ENSG00000249364	RP11-434D9.1	0.675198	-1.59744	0.610723	-2.61566	0.00890553	0.0219786
ENSG00000136286	MYO1G	1.0151	-1.5965	0.607381	-2.62849	0.00857643	0.021276		ENSG00000177459	ERICH5	289.095	0.972419	0.124725	7.79651	6.36e-15	8.18e-14		ENSG00000185585	OLFML2A	132.079	-1.59678	0.190765	-8.37042	5.74e-17	9.05e-16
ENSG00000178149	DALRD3	187.831	-1.59609	0.171326	-9.31609	1.21e-20	2.64e-19		ENSG00000129460	NGDN	717.15	0.972251	0.0829392	11.7225	9.78e-32	4.91e-30		ENSG00000136286	MYO1G	1.0151	-1.5965	0.607381	-2.62849	0.00857643	0.021276
ENSG00000101384	JAG1	783.587	-1.59534	0.159334	-10.0126	1.34e-23	3.73e-22		ENSG00000261889	RP11-473M20.16	7.64444	0.97176	0.371852	2.6133	0.00896723	0.0221025		ENSG00000178149	DALRD3	187.831	-1.59609	0.171326	-9.31609	1.21e-20	2.64e-19
ENSG00000205133	TRIQK	176.24	-1.5949	0.156769	-10.1736	2.6e-24	7.63e-23		ENSG00000144034	TPRKB	523.781	0.971748	0.172203	5.64303	1.67e-08	1.03e-07		ENSG00000101384	JAG1	783.587	-1.59534	0.159334	-10.0126	1.34e-23	3.73e-22
ENSG00000266714	MYO15B	34.6557	-1.59429	0.2467	-6.46248	1.03e-10	8.46e-10		ENSG00000198937	CCDC167	264.701	0.971688	0.188478	5.15544	2.53e-07	1.35e-06		ENSG00000205133	TRIQK	176.24	-1.5949	0.156769	-10.1736	2.6e-24	7.63e-23
ENSG00000146416	AIG1	512.129	-1.59367	0.10516	-15.1547	7.05e-52	1.41e-49		ENSG00000124104	SNX21	118.476	0.971147	0.12018	8.08077	6.44e-16	9.17e-15		ENSG00000266714	MYO15B	34.6557	-1.59429	0.2467	-6.46248	1.03e-10	8.46e-10
ENSG00000008869	HEATR5B	120.702	-1.59315	0.193897	-8.21644	2.1e-16	3.12e-15		ENSG00000105379	ETFB	328.289	0.970248	0.170379	5.69466	1.24e-08	7.81e-08		ENSG00000146416	AIG1	512.129	-1.59367	0.10516	-15.1547	7.05e-52	1.41e-49
ENSG00000162598	C1orf87	1.64324	-1.59283	0.567591	-2.8063	0.00501135	0.0130957		ENSG00000118785	SPP1	74.1497	0.970163	0.223171	4.34716	1.38e-05	5.72e-05		ENSG00000008869	HEATR5B	120.702	-1.59315	0.193897	-8.21644	2.1e-16	3.12e-15
ENSG00000214193	SH3D21	14.461	-1.59283	0.313946	-5.07358	3.9e-07	2.03e-06		ENSG00000205352	PRR13	1522.56	0.969299	0.125185	7.74296	9.71e-15	1.22e-13		ENSG00000162598	C1orf87	1.64324	-1.59283	0.567591	-2.8063	0.00501135	0.0130957
ENSG00000117152	RGS4	6.77731	-1.5927	0.433786	-3.67164	0.000241001	0.000816251		ENSG00000130997	POLN	11.5276	0.969217	0.344127	2.81645	0.00485578	0.0127267		ENSG00000214193	SH3D21	14.461	-1.59283	0.313946	-5.07358	3.9e-07	2.03e-06
ENSG00000172159	FRMD3	13.4506	-1.59243	0.323376	-4.92441	8.46e-07	4.21e-06		ENSG00000205559	CHKB-AS1	13.0271	0.969152	0.321446	3.01497	0.00257003	0.00716704		ENSG00000117152	RGS4	6.77731	-1.5927	0.433786	-3.67164	0.000241001	0.000816251
ENSG00000121898	CPXM2	2.19168	-1.59135	0.557571	-2.85407	0.00431629	0.0114653		ENSG00000101846	STS	21.0487	0.968675	0.335107	2.89064	0.00384455	0.010339		ENSG00000172159	FRMD3	13.4506	-1.59243	0.323376	-4.92441	8.46e-07	4.21e-06
ENSG00000002726	AOC1	1.84165	-1.5908	0.553325	-2.87498	0.00404047	0.0108128		ENSG00000134802	SLC43A3	163.769	0.968138	0.155837	6.21249	5.22e-10	3.93e-09		ENSG00000121898	CPXM2	2.19168	-1.59135	0.557571	-2.85407	0.00431629	0.0114653
ENSG00000205213	LGR4	133.292	-1.59054	0.202241	-7.8646	3.7e-15	4.88e-14		ENSG00000102030	NAA10	446.938	0.967702	0.170426	5.67815	1.36e-08	8.56e-08		ENSG00000002726	AOC1	1.84165	-1.5908	0.553325	-2.87498	0.00404047	0.0108128
ENSG00000174469	CNTNAP2	7.53774	-1.59006	0.409958	-3.87859	0.000105064	0.000378764		ENSG00000225760	LINC00431	41.2566	0.967193	0.241899	3.99834	6.38e-05	0.000238137		ENSG00000205213	LGR4	133.292	-1.59054	0.202241	-7.8646	3.7e-15	4.88e-14
ENSG00000280710	RP11-214F16.8	1.26813	-1.59005	0.60876	-2.61195	0.00900274	0.0221805		ENSG00000173272	MZT2A	905.137	0.967166	0.16476	5.87014	4.35e-09	2.92e-08		ENSG00000174469	CNTNAP2	7.53774	-1.59006	0.409958	-3.87859	0.000105064	0.000378764
ENSG00000138378	STAT4	27.0603	-1.58915	0.272393	-5.83404	5.41e-09	3.59e-08		ENSG00000007080	CCDC124	1744.33	0.966172	0.128269	7.53239	4.98e-14	5.76e-13		ENSG00000280710	RP11-214F16.8	1.26813	-1.59005	0.60876	-2.61195	0.00900274	0.0221805
ENSG00000232708	HLA-K	3.90412	-1.58912	0.547136	-2.90443	0.00367917	0.00994309		ENSG00000161526	SAP30BP	1848.31	0.965094	0.082061	11.7607	6.22e-32	3.17e-30		ENSG00000138378	STAT4	27.0603	-1.58915	0.272393	-5.83404	5.41e-09	3.59e-08
ENSG00000163435	ELF3	376.209	-1.58794	0.121824	-13.0347	7.77e-39	6.45e-37		ENSG00000160345	C9orf116	78.4099	0.965093	0.178886	5.39503	6.85e-08	3.92e-07		ENSG00000232708	HLA-K	3.90412	-1.58912	0.547136	-2.90443	0.00367917	0.00994309
ENSG00000008118	CAMK1G	1.08581	-1.58778	0.6117	-2.59568	0.00944038	0.0231595		ENSG00000175792	RUVBL1	1501.13	0.965035	0.107362	8.98864	2.5e-19	4.84e-18		ENSG00000163435	ELF3	376.209	-1.58794	0.121824	-13.0347	7.77e-39	6.45e-37
ENSG00000164037	SLC9B1	13.1036	-1.58761	0.288012	-5.51229	3.54e-08	2.11e-07		ENSG00000080824	HSP90AA1	50450.9	0.964693	0.125194	7.70561	1.3e-14	1.62e-13		ENSG00000008118	CAMK1G	1.08581	-1.58778	0.6117	-2.59568	0.00944038	0.0231595
ENSG00000128512	DOCK4	81.4332	-1.58745	0.203561	-7.79841	6.27e-15	8.07e-14		ENSG00000198464	ZNF480	279.799	0.964441	0.136818	7.04908	1.8e-12	1.79e-11		ENSG00000164037	SLC9B1	13.1036	-1.58761	0.288012	-5.51229	3.54e-08	2.11e-07
ENSG00000147394	ZNF185	426.705	-1.5874	0.128339	-12.3688	3.85e-35	2.42e-33		ENSG00000141933	TPGS1	78.9561	0.963975	0.24796	3.88763	0.000101229	0.00036597		ENSG00000128512	DOCK4	81.4332	-1.58745	0.203561	-7.79841	6.27e-15	8.07e-14
ENSG00000280944	CH17-132F21.5	1.7832	-1.58706	0.588772	-2.69555	0.0070273	0.0177996		ENSG00000115275	MOGS	939.188	0.963943	0.16006	6.02237	1.72e-09	1.21e-08		ENSG00000147394	ZNF185	426.705	-1.5874	0.128339	-12.3688	3.85e-35	2.42e-33
ENSG00000226944	RP1-120G22.11	1.66818	-1.5866	0.589704	-2.69051	0.00713433	0.0180528		ENSG00000175768	TOMM5	11.4292	0.963855	0.36474	2.64258	0.00822772	0.0204905		ENSG00000280944	CH17-132F21.5	1.7832	-1.58706	0.588772	-2.69555	0.0070273	0.0177996
ENSG00000168546	GFRA2	1.0576	-1.58624	0.605208	-2.62098	0.00876781	0.021683		ENSG00000259781	RP11-673C5.1	245.152	0.963435	0.137928	6.98507	2.85e-12	2.76e-11		ENSG00000226944	RP1-120G22.11	1.66818	-1.5866	0.589704	-2.69051	0.00713433	0.0180528
ENSG00000253552	HOXA-AS2	4.26744	-1.58501	0.549789	-2.88295	0.00393971	0.0105702		ENSG00000253352	TUG1	292.186	0.96304	0.177294	5.43189	5.58e-08	3.23e-07		ENSG00000168546	GFRA2	1.0576	-1.58624	0.605208	-2.62098	0.00876781	0.021683
ENSG00000145349	CAMK2D	1139.47	-1.58496	0.123604	-12.8229	1.22e-37	9.29e-36		ENSG00000167283	ATP5L	1345.62	0.962853	0.138357	6.95918	3.42e-12	3.29e-11		ENSG00000253552	HOXA-AS2	4.26744	-1.58501	0.549789	-2.88295	0.00393971	0.0105702
ENSG00000100412	ACO2	964.667	-1.58483	0.19352	-8.18952	2.62e-16	3.87e-15		ENSG00000167657	DAPK3	1200.54	0.96245	0.124789	7.71261	1.23e-14	1.54e-13		ENSG00000145349	CAMK2D	1139.47	-1.58496	0.123604	-12.8229	1.22e-37	9.29e-36
ENSG00000196659	TTC30B	10.2443	-1.58479	0.351244	-4.51193	6.42e-06	2.8e-05		ENSG00000261613	RP11-20I23.13	38.6753	0.961908	0.309991	3.10302	0.00191559	0.00547543		ENSG00000100412	ACO2	964.667	-1.58483	0.19352	-8.18952	2.62e-16	3.87e-15
ENSG00000231286	HLA-DQB1	17.2424	-1.58404	0.25576	-6.19347	5.89e-10	4.4e-09		ENSG00000117450	PRDX1	6640.19	0.961666	0.112066	8.58123	9.39e-18	1.59e-16		ENSG00000196659	TTC30B	10.2443	-1.58479	0.351244	-4.51193	6.42e-06	2.8e-05
ENSG00000179873	NLRP11	15.3308	-1.58267	0.285501	-5.54349	2.96e-08	1.78e-07		ENSG00000051180	RAD51	255.718	0.961171	0.131699	7.29825	2.92e-13	3.14e-12		ENSG00000231286	HLA-DQB1	17.2424	-1.58404	0.25576	-6.19347	5.89e-10	4.4e-09
ENSG00000196981	WDR5B	38.3416	-1.58263	0.205016	-7.71955	1.17e-14	1.46e-13		ENSG00000155368	DBI	1235.28	0.961081	0.109687	8.76206	1.92e-18	3.42e-17		ENSG00000179873	NLRP11	15.3308	-1.58267	0.285501	-5.54349	2.96e-08	1.78e-07
ENSG00000135473	PAN2	120.077	-1.58206	0.184077	-8.59459	8.36e-18	1.42e-16		ENSG00000163807	KIAA1143	61.4728	0.960963	0.163404	5.88092	4.08e-09	2.75e-08		ENSG00000196981	WDR5B	38.3416	-1.58263	0.205016	-7.71955	1.17e-14	1.46e-13
ENSG00000173868	PHOSPHO1	58.2694	-1.58204	0.148483	-10.6547	1.66e-26	5.78e-25		ENSG00000066279	ASPM	539.236	0.960617	0.200898	4.78161	1.74e-06	8.29e-06		ENSG00000135473	PAN2	120.077	-1.58206	0.184077	-8.59459	8.36e-18	1.42e-16
ENSG00000188672	RHCE	13.3919	-1.58184	0.302615	-5.22723	1.72e-07	9.39e-07		ENSG00000253251	CTC-534A2.2	55.2746	0.960607	0.276997	3.46793	0.000524484	0.001669		ENSG00000173868	PHOSPHO1	58.2694	-1.58204	0.148483	-10.6547	1.66e-26	5.78e-25
ENSG00000186723	OR10H1	1.17455	-1.58177	0.594861	-2.65906	0.00783598	0.0196232		ENSG00000185651	UBE2L3	2135.48	0.95982	0.0888184	10.8065	3.21e-27	1.17e-25		ENSG00000188672	RHCE	13.3919	-1.58184	0.302615	-5.22723	1.72e-07	9.39e-07
ENSG00000186522	42988	1082.6	-1.58131	0.193658	-8.16549	3.2e-16	4.68e-15		ENSG00000100029	PES1	2605.5	0.959795	0.100962	9.50647	1.97e-21	4.57e-20		ENSG00000186723	OR10H1	1.17455	-1.58177	0.594861	-2.65906	0.00783598	0.0196232
ENSG00000161940	BCL6B	7.9415	-1.58107	0.40252	-3.92792	8.57e-05	0.000313218		ENSG00000124535	WRNIP1	1149.97	0.956951	0.0789652	12.1186	8.41e-34	4.89e-32		ENSG00000186522	42988	1082.6	-1.58131	0.193658	-8.16549	3.2e-16	4.68e-15
ENSG00000258413	RP11-665C16.6	1.59778	-1.58101	0.611271	-2.58643	0.00969759	0.0237323		ENSG00000123485	HJURP	881.863	0.956785	0.0908144	10.5356	5.92e-26	1.99e-24		ENSG00000161940	BCL6B	7.9415	-1.58107	0.40252	-3.92792	8.57e-05	0.000313218
ENSG00000172935	MRGPRF	6.90377	-1.58096	0.42373	-3.73107	0.00019067	0.000657106		ENSG00000184154	LRTOMT	79.0761	0.956152	0.166053	5.75812	8.51e-09	5.5e-08		ENSG00000258413	RP11-665C16.6	1.59778	-1.58101	0.611271	-2.58643	0.00969759	0.0237323
ENSG00000184906	AC129778.2	0.977873	-1.58068	0.610317	-2.58993	0.00959964	0.0235226		ENSG00000086289	EPDR1	226.811	0.954769	0.147901	6.45544	1.08e-10	8.84e-10		ENSG00000172935	MRGPRF	6.90377	-1.58096	0.42373	-3.73107	0.00019067	0.000657106
ENSG00000128346	C22orf23	13.4836	-1.58061	0.3516	-4.49548	6.94e-06	3.02e-05		ENSG00000024526	DEPDC1	903.14	0.954339	0.156923	6.08159	1.19e-09	8.56e-09		ENSG00000184906	AC129778.2	0.977873	-1.58068	0.610317	-2.58993	0.00959964	0.0235226
ENSG00000261456	TUBB8	1.1246	-1.58013	0.608206	-2.59802	0.0093763	0.023017		ENSG00000203883	SOX18	45.5407	0.95383	0.224529	4.24814	2.16e-05	8.67e-05		ENSG00000128346	C22orf23	13.4836	-1.58061	0.3516	-4.49548	6.94e-06	3.02e-05
ENSG00000113946	CLDN16	0.498865	-1.57968	0.608847	-2.59454	0.00947184	0.0232292		ENSG00000167695	FAM57A	501.686	0.953821	0.0975753	9.77523	1.44e-22	3.68e-21		ENSG00000261456	TUBB8	1.1246	-1.58013	0.608206	-2.59802	0.0093763	0.023017
ENSG00000130940	CASZ1	45.6044	-1.57941	0.243099	-6.49698	8.19e-11	6.8e-10		ENSG00000062370	ZNF112	39.9977	0.952736	0.242679	3.92591	8.64e-05	0.000315547		ENSG00000113946	CLDN16	0.498865	-1.57968	0.608847	-2.59454	0.00947184	0.0232292
ENSG00000198911	SREBF2	2043.98	-1.57828	0.1509	-10.4591	1.33e-25	4.38e-24		ENSG00000196754	S100A2	288.914	0.952403	0.169709	5.61196	2e-08	1.22e-07		ENSG00000130940	CASZ1	45.6044	-1.57941	0.243099	-6.49698	8.19e-11	6.8e-10
ENSG00000141198	TOM1L1	323.63	-1.57754	0.169284	-9.3189	1.18e-20	2.58e-19		ENSG00000099385	BCL7C	356.184	0.952062	0.152148	6.25747	3.91e-10	3e-09		ENSG00000198911	SREBF2	2043.98	-1.57828	0.1509	-10.4591	1.33e-25	4.38e-24
ENSG00000178814	OPLAH	126.06	-1.57734	0.188218	-8.38036	5.28e-17	8.35e-16		ENSG00000167920	TMEM99	413.506	0.951652	0.137901	6.90099	5.16e-12	4.88e-11		ENSG00000141198	TOM1L1	323.63	-1.57754	0.169284	-9.3189	1.18e-20	2.58e-19
ENSG00000099985	OSM	2.11855	-1.5768	0.600418	-2.62617	0.00863527	0.0213851		ENSG00000148950	IMMP1L	247.595	0.95131	0.145023	6.55974	5.39e-11	4.58e-10		ENSG00000178814	OPLAH	126.06	-1.57734	0.188218	-8.38036	5.28e-17	8.35e-16
ENSG00000109775	UFSP2	131.547	-1.5763	0.139356	-11.3113	1.15e-29	5.05e-28		ENSG00000130726	TRIM28	14546.9	0.950196	0.0933789	10.1757	2.55e-24	7.48e-23		ENSG00000099985	OSM	2.11855	-1.5768	0.600418	-2.62617	0.00863527	0.0213851
ENSG00000064932	SBNO2	16.3469	-1.57622	0.265727	-5.93174	3e-09	2.06e-08		ENSG00000136819	C9orf78	1023.58	0.950064	0.112526	8.44307	3.09e-17	4.98e-16		ENSG00000109775	UFSP2	131.547	-1.5763	0.139356	-11.3113	1.15e-29	5.05e-28
ENSG00000112276	BVES	48.166	-1.57573	0.211143	-7.46286	8.47e-14	9.6e-13		ENSG00000157326	DHRS4	154.241	0.949441	0.163228	5.81665	6e-09	3.96e-08		ENSG00000064932	SBNO2	16.3469	-1.57622	0.265727	-5.93174	3e-09	2.06e-08
ENSG00000271614	LINC00936	4.66521	-1.57563	0.507407	-3.10526	0.0019011	0.00543806		ENSG00000154645	CHODL	9.05296	0.949379	0.366856	2.58788	0.00965678	0.02364		ENSG00000112276	BVES	48.166	-1.57573	0.211143	-7.46286	8.47e-14	9.6e-13
ENSG00000250748	RP11-230G5.2	61.7595	-1.57551	0.178119	-8.84525	9.13e-19	1.68e-17		ENSG00000116288	PARK7	3277.1	0.949089	0.106582	8.90475	5.35e-19	1.01e-17		ENSG00000271614	LINC00936	4.66521	-1.57563	0.507407	-3.10526	0.0019011	0.00543806
ENSG00000142627	EPHA2	5722.21	-1.57484	0.196916	-7.99753	1.27e-15	1.76e-14		ENSG00000124541	RRP36	671.346	0.948895	0.0875878	10.8336	2.38e-27	8.82e-26		ENSG00000250748	RP11-230G5.2	61.7595	-1.57551	0.178119	-8.84525	9.13e-19	1.68e-17
ENSG00000090861	AARS	4803.99	-1.57473	0.134042	-11.748	7.23e-32	3.65e-30		ENSG00000198830	HMGN2	7699.68	0.948437	0.114935	8.25194	1.56e-16	2.36e-15		ENSG00000142627	EPHA2	5722.21	-1.57484	0.196916	-7.99753	1.27e-15	1.76e-14
ENSG00000239282	GATSL3	0.640858	-1.57457	0.608752	-2.58655	0.00969408	0.0237262		ENSG00000197451	HNRNPAB	2600.63	0.946741	0.103743	9.12587	7.12e-20	1.46e-18		ENSG00000090861	AARS	4803.99	-1.57473	0.134042	-11.748	7.23e-32	3.65e-30
ENSG00000019169	MARCO	4.37003	-1.57399	0.561447	-2.80345	0.00505593	0.0131987		ENSG00000179528	LBX2	33.9638	0.94577	0.215048	4.39795	1.09e-05	4.61e-05		ENSG00000239282	GATSL3	0.640858	-1.57457	0.608752	-2.58655	0.00969408	0.0237262
ENSG00000078747	ITCH	671.127	-1.57384	0.126502	-12.4412	1.56e-35	1.01e-33		ENSG00000164978	NUDT2	405.779	0.944843	0.156627	6.03243	1.62e-09	1.14e-08		ENSG00000019169	MARCO	4.37003	-1.57399	0.561447	-2.80345	0.00505593	0.0131987
ENSG00000115267	IFIH1	117.578	-1.57345	0.181337	-8.67696	4.06e-18	7.05e-17		ENSG00000145375	SPATA5	290.2	0.944621	0.119565	7.90049	2.78e-15	3.72e-14		ENSG00000078747	ITCH	671.127	-1.57384	0.126502	-12.4412	1.56e-35	1.01e-33
ENSG00000264112	RP11-159D12.2	113.258	-1.57331	0.279299	-5.63307	1.77e-08	1.09e-07		ENSG00000172590	MRPL52	912.208	0.944355	0.172548	5.47299	4.43e-08	2.6e-07		ENSG00000115267	IFIH1	117.578	-1.57345	0.181337	-8.67696	4.06e-18	7.05e-17
ENSG00000154358	OBSCN	80.4281	-1.57321	0.227935	-6.90203	5.13e-12	4.85e-11		ENSG00000165025	SYK	275.068	0.944007	0.123373	7.65164	1.98e-14	2.42e-13		ENSG00000264112	RP11-159D12.2	113.258	-1.57331	0.279299	-5.63307	1.77e-08	1.09e-07
ENSG00000120053	GOT1	3998.7	-1.57244	0.0999038	-15.7395	8.1e-56	2.12e-53		ENSG00000273142	RP11-458F8.4	48.6919	0.942575	0.292868	3.21843	0.00128895	0.00381511		ENSG00000154358	OBSCN	80.4281	-1.57321	0.227935	-6.90203	5.13e-12	4.85e-11
ENSG00000179218	CALR	16781.2	-1.57191	0.182844	-8.59697	8.18e-18	1.39e-16		ENSG00000174529	TMEM81	158.646	0.942501	0.184246	5.11546	3.13e-07	1.64e-06		ENSG00000120053	GOT1	3998.7	-1.57244	0.0999038	-15.7395	8.1e-56	2.12e-53
ENSG00000181513	ACBD4	30.4748	-1.57163	0.197942	-7.93981	2.02e-15	2.75e-14		ENSG00000111669	TPI1	12913.5	0.941303	0.110838	8.49264	2.02e-17	3.33e-16		ENSG00000179218	CALR	16781.2	-1.57191	0.182844	-8.59697	8.18e-18	1.39e-16
ENSG00000130150	MOSPD2	124.729	-1.5704	0.176432	-8.90087	5.54e-19	1.04e-17		ENSG00000165724	ZMYND19	601.212	0.941241	0.123018	7.65126	1.99e-14	2.43e-13		ENSG00000181513	ACBD4	30.4748	-1.57163	0.197942	-7.93981	2.02e-15	2.75e-14
ENSG00000172201	ID4	7.50257	-1.57026	0.40607	-3.86697	0.000110197	0.000395841		ENSG00000161551	ZNF577	41.9691	0.941134	0.255902	3.67772	0.000235328	0.000798921		ENSG00000130150	MOSPD2	124.729	-1.5704	0.176432	-8.90087	5.54e-19	1.04e-17
ENSG00000230825	AC005532.5	9.93967	-1.56933	0.48883	-3.21038	0.00132561	0.00391203		ENSG00000116863	ADPRHL2	622.332	0.940845	0.0974309	9.65654	4.61e-22	1.13e-20		ENSG00000172201	ID4	7.50257	-1.57026	0.40607	-3.86697	0.000110197	0.000395841
ENSG00000038295	TLL1	2.15582	-1.56929	0.556334	-2.82077	0.00479081	0.0125751		ENSG00000214960	ISPD	18.5185	0.940689	0.346191	2.71725	0.00658265	0.0167619		ENSG00000230825	AC005532.5	9.93967	-1.56933	0.48883	-3.21038	0.00132561	0.00391203
ENSG00000276248	RP11-230F18.5	17.4358	-1.56858	0.295002	-5.31718	1.05e-07	5.91e-07		ENSG00000134897	BIVM	105.749	0.940442	0.160483	5.86009	4.63e-09	3.09e-08		ENSG00000038295	TLL1	2.15582	-1.56929	0.556334	-2.82077	0.00479081	0.0125751
ENSG00000234084	RP3-388E23.2	0.501899	-1.56767	0.593488	-2.64146	0.00825507	0.0205475		ENSG00000101412	E2F1	492.494	0.939544	0.0986577	9.52327	1.68e-21	3.93e-20		ENSG00000276248	RP11-230F18.5	17.4358	-1.56858	0.295002	-5.31718	1.05e-07	5.91e-07
ENSG00000273108	RP11-416N2.4	0.985651	-1.56723	0.610937	-2.5653	0.0103088	0.0250733		ENSG00000096092	TMEM14A	601.231	0.939298	0.133809	7.01971	2.22e-12	2.18e-11		ENSG00000234084	RP3-388E23.2	0.501899	-1.56767	0.593488	-2.64146	0.00825507	0.0205475
ENSG00000099769	IGFALS	1.18275	-1.56706	0.606752	-2.5827	0.00980294	0.0239616		ENSG00000181938	GINS3	267.101	0.939232	0.10653	8.81657	1.18e-18	2.14e-17		ENSG00000273108	RP11-416N2.4	0.985651	-1.56723	0.610937	-2.5653	0.0103088	0.0250733
ENSG00000138646	HERC5	266.962	-1.56706	0.105943	-14.7915	1.66e-49	2.85e-47		ENSG00000235919	ASH1L-AS1	12.0755	0.939023	0.357499	2.62665	0.00862305	0.0213663		ENSG00000099769	IGFALS	1.18275	-1.56706	0.606752	-2.5827	0.00980294	0.0239616
ENSG00000105639	JAK3	48.9548	-1.56695	0.187223	-8.36944	5.79e-17	9.12e-16		ENSG00000185090	MANEAL	120.11	0.938097	0.127286	7.36997	1.71e-13	1.87e-12		ENSG00000138646	HERC5	266.962	-1.56706	0.105943	-14.7915	1.66e-49	2.85e-47
ENSG00000112297	AIM1	254.14	-1.56583	0.19327	-8.10177	5.42e-16	7.76e-15		ENSG00000243927	MRPS6	304.856	0.937967	0.143255	6.54755	5.85e-11	4.94e-10		ENSG00000105639	JAK3	48.9548	-1.56695	0.187223	-8.36944	5.79e-17	9.12e-16
ENSG00000153815	CMIP	596.849	-1.56426	0.153944	-10.1612	2.95e-24	8.63e-23		ENSG00000131944	FAAP24	73.4421	0.937331	0.143385	6.53715	6.27e-11	5.28e-10		ENSG00000112297	AIM1	254.14	-1.56583	0.19327	-8.10177	5.42e-16	7.76e-15
ENSG00000240694	PNMA2	7.17374	-1.5634	0.378429	-4.13129	3.61e-05	0.000139986		ENSG00000265241	RBM8A	1208.99	0.935984	0.100934	9.27327	1.81e-20	3.9e-19		ENSG00000153815	CMIP	596.849	-1.56426	0.153944	-10.1612	2.95e-24	8.63e-23
ENSG00000169047	IRS1	874.571	-1.56287	0.175109	-8.92512	4.45e-19	8.43e-18		ENSG00000187951	ARHGAP11B	89.8028	0.935627	0.226614	4.12872	3.65e-05	0.000141322		ENSG00000240694	PNMA2	7.17374	-1.5634	0.378429	-4.13129	3.61e-05	0.000139986
ENSG00000170537	TMC7	86.0816	-1.56188	0.183971	-8.48984	2.07e-17	3.41e-16		ENSG00000176396	EID2	221.744	0.934631	0.118674	7.87559	3.39e-15	4.51e-14		ENSG00000169047	IRS1	874.571	-1.56287	0.175109	-8.92512	4.45e-19	8.43e-18
ENSG00000129990	SYT5	26.3623	-1.56153	0.223372	-6.9907	2.74e-12	2.67e-11		ENSG00000127564	PKMYT1	695.522	0.934192	0.149826	6.23517	4.51e-10	3.43e-09		ENSG00000170537	TMC7	86.0816	-1.56188	0.183971	-8.48984	2.07e-17	3.41e-16
ENSG00000077274	CAPN6	48.9533	-1.56104	0.198304	-7.87192	3.49e-15	4.63e-14		ENSG00000132313	MRPL35	685.646	0.93375	0.103056	9.06061	1.3e-19	2.59e-18		ENSG00000129990	SYT5	26.3623	-1.56153	0.223372	-6.9907	2.74e-12	2.67e-11
ENSG00000113263	ITK	1.27323	-1.56099	0.590316	-2.64434	0.00818506	0.0203975		ENSG00000240731	RP5-890O3.9	19.943	0.932276	0.309661	3.01063	0.00260703	0.00725792		ENSG00000077274	CAPN6	48.9533	-1.56104	0.198304	-7.87192	3.49e-15	4.63e-14
ENSG00000185950	IRS2	546.68	-1.56071	0.165695	-9.41922	4.54e-21	1.02e-19		ENSG00000014138	POLA2	305.233	0.932053	0.109619	8.50265	1.85e-17	3.06e-16		ENSG00000113263	ITK	1.27323	-1.56099	0.590316	-2.64434	0.00818506	0.0203975
ENSG00000141338	ABCA8	0.705349	-1.56051	0.611364	-2.55251	0.0106951	0.0259225		ENSG00000007376	RPUSD1	968.2	0.931918	0.107027	8.70728	3.11e-18	5.44e-17		ENSG00000185950	IRS2	546.68	-1.56071	0.165695	-9.41922	4.54e-21	1.02e-19
ENSG00000008517	IL32	9.45645	-1.56017	0.426893	-3.65472	0.000257468	0.000866919		ENSG00000277782	RP11-775C24.5	9.64487	0.931482	0.321889	2.8938	0.00380605	0.0102439		ENSG00000141338	ABCA8	0.705349	-1.56051	0.611364	-2.55251	0.0106951	0.0259225
ENSG00000197978	GOLGA6L9	11.9451	-1.55984	0.350279	-4.45312	8.46e-06	3.63e-05		ENSG00000117399	CDC20	3480.34	0.931294	0.128067	7.27192	3.54e-13	3.79e-12		ENSG00000008517	IL32	9.45645	-1.56017	0.426893	-3.65472	0.000257468	0.000866919
ENSG00000106976	DNM1	53.7956	-1.55853	0.184	-8.47026	2.45e-17	3.99e-16		ENSG00000162814	SPATA17	24.0989	0.930983	0.249873	3.72582	0.000194679	0.000669818		ENSG00000197978	GOLGA6L9	11.9451	-1.55984	0.350279	-4.45312	8.46e-06	3.63e-05
ENSG00000130733	YIPF2	364.316	-1.55833	0.156182	-9.9777	1.91e-23	5.24e-22		ENSG00000113732	ATP6V0E1	1889.16	0.930525	0.130462	7.13255	9.85e-13	1.01e-11		ENSG00000106976	DNM1	53.7956	-1.55853	0.184	-8.47026	2.45e-17	3.99e-16
ENSG00000146530	VWDE	85.7639	-1.5581	0.198097	-7.8653	3.68e-15	4.87e-14		ENSG00000175470	PPP2R2D	401.422	0.930097	0.106373	8.74375	2.25e-18	4e-17		ENSG00000130733	YIPF2	364.316	-1.55833	0.156182	-9.9777	1.91e-23	5.24e-22
ENSG00000052841	TTC17	616.644	-1.55731	0.177295	-8.78372	1.58e-18	2.84e-17		ENSG00000002822	MAD1L1	549.604	0.930056	0.122143	7.61451	2.65e-14	3.18e-13		ENSG00000146530	VWDE	85.7639	-1.5581	0.198097	-7.8653	3.68e-15	4.87e-14
ENSG00000170044	ZPLD1	1.58242	-1.55726	0.574671	-2.70984	0.00673165	0.0171129		ENSG00000146143	PRIM2	670.275	0.929431	0.120691	7.70093	1.35e-14	1.68e-13		ENSG00000052841	TTC17	616.644	-1.55731	0.177295	-8.78372	1.58e-18	2.84e-17
ENSG00000147614	ATP6V0D2	0.583705	-1.55712	0.603042	-2.5821	0.00982007	0.0239963		ENSG00000151651	ADAM8	14.2137	0.92932	0.357167	2.60192	0.00927037	0.0227788		ENSG00000170044	ZPLD1	1.58242	-1.55726	0.574671	-2.70984	0.00673165	0.0171129
ENSG00000074181	NOTCH3	599.373	-1.55701	0.267347	-5.82391	5.75e-09	3.8e-08		ENSG00000100526	CDKN3	758.712	0.92902	0.138822	6.69215	2.2e-11	1.96e-10		ENSG00000147614	ATP6V0D2	0.583705	-1.55712	0.603042	-2.5821	0.00982007	0.0239963
ENSG00000006652	IFRD1	1373.95	-1.55691	0.138449	-11.2453	2.44e-29	1.03e-27		ENSG00000162616	DNAJB4	1124.62	0.928824	0.16271	5.70847	1.14e-08	7.24e-08		ENSG00000074181	NOTCH3	599.373	-1.55701	0.267347	-5.82391	5.75e-09	3.8e-08
ENSG00000107614	TRDMT1	84.454	-1.55667	0.191831	-8.11477	4.87e-16	7e-15		ENSG00000196262	PPIA	18067.1	0.928306	0.13461	6.89626	5.34e-12	5.04e-11		ENSG00000006652	IFRD1	1373.95	-1.55691	0.138449	-11.2453	2.44e-29	1.03e-27
ENSG00000251636	LINC01218	0.584937	-1.55583	0.613422	-2.53631	0.0112026	0.0270276		ENSG00000204209	DAXX	57.127	0.927637	0.174371	5.3199	1.04e-07	5.83e-07		ENSG00000107614	TRDMT1	84.454	-1.55667	0.191831	-8.11477	4.87e-16	7e-15
ENSG00000233937	CTC-338M12.4	7.50303	-1.55574	0.397332	-3.91545	9.02e-05	0.000328442		ENSG00000100479	POLE2	159.061	0.92726	0.151432	6.12327	9.17e-10	6.69e-09		ENSG00000251636	LINC01218	0.584937	-1.55583	0.613422	-2.53631	0.0112026	0.0270276
ENSG00000111348	ARHGDIB	26.7475	-1.55567	0.236124	-6.58836	4.45e-11	3.82e-10		ENSG00000166902	MRPL16	620.212	0.926979	0.110091	8.42011	3.76e-17	6.01e-16		ENSG00000233937	CTC-338M12.4	7.50303	-1.55574	0.397332	-3.91545	9.02e-05	0.000328442
ENSG00000146278	PNRC1	535.911	-1.55551	0.164554	-9.45287	3.3e-21	7.49e-20		ENSG00000170855	TRIAP1	873.868	0.926534	0.127669	7.25733	3.95e-13	4.2e-12		ENSG00000111348	ARHGDIB	26.7475	-1.55567	0.236124	-6.58836	4.45e-11	3.82e-10
ENSG00000128965	CHAC1	713.837	-1.5549	0.129626	-11.9953	3.76e-33	2.08e-31		ENSG00000227739	TUBB	651.836	0.926494	0.152767	6.06474	1.32e-09	9.47e-09		ENSG00000146278	PNRC1	535.911	-1.55551	0.164554	-9.45287	3.3e-21	7.49e-20
ENSG00000175264	CHST1	23.4407	-1.55454	0.203743	-7.62991	2.35e-14	2.84e-13		ENSG00000163866	SMIM12	485.567	0.926227	0.127478	7.26577	3.71e-13	3.96e-12		ENSG00000128965	CHAC1	713.837	-1.5549	0.129626	-11.9953	3.76e-33	2.08e-31
ENSG00000255562	UNC93B6	4.05269	-1.5543	0.467433	-3.32519	0.000883598	0.00269436		ENSG00000135272	MDFIC	185.053	0.926014	0.1809	5.11892	3.07e-07	1.62e-06		ENSG00000175264	CHST1	23.4407	-1.55454	0.203743	-7.62991	2.35e-14	2.84e-13
ENSG00000146192	FGD2	1.93819	-1.55393	0.553219	-2.80889	0.00497128	0.0129998		ENSG00000270647	TAF15	105.981	0.925966	0.183252	5.05297	4.35e-07	2.25e-06		ENSG00000255562	UNC93B6	4.05269	-1.5543	0.467433	-3.32519	0.000883598	0.00269436
ENSG00000164068	RNF123	222.088	-1.55346	0.234037	-6.63766	3.19e-11	2.79e-10		ENSG00000204713	TRIM27	23.9839	0.924836	0.236486	3.91075	9.2e-05	0.000334276		ENSG00000146192	FGD2	1.93819	-1.55393	0.553219	-2.80889	0.00497128	0.0129998
ENSG00000023839	ABCC2	587.849	-1.55328	0.203275	-7.64128	2.15e-14	2.61e-13		ENSG00000205531	NAP1L4	126.296	0.924435	0.11547	8.00586	1.19e-15	1.65e-14		ENSG00000164068	RNF123	222.088	-1.55346	0.234037	-6.63766	3.19e-11	2.79e-10
ENSG00000210144	MT-TY	0.638501	-1.55291	0.610123	-2.54525	0.0109201	0.0264121		ENSG00000022556	NLRP2	7.6923	0.924173	0.396666	2.32985	0.0198139	0.0447915		ENSG00000023839	ABCC2	587.849	-1.55328	0.203275	-7.64128	2.15e-14	2.61e-13
ENSG00000277687	RP11-427L15.2	1.97723	-1.55281	0.591238	-2.62637	0.00863003	0.021379		ENSG00000175166	PSMD2	6607.82	0.923924	0.100084	9.23145	2.67e-20	5.65e-19		ENSG00000210144	MT-TY	0.638501	-1.55291	0.610123	-2.54525	0.0109201	0.0264121
ENSG00000204103	MAFB	117.919	-1.55264	0.372028	-4.17346	3e-05	0.000117972		ENSG00000111328	CDK2AP1	910.29	0.923691	0.132549	6.96868	3.2e-12	3.09e-11		ENSG00000277687	RP11-427L15.2	1.97723	-1.55281	0.591238	-2.62637	0.00863003	0.021379
ENSG00000172901	LVRN	21.7321	-1.55199	0.282471	-5.49434	3.92e-08	2.32e-07		ENSG00000141098	GFOD2	291.899	0.922332	0.108167	8.52696	1.5e-17	2.5e-16		ENSG00000204103	MAFB	117.919	-1.55264	0.372028	-4.17346	3e-05	0.000117972
ENSG00000203688	RP11-351J23.1	0.764389	-1.55196	0.616529	-2.51726	0.0118272	0.0283735		ENSG00000112081	SRSF3	6469.09	0.921174	0.129795	7.09716	1.27e-12	1.29e-11		ENSG00000172901	LVRN	21.7321	-1.55199	0.282471	-5.49434	3.92e-08	2.32e-07
ENSG00000163545	NUAK2	72.4795	-1.55167	0.187986	-8.25417	1.53e-16	2.32e-15		ENSG00000159210	SNF8	683.66	0.921093	0.104063	8.85132	8.65e-19	1.6e-17		ENSG00000203688	RP11-351J23.1	0.764389	-1.55196	0.616529	-2.51726	0.0118272	0.0283735
ENSG00000225655	PGM5-AS1	0.93415	-1.55141	0.611954	-2.53518	0.0112389	0.0271045		ENSG00000174307	PHLDA3	1014.3	0.920197	0.116853	7.87486	3.41e-15	4.53e-14		ENSG00000163545	NUAK2	72.4795	-1.55167	0.187986	-8.25417	1.53e-16	2.32e-15
ENSG00000198301	SDAD1	335.76	-1.55044	0.199315	-7.77883	7.32e-15	9.36e-14		ENSG00000196683	TOMM7	1388.44	0.920032	0.141043	6.52307	6.89e-11	5.77e-10		ENSG00000225655	PGM5-AS1	0.93415	-1.55141	0.611954	-2.53518	0.0112389	0.0271045
ENSG00000089847	ANKRD24	31.4978	-1.55038	0.235858	-6.57336	4.92e-11	4.21e-10		ENSG00000183520	UTP11L	799.332	0.919603	0.0932665	9.85995	6.21e-23	1.64e-21		ENSG00000198301	SDAD1	335.76	-1.55044	0.199315	-7.77883	7.32e-15	9.36e-14
ENSG00000125430	HS3ST3B1	43.9868	-1.55036	0.198558	-7.8081	5.81e-15	7.51e-14		ENSG00000160783	PMF1	172.284	0.919583	0.17907	5.13533	2.82e-07	1.49e-06		ENSG00000089847	ANKRD24	31.4978	-1.55038	0.235858	-6.57336	4.92e-11	4.21e-10
ENSG00000127124	HIVEP3	124.857	-1.55	0.149701	-10.354	4.01e-25	1.26e-23		ENSG00000162444	RBP7	347.427	0.919519	0.12943	7.10436	1.21e-12	1.23e-11		ENSG00000125430	HS3ST3B1	43.9868	-1.55036	0.198558	-7.8081	5.81e-15	7.51e-14
ENSG00000163297	ANTXR2	388.136	-1.54913	0.152764	-10.1407	3.64e-24	1.05e-22		ENSG00000180992	MRPL14	769.275	0.919138	0.158686	5.79219	6.95e-09	4.54e-08		ENSG00000127124	HIVEP3	124.857	-1.55	0.149701	-10.354	4.01e-25	1.26e-23
ENSG00000249244	RP11-548H18.2	2.47938	-1.54899	0.557661	-2.77766	0.00547514	0.0141884		ENSG00000278765	RP5-890E16.5	16.3685	0.918875	0.296845	3.09547	0.00196498	0.00560476		ENSG00000163297	ANTXR2	388.136	-1.54913	0.152764	-10.1407	3.64e-24	1.05e-22
ENSG00000144218	AFF3	1.58796	-1.54896	0.594832	-2.60404	0.00921333	0.0226459		ENSG00000189376	C8orf76	147.707	0.918439	0.226567	4.05373	5.04e-05	0.000190786		ENSG00000249244	RP11-548H18.2	2.47938	-1.54899	0.557661	-2.77766	0.00547514	0.0141884
ENSG00000104369	JPH1	142.367	-1.54895	0.149807	-10.3397	4.66e-25	1.46e-23		ENSG00000158417	EIF5B	3570.94	0.917741	0.151131	6.07251	1.26e-09	9.05e-09		ENSG00000144218	AFF3	1.58796	-1.54896	0.594832	-2.60404	0.00921333	0.0226459
ENSG00000189060	H1F0	4658.21	-1.54789	0.111565	-13.8744	9.06e-44	1.09e-41		ENSG00000246273	SBF2-AS1	27.0638	0.917083	0.257622	3.5598	0.000371133	0.00121704		ENSG00000104369	JPH1	142.367	-1.54895	0.149807	-10.3397	4.66e-25	1.46e-23
ENSG00000112812	PRSS16	109.821	-1.54744	0.129071	-11.989	4.06e-33	2.24e-31		ENSG00000119559	C19orf25	797.014	0.917016	0.143294	6.39956	1.56e-10	1.25e-09		ENSG00000189060	H1F0	4658.21	-1.54789	0.111565	-13.8744	9.06e-44	1.09e-41
ENSG00000170689	HOXB9	248.609	-1.54743	0.121731	-12.712	5.07e-37	3.73e-35		ENSG00000163482	STK36	105.701	0.916837	0.194566	4.71221	2.45e-06	1.14e-05		ENSG00000112812	PRSS16	109.821	-1.54744	0.129071	-11.989	4.06e-33	2.24e-31
ENSG00000104368	PLAT	116.981	-1.54739	0.14805	-10.4518	1.44e-25	4.72e-24		ENSG00000124614	RPS10	53.8618	0.916635	0.224205	4.08838	4.34e-05	0.000166493		ENSG00000170689	HOXB9	248.609	-1.54743	0.121731	-12.712	5.07e-37	3.73e-35
ENSG00000197093	GAL3ST4	10.4817	-1.54731	0.403089	-3.83862	0.000123725	0.000440653		ENSG00000055130	CUL1	1038.63	0.916601	0.0739301	12.3982	2.67e-35	1.7e-33		ENSG00000104368	PLAT	116.981	-1.54739	0.14805	-10.4518	1.44e-25	4.72e-24
ENSG00000268119	CTD-2561J22.5	1.54495	-1.54729	0.588349	-2.62989	0.00854117	0.0211977		ENSG00000105298	CACTIN	349.854	0.915976	0.12396	7.38929	1.48e-13	1.63e-12		ENSG00000197093	GAL3ST4	10.4817	-1.54731	0.403089	-3.83862	0.000123725	0.000440653
ENSG00000070759	TESK2	57.0625	-1.54723	0.177623	-8.71074	3.02e-18	5.29e-17		ENSG00000185596	WASH3P	89.564	0.915336	0.163518	5.59777	2.17e-08	1.32e-07		ENSG00000268119	CTD-2561J22.5	1.54495	-1.54729	0.588349	-2.62989	0.00854117	0.0211977
ENSG00000184108	TRIML1	0.715513	-1.54697	0.6137	-2.52072	0.0117113	0.028108		ENSG00000101161	PRPF6	2174.25	0.915018	0.120352	7.60284	2.9e-14	3.46e-13		ENSG00000070759	TESK2	57.0625	-1.54723	0.177623	-8.71074	3.02e-18	5.29e-17
ENSG00000130558	OLFM1	57.5911	-1.54692	0.150075	-10.3077	6.5e-25	2.02e-23		ENSG00000262473	GART	18.9239	0.91498	0.278399	3.28657	0.00101414	0.0030616		ENSG00000184108	TRIML1	0.715513	-1.54697	0.6137	-2.52072	0.0117113	0.028108
ENSG00000100344	PNPLA3	12.3769	-1.54645	0.3696	-4.18413	2.86e-05	0.000112993		ENSG00000163584	RPL22L1	2817.37	0.914901	0.133753	6.84021	7.91e-12	7.32e-11		ENSG00000130558	OLFM1	57.5911	-1.54692	0.150075	-10.3077	6.5e-25	2.02e-23
ENSG00000249863	RP11-177C12.1	5.06171	-1.54578	0.493362	-3.13316	0.00172937	0.00498216		ENSG00000182484	WASH6P	194.414	0.914555	0.188432	4.85351	1.21e-06	5.92e-06		ENSG00000100344	PNPLA3	12.3769	-1.54645	0.3696	-4.18413	2.86e-05	0.000112993
ENSG00000151617	EDNRA	27.1759	-1.54556	0.265753	-5.81578	6.04e-09	3.98e-08		ENSG00000173621	LRFN4	295.647	0.914082	0.145801	6.2694	3.62e-10	2.79e-09		ENSG00000249863	RP11-177C12.1	5.06171	-1.54578	0.493362	-3.13316	0.00172937	0.00498216
ENSG00000167748	KLK1	12.339	-1.5447	0.322672	-4.78721	1.69e-06	8.07e-06		ENSG00000128944	KNSTRN	731.842	0.91371	0.105497	8.66103	4.68e-18	8.06e-17		ENSG00000151617	EDNRA	27.1759	-1.54556	0.265753	-5.81578	6.04e-09	3.98e-08
ENSG00000166689	PLEKHA7	77.4808	-1.54462	0.21062	-7.33365	2.24e-13	2.43e-12		ENSG00000232811	RP11-96K19.2	24.4703	0.913379	0.306757	2.97753	0.00290577	0.00801203		ENSG00000167748	KLK1	12.339	-1.5447	0.322672	-4.78721	1.69e-06	8.07e-06
ENSG00000170266	GLB1	504.576	-1.54452	0.183362	-8.42334	3.66e-17	5.85e-16		ENSG00000178295	GEN1	171.436	0.912889	0.167821	5.43965	5.34e-08	3.11e-07		ENSG00000166689	PLEKHA7	77.4808	-1.54462	0.21062	-7.33365	2.24e-13	2.43e-12
ENSG00000134109	EDEM1	134.993	-1.54441	0.194476	-7.94139	2e-15	2.72e-14		ENSG00000136280	CCM2	621.459	0.912806	0.0929194	9.82363	8.91e-23	2.31e-21		ENSG00000170266	GLB1	504.576	-1.54452	0.183362	-8.42334	3.66e-17	5.85e-16
ENSG00000085741	WNT11	24.6264	-1.54425	0.215994	-7.1495	8.71e-13	8.95e-12		ENSG00000169627	BOLA2B	32.8511	0.911548	0.21549	4.23012	2.34e-05	9.35e-05		ENSG00000134109	EDEM1	134.993	-1.54441	0.194476	-7.94139	2e-15	2.72e-14
ENSG00000101489	CELF4	0.86909	-1.54356	0.616562	-2.50349	0.0122975	0.0294036		ENSG00000129194	SOX15	19.4096	0.911533	0.341865	2.66635	0.00766791	0.0192442		ENSG00000085741	WNT11	24.6264	-1.54425	0.215994	-7.1495	8.71e-13	8.95e-12
ENSG00000197110	IFNL3	4.24127	-1.54306	0.469948	-3.28348	0.00102535	0.00309177		ENSG00000105248	CCDC94	372.579	0.911325	0.115572	7.88531	3.14e-15	4.17e-14		ENSG00000101489	CELF4	0.86909	-1.54356	0.616562	-2.50349	0.0122975	0.0294036
ENSG00000139971	C14orf37	28.4328	-1.54251	0.234325	-6.58277	4.62e-11	3.96e-10		ENSG00000275074	NUDT18	116.256	0.910746	0.1492	6.10419	1.03e-09	7.48e-09		ENSG00000197110	IFNL3	4.24127	-1.54306	0.469948	-3.28348	0.00102535	0.00309177
ENSG00000134443	GRP	1.75396	-1.54237	0.587052	-2.62731	0.00860619	0.0213337		ENSG00000135521	LTV1	371.294	0.910213	0.117399	7.75316	8.96e-15	1.13e-13		ENSG00000139971	C14orf37	28.4328	-1.54251	0.234325	-6.58277	4.62e-11	3.96e-10
ENSG00000277778	PGM5P2	3.15876	-1.54102	0.531603	-2.89881	0.00374582	0.0100995		ENSG00000103502	CDIPT	1102.39	0.909565	0.110392	8.23939	1.73e-16	2.61e-15		ENSG00000134443	GRP	1.75396	-1.54237	0.587052	-2.62731	0.00860619	0.0213337
ENSG00000125354	42984	101.928	-1.53938	0.141614	-10.8703	1.6e-27	6.01e-26		ENSG00000182600	C2orf82	34.8375	0.909221	0.241568	3.76383	0.000167328	0.000582245		ENSG00000277778	PGM5P2	3.15876	-1.54102	0.531603	-2.89881	0.00374582	0.0100995
ENSG00000258279	LINC00592	1.50284	-1.53929	0.586124	-2.62623	0.00863373	0.0213835		ENSG00000100413	POLR3H	514.743	0.908805	0.103324	8.79571	1.42e-18	2.56e-17		ENSG00000125354	42984	101.928	-1.53938	0.141614	-10.8703	1.6e-27	6.01e-26
ENSG00000128510	CPA4	38.819	-1.53917	0.262753	-5.85785	4.69e-09	3.13e-08		ENSG00000203711	C6orf99	71.3755	0.90802	0.198902	4.56516	4.99e-06	2.22e-05		ENSG00000258279	LINC00592	1.50284	-1.53929	0.586124	-2.62623	0.00863373	0.0213835
ENSG00000072840	EVC	0.705953	-1.53908	0.61426	-2.50559	0.0122248	0.0292478		ENSG00000120458	MSANTD2	81.3602	0.907716	0.179193	5.06556	4.07e-07	2.11e-06		ENSG00000128510	CPA4	38.819	-1.53917	0.262753	-5.85785	4.69e-09	3.13e-08
ENSG00000235513	RP4-756G23.5	1.22439	-1.5389	0.614943	-2.50251	0.0123317	0.0294701		ENSG00000277147	LINC00869	218.16	0.907518	0.114485	7.92696	2.25e-15	3.04e-14		ENSG00000072840	EVC	0.705953	-1.53908	0.61426	-2.50559	0.0122248	0.0292478
ENSG00000279806	RP11-58O9.2	9.62109	-1.53887	0.415821	-3.7008	0.000214918	0.000734725		ENSG00000155636	RBM45	126.889	0.905106	0.134212	6.74386	1.54e-11	1.39e-10		ENSG00000235513	RP4-756G23.5	1.22439	-1.5389	0.614943	-2.50251	0.0123317	0.0294701
ENSG00000223532	HLA-B	31.0713	-1.5387	0.259446	-5.9307	3.02e-09	2.07e-08		ENSG00000205981	DNAJC19	315.104	0.904836	0.169867	5.32673	1e-07	5.62e-07		ENSG00000279806	RP11-58O9.2	9.62109	-1.53887	0.415821	-3.7008	0.000214918	0.000734725
ENSG00000257108	NHLRC4	0.778025	-1.53853	0.60808	-2.53015	0.0114015	0.0274669		ENSG00000128973	CLN6	541.646	0.904797	0.119564	7.5675	3.8e-14	4.47e-13		ENSG00000223532	HLA-B	31.0713	-1.5387	0.259446	-5.9307	3.02e-09	2.07e-08
ENSG00000173918	C1QTNF1	48.326	-1.53843	0.210665	-7.30275	2.82e-13	3.04e-12		ENSG00000108106	UBE2S	7621.93	0.904448	0.140443	6.43997	1.19e-10	9.73e-10		ENSG00000257108	NHLRC4	0.778025	-1.53853	0.60808	-2.53015	0.0114015	0.0274669
ENSG00000087074	PPP1R15A	9869.55	-1.53814	0.186943	-8.22787	1.91e-16	2.86e-15		ENSG00000006712	PAF1	1182.93	0.904189	0.117193	7.71541	1.21e-14	1.51e-13		ENSG00000173918	C1QTNF1	48.326	-1.53843	0.210665	-7.30275	2.82e-13	3.04e-12
ENSG00000157557	ETS2	824.582	-1.53681	0.136392	-11.2676	1.9e-29	8.13e-28		ENSG00000160055	TMEM234	54.1034	0.902726	0.168576	5.355	8.56e-08	4.85e-07		ENSG00000087074	PPP1R15A	9869.55	-1.53814	0.186943	-8.22787	1.91e-16	2.86e-15
ENSG00000095951	HIVEP1	80.4144	-1.53661	0.200495	-7.66409	1.8e-14	2.21e-13		ENSG00000105171	POP4	498.624	0.902047	0.101079	8.92418	4.49e-19	8.49e-18		ENSG00000157557	ETS2	824.582	-1.53681	0.136392	-11.2676	1.9e-29	8.13e-28
ENSG00000274686	Metazoa_SRP	0.336803	-1.53634	0.576996	-2.66265	0.00775286	0.0194299		ENSG00000141642	ELAC1	91.8539	0.901779	0.170307	5.29501	1.19e-07	6.61e-07		ENSG00000095951	HIVEP1	80.4144	-1.53661	0.200495	-7.66409	1.8e-14	2.21e-13
ENSG00000175305	CCNE2	69.3157	-1.53634	0.320546	-4.79288	1.64e-06	7.87e-06		ENSG00000130349	C6orf203	152.996	0.901434	0.114271	7.8886	3.06e-15	4.08e-14		ENSG00000274686	Metazoa_SRP	0.336803	-1.53634	0.576996	-2.66265	0.00775286	0.0194299
ENSG00000231170	AC002451.3	0.39752	-1.53625	0.602626	-2.54925	0.0107954	0.0261406		ENSG00000067533	RRP15	549.839	0.901196	0.0913541	9.86486	5.91e-23	1.57e-21		ENSG00000175305	CCNE2	69.3157	-1.53634	0.320546	-4.79288	1.64e-06	7.87e-06
ENSG00000050405	LIMA1	1172.86	-1.53608	0.138838	-11.0638	1.88e-28	7.56e-27		ENSG00000198556	ZNF789	34.0974	0.901018	0.247162	3.64546	0.000266911	0.000895959		ENSG00000231170	AC002451.3	0.39752	-1.53625	0.602626	-2.54925	0.0107954	0.0261406
ENSG00000235119	RP11-9M16.2	0.353281	-1.53574	0.583705	-2.63102	0.00851302	0.0211323		ENSG00000023572	GLRX2	255.247	0.900611	0.172881	5.20942	1.89e-07	1.03e-06		ENSG00000050405	LIMA1	1172.86	-1.53608	0.138838	-11.0638	1.88e-28	7.56e-27
ENSG00000019549	SNAI2	8.74307	-1.53531	0.401889	-3.82023	0.000133326	0.000472433		ENSG00000167685	ZNF444	288.519	0.900338	0.15481	5.81577	6.04e-09	3.98e-08		ENSG00000235119	RP11-9M16.2	0.353281	-1.53574	0.583705	-2.63102	0.00851302	0.0211323
ENSG00000039068	CDH1	1228.94	-1.53504	0.20153	-7.6169	2.6e-14	3.12e-13		ENSG00000171241	SHCBP1	512.242	0.900315	0.118585	7.59217	3.15e-14	3.74e-13		ENSG00000019549	SNAI2	8.74307	-1.53531	0.401889	-3.82023	0.000133326	0.000472433
ENSG00000070729	CNGB1	0.860935	-1.53338	0.617936	-2.48146	0.0130845	0.0310369		ENSG00000152193	RNF219	279.556	0.899979	0.112876	7.97318	1.55e-15	2.12e-14		ENSG00000039068	CDH1	1228.94	-1.53504	0.20153	-7.6169	2.6e-14	3.12e-13
ENSG00000258791	LINC00520	0.426049	-1.53316	0.592889	-2.58591	0.00971225	0.0237589		ENSG00000111361	EIF2B1	688.184	0.89978	0.0824257	10.9163	9.64e-28	3.68e-26		ENSG00000070729	CNGB1	0.860935	-1.53338	0.617936	-2.48146	0.0130845	0.0310369
ENSG00000108846	ABCC3	205.494	-1.53276	0.142607	-10.7481	6.05e-27	2.18e-25		ENSG00000178409	BEND3	130.421	0.899173	0.150058	5.99219	2.07e-09	1.45e-08		ENSG00000258791	LINC00520	0.426049	-1.53316	0.592889	-2.58591	0.00971225	0.0237589
ENSG00000130822	PNCK	1.4001	-1.53208	0.599973	-2.55358	0.010662	0.0258478		ENSG00000144485	HES6	1030.78	0.898983	0.13721	6.55189	5.68e-11	4.81e-10		ENSG00000108846	ABCC3	205.494	-1.53276	0.142607	-10.7481	6.05e-27	2.18e-25
ENSG00000202314	SNORD6	2.91025	-1.53128	0.561483	-2.7272	0.00638734	0.0163138		ENSG00000108671	PSMD11	2219.41	0.898948	0.0907689	9.9037	4.01e-23	1.08e-21		ENSG00000130822	PNCK	1.4001	-1.53208	0.599973	-2.55358	0.010662	0.0258478
ENSG00000137726	FXYD6	11.7983	-1.53084	0.315682	-4.84931	1.24e-06	6.03e-06		ENSG00000101421	CHMP4B	1562.11	0.898541	0.108176	8.30628	9.87e-17	1.52e-15		ENSG00000202314	SNORD6	2.91025	-1.53128	0.561483	-2.7272	0.00638734	0.0163138
ENSG00000100342	APOL1	3.00139	-1.53059	0.530311	-2.88622	0.00389899	0.0104708		ENSG00000127554	GFER	282.654	0.896258	0.139051	6.44555	1.15e-10	9.41e-10		ENSG00000137726	FXYD6	11.7983	-1.53084	0.315682	-4.84931	1.24e-06	6.03e-06
ENSG00000250068	RP11-576C12.1	0.49498	-1.52971	0.596829	-2.56306	0.0103754	0.0252141		ENSG00000125503	PPP1R12C	829.33	0.895388	0.126962	7.0524	1.76e-12	1.75e-11		ENSG00000100342	APOL1	3.00139	-1.53059	0.530311	-2.88622	0.00389899	0.0104708
ENSG00000166825	ANPEP	5.75715	-1.52962	0.479379	-3.19083	0.00141863	0.00416358		ENSG00000105011	ASF1B	1415.88	0.894829	0.0832827	10.7445	6.29e-27	2.25e-25		ENSG00000250068	RP11-576C12.1	0.49498	-1.52971	0.596829	-2.56306	0.0103754	0.0252141
ENSG00000186951	PPARA	132.319	-1.52862	0.179929	-8.49568	1.97e-17	3.24e-16		ENSG00000067064	IDI1	1297.63	0.894826	0.104024	8.60213	7.82e-18	1.34e-16		ENSG00000166825	ANPEP	5.75715	-1.52962	0.479379	-3.19083	0.00141863	0.00416358
ENSG00000179941	BBS10	211.435	-1.52704	0.195759	-7.8006	6.16e-15	7.94e-14		ENSG00000185024	BRF1	468.391	0.894372	0.114231	7.82951	4.9e-15	6.37e-14		ENSG00000186951	PPARA	132.319	-1.52862	0.179929	-8.49568	1.97e-17	3.24e-16
ENSG00000151474	FRMD4A	7.55578	-1.52685	0.389211	-3.92292	8.75e-05	0.000319128		ENSG00000185340	GAS2L1	432.745	0.893864	0.120487	7.41877	1.18e-13	1.31e-12		ENSG00000179941	BBS10	211.435	-1.52704	0.195759	-7.8006	6.16e-15	7.94e-14
ENSG00000148158	SNX30	264.15	-1.5261	0.152648	-9.99751	1.56e-23	4.31e-22		ENSG00000004779	NDUFAB1	1790.79	0.893765	0.142833	6.2574	3.91e-10	3e-09		ENSG00000151474	FRMD4A	7.55578	-1.52685	0.389211	-3.92292	8.75e-05	0.000319128
ENSG00000198650	TAT	2.14912	-1.52583	0.550732	-2.77055	0.00559625	0.0144745		ENSG00000100162	CENPM	310.135	0.89357	0.172826	5.17034	2.34e-07	1.25e-06		ENSG00000148158	SNX30	264.15	-1.5261	0.152648	-9.99751	1.56e-23	4.31e-22
ENSG00000281500	SLC37A4	35.3336	-1.52536	0.243746	-6.25798	3.9e-10	2.99e-09		ENSG00000248008	NRAV	74.0032	0.893324	0.169169	5.28065	1.29e-07	7.12e-07		ENSG00000198650	TAT	2.14912	-1.52583	0.550732	-2.77055	0.00559625	0.0144745
ENSG00000184557	SOCS3	924.795	-1.52456	0.164185	-9.28562	1.61e-20	3.49e-19		ENSG00000141873	SLC39A3	471.73	0.893144	0.123937	7.20643	5.74e-13	6e-12		ENSG00000281500	SLC37A4	35.3336	-1.52536	0.243746	-6.25798	3.9e-10	2.99e-09
ENSG00000070444	MNT	122.68	-1.52437	0.163611	-9.31708	1.2e-20	2.62e-19		ENSG00000268516	CTD-3138B18.5	7.94519	0.892814	0.385682	2.31489	0.0206187	0.0463714		ENSG00000184557	SOCS3	924.795	-1.52456	0.164185	-9.28562	1.61e-20	3.49e-19
ENSG00000135406	PRPH	61.3858	-1.52398	0.168745	-9.03127	1.7e-19	3.33e-18		ENSG00000214212	C19orf38	9.06678	0.892088	0.359695	2.48012	0.0131337	0.0311409		ENSG00000070444	MNT	122.68	-1.52437	0.163611	-9.31708	1.2e-20	2.62e-19
ENSG00000006283	CACNA1G	45.7619	-1.5227	0.198702	-7.66325	1.81e-14	2.23e-13		ENSG00000130429	ARPC1B	1429.32	0.89186	0.0877876	10.1593	3.01e-24	8.79e-23		ENSG00000135406	PRPH	61.3858	-1.52398	0.168745	-9.03127	1.7e-19	3.33e-18
ENSG00000183305	MAGEA2B	6.35423	-1.52241	0.461546	-3.2985	0.000972041	0.0029426		ENSG00000128185	DGCR6L	720.314	0.890986	0.165202	5.39333	6.92e-08	3.96e-07		ENSG00000006283	CACNA1G	45.7619	-1.5227	0.198702	-7.66325	1.81e-14	2.23e-13
ENSG00000237522	NONOP2	2.66741	-1.5223	0.581429	-2.61821	0.00883922	0.0218384		ENSG00000181019	NQO1	5132.11	0.890956	0.117602	7.57606	3.56e-14	4.21e-13		ENSG00000183305	MAGEA2B	6.35423	-1.52241	0.461546	-3.2985	0.000972041	0.0029426
ENSG00000175311	ANKS4B	1.06938	-1.52223	0.614654	-2.47657	0.0132653	0.0314205		ENSG00000150316	CWC15	908.752	0.89076	0.129322	6.88792	5.66e-12	5.34e-11		ENSG00000237522	NONOP2	2.66741	-1.5223	0.581429	-2.61821	0.00883922	0.0218384
ENSG00000153902	LGI4	4.44395	-1.52218	0.480749	-3.16628	0.00154404	0.00449553		ENSG00000159259	CHAF1B	548.581	0.890594	0.104686	8.50731	1.78e-17	2.95e-16		ENSG00000175311	ANKS4B	1.06938	-1.52223	0.614654	-2.47657	0.0132653	0.0314205
ENSG00000279133	RP11-342K2.1	33.4306	-1.52218	0.261643	-5.81778	5.96e-09	3.94e-08		ENSG00000243943	ZNF512	211.873	0.890587	0.1041	8.55515	1.18e-17	1.97e-16		ENSG00000153902	LGI4	4.44395	-1.52218	0.480749	-3.16628	0.00154404	0.00449553
ENSG00000154451	GBP5	1.04212	-1.52137	0.609769	-2.49499	0.012596	0.0300113		ENSG00000170037	CNTROB	670.261	0.890262	0.131386	6.77593	1.24e-11	1.12e-10		ENSG00000279133	RP11-342K2.1	33.4306	-1.52218	0.261643	-5.81778	5.96e-09	3.94e-08
ENSG00000177463	NR2C2	164.179	-1.52052	0.22891	-6.64245	3.09e-11	2.7e-10		ENSG00000225932	CTAGE4	10.9901	0.890084	0.385175	2.31086	0.0208408	0.0467912		ENSG00000154451	GBP5	1.04212	-1.52137	0.609769	-2.49499	0.012596	0.0300113
ENSG00000163377	FAM19A4	1.70761	-1.52005	0.580667	-2.61776	0.0088508	0.0218623		ENSG00000134453	RBM17	1138.77	0.889481	0.0933241	9.5311	1.56e-21	3.66e-20		ENSG00000177463	NR2C2	164.179	-1.52052	0.22891	-6.64245	3.09e-11	2.7e-10
ENSG00000279072	RP13-580B18.4	4.95763	-1.51989	0.445927	-3.40839	0.000653473	0.00204357		ENSG00000134042	MRO	10.2929	0.889476	0.325241	2.73483	0.00624133	0.0159795		ENSG00000163377	FAM19A4	1.70761	-1.52005	0.580667	-2.61776	0.0088508	0.0218623
ENSG00000021355	SERPINB1	460.8	-1.51897	0.0975092	-15.5777	1.03e-54	2.55e-52		ENSG00000226332	RP11-157P1.4	11.6735	0.8894	0.372972	2.38463	0.0170963	0.0393481		ENSG00000279072	RP13-580B18.4	4.95763	-1.51989	0.445927	-3.40839	0.000653473	0.00204357
ENSG00000133401	PDZD2	2.53934	-1.51884	0.535399	-2.83684	0.00455625	0.0120432		ENSG00000091732	ZC3HC1	407.186	0.888988	0.0920478	9.65789	4.55e-22	1.12e-20		ENSG00000021355	SERPINB1	460.8	-1.51897	0.0975092	-15.5777	1.03e-54	2.55e-52
ENSG00000168939	SPRY3	5.03196	-1.51882	0.455221	-3.33646	0.000848532	0.00259604		ENSG00000160392	C19orf47	374.545	0.888971	0.122418	7.26174	3.82e-13	4.07e-12		ENSG00000133401	PDZD2	2.53934	-1.51884	0.535399	-2.83684	0.00455625	0.0120432
ENSG00000115616	SLC9A2	25.1365	-1.51877	0.30507	-4.97845	6.41e-07	3.24e-06		ENSG00000282086	PKD1P6	21.977	0.88879	0.27735	3.20458	0.00135262	0.00398459		ENSG00000168939	SPRY3	5.03196	-1.51882	0.455221	-3.33646	0.000848532	0.00259604
ENSG00000101842	VSIG1	2.31169	-1.51834	0.560172	-2.71048	0.00671849	0.0170896		ENSG00000197008	ZNF138	122.292	0.888126	0.194678	4.56202	5.07e-06	2.25e-05		ENSG00000115616	SLC9A2	25.1365	-1.51877	0.30507	-4.97845	6.41e-07	3.24e-06
ENSG00000277401	TJP1	26.6159	-1.51814	0.269207	-5.63929	1.71e-08	1.06e-07		ENSG00000204435	CSNK2B	11.6737	0.888087	0.37064	2.39609	0.0165709	0.0382844		ENSG00000101842	VSIG1	2.31169	-1.51834	0.560172	-2.71048	0.00671849	0.0170896
ENSG00000006468	ETV1	148.448	-1.51672	0.18231	-8.31946	8.84e-17	1.37e-15		ENSG00000204856	FAM216A	104.571	0.88778	0.155691	5.70221	1.18e-08	7.5e-08		ENSG00000277401	TJP1	26.6159	-1.51814	0.269207	-5.63929	1.71e-08	1.06e-07
ENSG00000137700	SLC37A4	40.8758	-1.51628	0.236133	-6.42129	1.35e-10	1.09e-09		ENSG00000106246	PTCD1	60.8681	0.887496	0.246827	3.59562	0.000323619	0.00107069		ENSG00000006468	ETV1	148.448	-1.51672	0.18231	-8.31946	8.84e-17	1.37e-15
ENSG00000135549	PKIB	230.622	-1.51607	0.181952	-8.33224	7.93e-17	1.23e-15		ENSG00000118193	KIF14	337.075	0.887281	0.209043	4.2445	2.19e-05	8.81e-05		ENSG00000137700	SLC37A4	40.8758	-1.51628	0.236133	-6.42129	1.35e-10	1.09e-09
ENSG00000188747	NOXA1	43.6651	-1.51535	0.218539	-6.934	4.09e-12	3.9e-11		ENSG00000276256	AC011043.1	68.7314	0.887084	0.195314	4.54184	5.58e-06	2.46e-05		ENSG00000135549	PKIB	230.622	-1.51607	0.181952	-8.33224	7.93e-17	1.23e-15
ENSG00000123454	DBH	0.54017	-1.51482	0.606231	-2.49876	0.012463	0.0297375		ENSG00000166136	NDUFB8	85.3653	0.886797	0.213684	4.15003	3.32e-05	0.000129593		ENSG00000188747	NOXA1	43.6651	-1.51535	0.218539	-6.934	4.09e-12	3.9e-11
ENSG00000179023	KLHDC7A	4.91824	-1.51472	0.487406	-3.10772	0.00188536	0.00539573		ENSG00000171208	NETO2	131.966	0.886477	0.17263	5.13512	2.82e-07	1.49e-06		ENSG00000123454	DBH	0.54017	-1.51482	0.606231	-2.49876	0.012463	0.0297375
ENSG00000008513	ST3GAL1	255.454	-1.51409	0.18063	-8.3823	5.19e-17	8.22e-16		ENSG00000181924	COA4	699.111	0.885434	0.116124	7.62491	2.44e-14	2.94e-13		ENSG00000179023	KLHDC7A	4.91824	-1.51472	0.487406	-3.10772	0.00188536	0.00539573
ENSG00000227038	GTF2IP7	1.19671	-1.51403	0.608463	-2.48828	0.0128361	0.0305106		ENSG00000184182	UBE2F	243.19	0.885088	0.120934	7.31879	2.5e-13	2.71e-12		ENSG00000008513	ST3GAL1	255.454	-1.51409	0.18063	-8.3823	5.19e-17	8.22e-16
ENSG00000145390	USP53	552.636	-1.513	0.20878	-7.24689	4.26e-13	4.51e-12		ENSG00000006625	GGCT	281.527	0.884464	0.154411	5.72798	1.02e-08	6.5e-08		ENSG00000227038	GTF2IP7	1.19671	-1.51403	0.608463	-2.48828	0.0128361	0.0305106
ENSG00000255983	RP11-1038A11.1	2.62751	-1.512	0.516669	-2.92643	0.00342878	0.00932447		ENSG00000140264	SERF2	1524.83	0.884379	0.189994	4.65477	3.24e-06	1.48e-05		ENSG00000145390	USP53	552.636	-1.513	0.20878	-7.24689	4.26e-13	4.51e-12
ENSG00000164442	CITED2	592.406	-1.51183	0.142663	-10.5972	3.07e-26	1.05e-24		ENSG00000151131	C12orf45	174.895	0.883899	0.153746	5.74909	8.97e-09	5.78e-08		ENSG00000255983	RP11-1038A11.1	2.62751	-1.512	0.516669	-2.92643	0.00342878	0.00932447
ENSG00000109787	KLF3	410.996	-1.51175	0.144851	-10.4366	1.69e-25	5.47e-24		ENSG00000270015	RP11-540B6.6	43.5122	0.88341	0.242847	3.63773	0.000275055	0.000920613		ENSG00000164442	CITED2	592.406	-1.51183	0.142663	-10.5972	3.07e-26	1.05e-24
ENSG00000141540	TTYH2	132.99	-1.51143	0.247882	-6.09738	1.08e-09	7.8e-09		ENSG00000212864	RNF208	169.099	0.88339	0.142237	6.21071	5.27e-10	3.97e-09		ENSG00000109787	KLF3	410.996	-1.51175	0.144851	-10.4366	1.69e-25	5.47e-24
ENSG00000007312	CD79B	5.03775	-1.511	0.448388	-3.36984	0.000752126	0.00232615		ENSG00000242687	AC004893.11	11.6558	0.883125	0.371326	2.3783	0.0173925	0.0399462		ENSG00000141540	TTYH2	132.99	-1.51143	0.247882	-6.09738	1.08e-09	7.8e-09
ENSG00000118160	SLC8A2	21.3134	-1.51051	0.238804	-6.32532	2.53e-10	1.98e-09		ENSG00000260804	PKI55	266.81	0.882775	0.193839	4.55416	5.26e-06	2.33e-05		ENSG00000007312	CD79B	5.03775	-1.511	0.448388	-3.36984	0.000752126	0.00232615
ENSG00000058668	ATP2B4	670.992	-1.5104	0.197082	-7.6638	1.81e-14	2.22e-13		ENSG00000143353	LYPLAL1	272.476	0.882331	0.17532	5.03268	4.84e-07	2.49e-06		ENSG00000118160	SLC8A2	21.3134	-1.51051	0.238804	-6.32532	2.53e-10	1.98e-09
ENSG00000106633	GCK	11.4225	-1.50969	0.307283	-4.91302	8.97e-07	4.45e-06		ENSG00000165264	NDUFB6	737.112	0.882054	0.149617	5.89541	3.74e-09	2.53e-08		ENSG00000058668	ATP2B4	670.992	-1.5104	0.197082	-7.6638	1.81e-14	2.22e-13
ENSG00000233369	GTF2IP4	41.2191	-1.50954	0.221779	-6.80649	1e-11	9.18e-11		ENSG00000243725	TTC4	22.5525	0.881549	0.264135	3.33749	0.000845387	0.00258745		ENSG00000106633	GCK	11.4225	-1.50969	0.307283	-4.91302	8.97e-07	4.45e-06
ENSG00000230650	AC112229.1	2.27458	-1.50842	0.54925	-2.74633	0.00602655	0.0154726		ENSG00000100749	VRK1	695.839	0.879395	0.10463	8.40481	4.29e-17	6.81e-16		ENSG00000233369	GTF2IP4	41.2191	-1.50954	0.221779	-6.80649	1e-11	9.18e-11
ENSG00000131711	MAP1B	455.353	-1.50792	0.177097	-8.51468	1.67e-17	2.77e-16		ENSG00000140694	PARN	33.1965	0.879118	0.215536	4.07876	4.53e-05	0.000172988		ENSG00000230650	AC112229.1	2.27458	-1.50842	0.54925	-2.74633	0.00602655	0.0154726
ENSG00000174989	FBXW8	78.764	-1.50778	0.188007	-8.01978	1.06e-15	1.48e-14		ENSG00000278133	RP11-196G11.5	26.5319	0.878912	0.260525	3.37361	0.000741883	0.00229725		ENSG00000131711	MAP1B	455.353	-1.50792	0.177097	-8.51468	1.67e-17	2.77e-16
ENSG00000224172	RP11-416N13.1	0.956146	-1.50777	0.61493	-2.45194	0.0142087	0.0334108		ENSG00000180089	TMEM86B	48.8401	0.878336	0.243068	3.61354	0.000302048	0.00100438		ENSG00000174989	FBXW8	78.764	-1.50778	0.188007	-8.01978	1.06e-15	1.48e-14
ENSG00000115295	CLIP4	244.746	-1.50714	0.129676	-11.6224	3.17e-31	1.53e-29		ENSG00000104904	OAZ1	9175.7	0.878292	0.122084	7.19416	6.28e-13	6.53e-12		ENSG00000224172	RP11-416N13.1	0.956146	-1.50777	0.61493	-2.45194	0.0142087	0.0334108
ENSG00000137474	MYO7A	20.3594	-1.50669	0.23128	-6.51455	7.29e-11	6.09e-10		ENSG00000060339	CCAR1	1193.62	0.878262	0.134362	6.53651	6.3e-11	5.3e-10		ENSG00000115295	CLIP4	244.746	-1.50714	0.129676	-11.6224	3.17e-31	1.53e-29
ENSG00000101104	PABPC1L	138.444	-1.50571	0.22949	-6.56114	5.34e-11	4.55e-10		ENSG00000185480	PARPBP	116.81	0.878217	0.195166	4.49984	6.8e-06	2.96e-05		ENSG00000137474	MYO7A	20.3594	-1.50669	0.23128	-6.51455	7.29e-11	6.09e-10
ENSG00000103196	CRISPLD2	190.338	-1.50566	0.189828	-7.93171	2.16e-15	2.93e-14		ENSG00000267390	RP11-635N19.1	16.1947	0.875652	0.325785	2.68782	0.00719196	0.0181806		ENSG00000101104	PABPC1L	138.444	-1.50571	0.22949	-6.56114	5.34e-11	4.55e-10
ENSG00000161180	CCDC116	8.59016	-1.50535	0.346335	-4.34652	1.38e-05	5.74e-05		ENSG00000188191	PRKAR1B	229.213	0.875213	0.12834	6.8195	9.14e-12	8.41e-11		ENSG00000103196	CRISPLD2	190.338	-1.50566	0.189828	-7.93171	2.16e-15	2.93e-14
ENSG00000187609	EXD3	108.934	-1.50513	0.139778	-10.768	4.87e-27	1.77e-25		ENSG00000230678	BRD2	189.402	0.87501	0.18705	4.67795	2.9e-06	1.33e-05		ENSG00000161180	CCDC116	8.59016	-1.50535	0.346335	-4.34652	1.38e-05	5.74e-05
ENSG00000259772	RP11-16E12.2	0.934982	-1.505	0.609297	-2.47006	0.0135089	0.0319086		ENSG00000157456	CCNB2	1050.39	0.874745	0.124583	7.02138	2.2e-12	2.16e-11		ENSG00000187609	EXD3	108.934	-1.50513	0.139778	-10.768	4.87e-27	1.77e-25
ENSG00000247844	CCAT1	12.5719	-1.50473	0.326401	-4.61006	4.03e-06	1.82e-05		ENSG00000183011	NAA38	777.179	0.873882	0.203834	4.28722	1.81e-05	7.37e-05		ENSG00000259772	RP11-16E12.2	0.934982	-1.505	0.609297	-2.47006	0.0135089	0.0319086
ENSG00000104375	STK3	514.86	-1.50471	0.134897	-11.1545	6.81e-29	2.83e-27		ENSG00000129195	FAM64A	816.345	0.873432	0.148357	5.88736	3.92e-09	2.65e-08		ENSG00000247844	CCAT1	12.5719	-1.50473	0.326401	-4.61006	4.03e-06	1.82e-05
ENSG00000241859	ANOS2P	1.67654	-1.50468	0.585426	-2.57023	0.0101632	0.0247507		ENSG00000008018	PSMB1	4553.3	0.873	0.110491	7.90107	2.77e-15	3.7e-14		ENSG00000104375	STK3	514.86	-1.50471	0.134897	-11.1545	6.81e-29	2.83e-27
ENSG00000270231	NBPF8	44.6482	-1.50463	0.207016	-7.26818	3.64e-13	3.89e-12		ENSG00000159079	C21orf59	161.799	0.87251	0.130944	6.66322	2.68e-11	2.36e-10		ENSG00000241859	ANOS2P	1.67654	-1.50468	0.585426	-2.57023	0.0101632	0.0247507
ENSG00000119922	IFIT2	109.372	-1.50388	0.167577	-8.97423	2.85e-19	5.51e-18		ENSG00000233223	AC113189.5	42.2591	0.871858	0.226837	3.84355	0.000121267	0.000432502		ENSG00000270231	NBPF8	44.6482	-1.50463	0.207016	-7.26818	3.64e-13	3.89e-12
ENSG00000025796	SEC63	621.114	-1.50374	0.161725	-9.29813	1.43e-20	3.12e-19		ENSG00000106244	PDAP1	2729.37	0.871148	0.106139	8.20759	2.26e-16	3.35e-15		ENSG00000119922	IFIT2	109.372	-1.50388	0.167577	-8.97423	2.85e-19	5.51e-18
ENSG00000168062	BATF2	26.641	-1.50314	0.22501	-6.68035	2.38e-11	2.11e-10		ENSG00000105723	GSK3A	996.617	0.870692	0.10833	8.03738	9.18e-16	1.29e-14		ENSG00000025796	SEC63	621.114	-1.50374	0.161725	-9.29813	1.43e-20	3.12e-19
ENSG00000122877	EGR2	155.077	-1.50306	0.201638	-7.45427	9.04e-14	1.02e-12		ENSG00000213186	TRIM59	589.816	0.870634	0.176871	4.92243	8.55e-07	4.25e-06		ENSG00000168062	BATF2	26.641	-1.50314	0.22501	-6.68035	2.38e-11	2.11e-10
ENSG00000177519	RPRM	1.32222	-1.50241	0.582094	-2.58105	0.0098501	0.0240645		ENSG00000168005	C11orf84	1336.13	0.870542	0.108693	8.00918	1.15e-15	1.6e-14		ENSG00000122877	EGR2	155.077	-1.50306	0.201638	-7.45427	9.04e-14	1.02e-12
ENSG00000103089	FA2H	119.61	-1.50229	0.141182	-10.6408	1.92e-26	6.66e-25		ENSG00000270175	RP11-793H13.11	7.88651	0.869339	0.368894	2.35661	0.0184426	0.0420094		ENSG00000177519	RPRM	1.32222	-1.50241	0.582094	-2.58105	0.0098501	0.0240645
ENSG00000258768	CTD-2292M16.8	16.583	-1.50207	0.341942	-4.39276	1.12e-05	4.71e-05		ENSG00000112130	RNF8	473.315	0.869215	0.0965032	9.00711	2.12e-19	4.1e-18		ENSG00000103089	FA2H	119.61	-1.50229	0.141182	-10.6408	1.92e-26	6.66e-25
ENSG00000007350	TKTL1	1.55559	-1.50198	0.559841	-2.68287	0.00729942	0.0184159		ENSG00000186185	KIF18B	646.973	0.866899	0.142979	6.06311	1.34e-09	9.55e-09		ENSG00000258768	CTD-2292M16.8	16.583	-1.50207	0.341942	-4.39276	1.12e-05	4.71e-05
ENSG00000142197	DOPEY2	233.527	-1.50163	0.156206	-9.61309	7.04e-22	1.71e-20		ENSG00000182551	ADI1	88.5813	0.863499	0.160771	5.37099	7.83e-08	4.46e-07		ENSG00000007350	TKTL1	1.55559	-1.50198	0.559841	-2.68287	0.00729942	0.0184159
ENSG00000108306	FBXL20	272.388	-1.50121	0.145608	-10.31	6.35e-25	1.97e-23		ENSG00000250565	ATP6V1E2	156.441	0.862879	0.141132	6.11398	9.72e-10	7.07e-09		ENSG00000142197	DOPEY2	233.527	-1.50163	0.156206	-9.61309	7.04e-22	1.71e-20
ENSG00000207697	MIR573	0.879491	-1.50098	0.611514	-2.45454	0.0141065	0.0332045		ENSG00000168237	GLYCTK	13.7458	0.860808	0.324607	2.65185	0.0080052	0.0199969		ENSG00000108306	FBXL20	272.388	-1.50121	0.145608	-10.31	6.35e-25	1.97e-23
ENSG00000105976	MET	2036.45	-1.50084	0.183685	-8.17075	3.06e-16	4.49e-15		ENSG00000224870	RP4-758J18.2	209.37	0.860286	0.14103	6.10001	1.06e-09	7.68e-09		ENSG00000207697	MIR573	0.879491	-1.50098	0.611514	-2.45454	0.0141065	0.0332045
ENSG00000127415	IDUA	34.7881	-1.50076	0.244676	-6.13365	8.59e-10	6.28e-09		ENSG00000178096	BOLA1	170.359	0.860124	0.170516	5.04423	4.55e-07	2.35e-06		ENSG00000105976	MET	2036.45	-1.50084	0.183685	-8.17075	3.06e-16	4.49e-15
ENSG00000257261	RP11-96H19.1	26.2515	-1.49997	0.240126	-6.24659	4.2e-10	3.21e-09		ENSG00000168439	STIP1	9549.9	0.859995	0.0863504	9.95936	2.3e-23	6.27e-22		ENSG00000127415	IDUA	34.7881	-1.50076	0.244676	-6.13365	8.59e-10	6.28e-09
ENSG00000197822	OCLN	284.681	-1.49996	0.183089	-8.1925	2.56e-16	3.78e-15		ENSG00000145982	FARS2	120.19	0.85982	0.142344	6.04045	1.54e-09	1.09e-08		ENSG00000257261	RP11-96H19.1	26.2515	-1.49997	0.240126	-6.24659	4.2e-10	3.21e-09
ENSG00000137944	CCBL2	238.393	-1.49992	0.12579	-11.924	8.87e-33	4.78e-31		ENSG00000124383	MPHOSPH10	896.074	0.859347	0.108922	7.88957	3.03e-15	4.05e-14		ENSG00000197822	OCLN	284.681	-1.49996	0.183089	-8.1925	2.56e-16	3.78e-15
ENSG00000196569	LAMA2	121.675	-1.49905	0.17446	-8.59254	8.51e-18	1.45e-16		ENSG00000171421	MRPL36	332.455	0.859211	0.133586	6.43189	1.26e-10	1.02e-09		ENSG00000137944	CCBL2	238.393	-1.49992	0.12579	-11.924	8.87e-33	4.78e-31
ENSG00000183208	GDPGP1	61.0439	-1.49866	0.167131	-8.96695	3.05e-19	5.87e-18		ENSG00000247903	RP11-421F16.3	213.346	0.859138	0.16193	5.3056	1.12e-07	6.27e-07		ENSG00000196569	LAMA2	121.675	-1.49905	0.17446	-8.59254	8.51e-18	1.45e-16
ENSG00000135392	DNAJC14	145.788	-1.49638	0.257793	-5.80458	6.45e-09	4.24e-08		ENSG00000188229	TUBB4B	10397.7	0.859103	0.112409	7.64267	2.13e-14	2.58e-13		ENSG00000183208	GDPGP1	61.0439	-1.49866	0.167131	-8.96695	3.05e-19	5.87e-18
ENSG00000179178	TMEM125	167.461	-1.49619	0.137731	-10.8631	1.73e-27	6.47e-26		ENSG00000256073	URB1-AS1	122.311	0.858803	0.157468	5.45381	4.93e-08	2.88e-07		ENSG00000135392	DNAJC14	145.788	-1.49638	0.257793	-5.80458	6.45e-09	4.24e-08
ENSG00000179168	GGN	3.91103	-1.49562	0.496696	-3.01114	0.00260273	0.00724857		ENSG00000152117	AC093838.4	251.074	0.858744	0.148364	5.7881	7.12e-09	4.64e-08		ENSG00000179178	TMEM125	167.461	-1.49619	0.137731	-10.8631	1.73e-27	6.47e-26
ENSG00000185112	FAM43A	178.915	-1.49538	0.167708	-8.91657	4.81e-19	9.07e-18		ENSG00000099849	RASSF7	40.2548	0.858284	0.207613	4.13407	3.56e-05	0.000138395		ENSG00000179168	GGN	3.91103	-1.49562	0.496696	-3.01114	0.00260273	0.00724857
ENSG00000162843	WDR64	3.71596	-1.49495	0.474412	-3.15116	0.00162622	0.00471568		ENSG00000115163	CENPA	270.578	0.857856	0.118932	7.21297	5.47e-13	5.74e-12		ENSG00000185112	FAM43A	178.915	-1.49538	0.167708	-8.91657	4.81e-19	9.07e-18
ENSG00000113763	UNC5A	152.015	-1.49452	0.19154	-7.80264	6.06e-15	7.82e-14		ENSG00000112941	PAPD7	353.263	0.857753	0.136513	6.28332	3.31e-10	2.56e-09		ENSG00000162843	WDR64	3.71596	-1.49495	0.474412	-3.15116	0.00162622	0.00471568
ENSG00000163513	TGFBR2	204.744	-1.49448	0.170841	-8.7478	2.18e-18	3.86e-17		ENSG00000143321	HDGF	4986.49	0.857272	0.0865605	9.90372	4.01e-23	1.08e-21		ENSG00000113763	UNC5A	152.015	-1.49452	0.19154	-7.80264	6.06e-15	7.82e-14
ENSG00000153208	MERTK	78.4225	-1.49447	0.216043	-6.91747	4.6e-12	4.37e-11		ENSG00000125319	C17orf53	141.249	0.856922	0.115295	7.43243	1.07e-13	1.19e-12		ENSG00000163513	TGFBR2	204.744	-1.49448	0.170841	-8.7478	2.18e-18	3.86e-17
ENSG00000196565	HBG2	9.84413	-1.49422	0.347169	-4.304	1.68e-05	6.86e-05		ENSG00000276787	FAN1	16.303	0.856782	0.28021	3.05765	0.00223081	0.00629431		ENSG00000153208	MERTK	78.4225	-1.49447	0.216043	-6.91747	4.6e-12	4.37e-11
ENSG00000169851	PCDH7	748.653	-1.49415	0.132749	-11.2555	2.18e-29	9.27e-28		ENSG00000127952	STYXL1	501.056	0.856412	0.126202	6.78605	1.15e-11	1.05e-10		ENSG00000196565	HBG2	9.84413	-1.49422	0.347169	-4.304	1.68e-05	6.86e-05
ENSG00000119669	IRF2BPL	754.658	-1.49398	0.126528	-11.8076	3.57e-32	1.84e-30		ENSG00000124116	WFDC3	11.3293	0.856049	0.330756	2.58816	0.00964898	0.0236284		ENSG00000169851	PCDH7	748.653	-1.49415	0.132749	-11.2555	2.18e-29	9.27e-28
ENSG00000276681	LENG8	2.69444	-1.49379	0.496583	-3.00813	0.00262864	0.00730834		ENSG00000171811	CFAP46	10.8677	0.855664	0.331736	2.57935	0.00989863	0.0241728		ENSG00000119669	IRF2BPL	754.658	-1.49398	0.126528	-11.8076	3.57e-32	1.84e-30
ENSG00000167105	TMEM92	102.728	-1.49294	0.136205	-10.961	5.89e-28	2.3e-26		ENSG00000241015	TPM3P9	53.5438	0.854199	0.207801	4.11065	3.95e-05	0.000152131		ENSG00000276681	LENG8	2.69444	-1.49379	0.496583	-3.00813	0.00262864	0.00730834
ENSG00000132837	DMGDH	11.5069	-1.49252	0.340787	-4.37962	1.19e-05	4.98e-05		ENSG00000143622	RIT1	77.6437	0.853568	0.26135	3.266	0.00109078	0.00327105		ENSG00000167105	TMEM92	102.728	-1.49294	0.136205	-10.961	5.89e-28	2.3e-26
ENSG00000117226	GBP3	8.26198	-1.49218	0.439568	-3.39465	0.000687156	0.00214134		ENSG00000139579	NABP2	660.988	0.853436	0.0901402	9.46787	2.86e-21	6.54e-20		ENSG00000132837	DMGDH	11.5069	-1.49252	0.340787	-4.37962	1.19e-05	4.98e-05
ENSG00000168658	VWA3B	1.51076	-1.49216	0.578142	-2.58096	0.00985248	0.0240678		ENSG00000161671	EMC10	1686.69	0.852802	0.108846	7.83491	4.69e-15	6.13e-14		ENSG00000117226	GBP3	8.26198	-1.49218	0.439568	-3.39465	0.000687156	0.00214134
ENSG00000144596	GRIP2	6.535	-1.49215	0.367852	-4.05638	4.98e-05	0.00018882		ENSG00000036448	MYOM2	24.2647	0.85203	0.300097	2.83918	0.00452294	0.0119648		ENSG00000168658	VWA3B	1.51076	-1.49216	0.578142	-2.58096	0.00985248	0.0240678
ENSG00000130701	RBBP8NL	14.6613	-1.49096	0.356475	-4.18252	2.88e-05	0.000113718		ENSG00000126214	KLC1	283.547	0.851731	0.149916	5.68139	1.34e-08	8.42e-08		ENSG00000144596	GRIP2	6.535	-1.49215	0.367852	-4.05638	4.98e-05	0.00018882
ENSG00000171408	PDE7B	8.50578	-1.49025	0.363457	-4.1002	4.13e-05	0.000158741		ENSG00000197114	ZGPAT	41.1415	0.851573	0.225555	3.77545	0.00015972	0.000558559		ENSG00000130701	RBBP8NL	14.6613	-1.49096	0.356475	-4.18252	2.88e-05	0.000113718
ENSG00000111052	LIN7A	37.6159	-1.49025	0.211029	-7.06181	1.64e-12	1.65e-11		ENSG00000144381	HSPD1	20155.5	0.851396	0.0807616	10.5421	5.53e-26	1.86e-24		ENSG00000171408	PDE7B	8.50578	-1.49025	0.363457	-4.1002	4.13e-05	0.000158741
ENSG00000111325	OGFOD2	1.53429	-1.48958	0.595206	-2.50263	0.0123273	0.0294625		ENSG00000087842	PIR	548.264	0.850249	0.0963081	8.82842	1.06e-18	1.94e-17		ENSG00000111052	LIN7A	37.6159	-1.49025	0.211029	-7.06181	1.64e-12	1.65e-11
ENSG00000163898	LIPH	422.268	-1.48957	0.162946	-9.14149	6.16e-20	1.27e-18		ENSG00000152455	SUV39H2	227.674	0.849387	0.123726	6.86504	6.65e-12	6.2e-11		ENSG00000111325	OGFOD2	1.53429	-1.48958	0.595206	-2.50263	0.0123273	0.0294625
ENSG00000105650	PDE4C	7.83247	-1.48949	0.387306	-3.84576	0.00012018	0.000428929		ENSG00000167523	SPATA33	227.155	0.849085	0.106529	7.97049	1.58e-15	2.17e-14		ENSG00000163898	LIPH	422.268	-1.48957	0.162946	-9.14149	6.16e-20	1.27e-18
ENSG00000138834	MAPK8IP3	251.823	-1.48942	0.194028	-7.67633	1.64e-14	2.02e-13		ENSG00000065054	SLC9A3R2	453.136	0.84797	0.118525	7.15436	8.41e-13	8.66e-12		ENSG00000105650	PDE4C	7.83247	-1.48949	0.387306	-3.84576	0.00012018	0.000428929
ENSG00000128713	HOXD11	0.766382	-1.48924	0.612538	-2.43126	0.0150463	0.0351435		ENSG00000071462	WBSCR22	1948.85	0.847483	0.0936746	9.04709	1.47e-19	2.91e-18		ENSG00000138834	MAPK8IP3	251.823	-1.48942	0.194028	-7.67633	1.64e-14	2.02e-13
ENSG00000150054	MPP7	904.898	-1.48843	0.160971	-9.24659	2.32e-20	4.94e-19		ENSG00000258920	FOXN3-AS1	21.7815	0.847405	0.278583	3.04184	0.00235135	0.00660768		ENSG00000128713	HOXD11	0.766382	-1.48924	0.612538	-2.43126	0.0150463	0.0351435
ENSG00000165424	ZCCHC24	91.8303	-1.48824	0.182111	-8.17217	3.03e-16	4.44e-15		ENSG00000101199	ARFGAP1	1431.42	0.847041	0.123642	6.85074	7.35e-12	6.82e-11		ENSG00000150054	MPP7	904.898	-1.48843	0.160971	-9.24659	2.32e-20	4.94e-19
ENSG00000164691	TAGAP	1.93452	-1.4882	0.593167	-2.50891	0.0121105	0.0289987		ENSG00000129810	SGOL1	133.806	0.846872	0.132632	6.38513	1.71e-10	1.37e-09		ENSG00000165424	ZCCHC24	91.8303	-1.48824	0.182111	-8.17217	3.03e-16	4.44e-15
ENSG00000227993	HLA-DRA	3.31551	-1.48782	0.450174	-3.305	0.000949779	0.00288014		ENSG00000100632	ERH	2719.07	0.846601	0.139177	6.08292	1.18e-09	8.5e-09		ENSG00000164691	TAGAP	1.93452	-1.4882	0.593167	-2.50891	0.0121105	0.0289987
ENSG00000002079	MYH16	17.5472	-1.48771	0.298235	-4.98837	6.09e-07	3.08e-06		ENSG00000168273	SMIM4	80.5035	0.846509	0.202465	4.18101	2.9e-05	0.000114355		ENSG00000227993	HLA-DRA	3.31551	-1.48782	0.450174	-3.305	0.000949779	0.00288014
ENSG00000164142	FAM160A1	28.382	-1.48704	0.270675	-5.49382	3.93e-08	2.32e-07		ENSG00000226328	NUP50-AS1	41.5526	0.846157	0.196345	4.30954	1.64e-05	6.7e-05		ENSG00000002079	MYH16	17.5472	-1.48771	0.298235	-4.98837	6.09e-07	3.08e-06
ENSG00000197859	ADAMTSL2	0.921036	-1.48638	0.613167	-2.4241	0.0153462	0.0357747		ENSG00000233966	UBE2SP1	28.2773	0.846064	0.224407	3.77022	0.000163106	0.000569103		ENSG00000164142	FAM160A1	28.382	-1.48704	0.270675	-5.49382	3.93e-08	2.32e-07
ENSG00000224746	AC015987.1	0.518595	-1.48571	0.600219	-2.47528	0.0133131	0.0315206		ENSG00000185825	BCAP31	5778.79	0.846045	0.119483	7.08087	1.43e-12	1.45e-11		ENSG00000197859	ADAMTSL2	0.921036	-1.48638	0.613167	-2.4241	0.0153462	0.0357747
ENSG00000239498	AC114765.1	0.623322	-1.48568	0.60806	-2.44331	0.0145534	0.0341375		ENSG00000205763	RP9P	303.597	0.846008	0.167395	5.05395	4.33e-07	2.24e-06		ENSG00000224746	AC015987.1	0.518595	-1.48571	0.600219	-2.47528	0.0133131	0.0315206
ENSG00000232354	VIPR1-AS1	1.85605	-1.48549	0.594021	-2.50074	0.0123932	0.0295925		ENSG00000161888	SPC24	309.18	0.845962	0.13752	6.15155	7.67e-10	5.65e-09		ENSG00000239498	AC114765.1	0.623322	-1.48568	0.60806	-2.44331	0.0145534	0.0341375
ENSG00000074590	NUAK1	141.793	-1.48539	0.161733	-9.18422	4.15e-20	8.61e-19		ENSG00000162623	TYW3	487.345	0.845752	0.0994514	8.50418	1.83e-17	3.02e-16		ENSG00000232354	VIPR1-AS1	1.85605	-1.48549	0.594021	-2.50074	0.0123932	0.0295925
ENSG00000079101	CLUL1	6.16591	-1.48515	0.38774	-3.83028	0.000127997	0.000454599		ENSG00000239445	ST3GAL6-AS1	13.041	0.845371	0.313455	2.69695	0.00699783	0.0177367		ENSG00000074590	NUAK1	141.793	-1.48539	0.161733	-9.18422	4.15e-20	8.61e-19
ENSG00000004848	ARX	6.71242	-1.48499	0.394566	-3.76359	0.000167489	0.000582577		ENSG00000183963	SMTN	1289.3	0.845107	0.112631	7.50332	6.22e-14	7.14e-13		ENSG00000079101	CLUL1	6.16591	-1.48515	0.38774	-3.83028	0.000127997	0.000454599
ENSG00000004809	SLC22A16	0.746512	-1.48453	0.611514	-2.42763	0.0151977	0.0354607		ENSG00000120068	HOXB8	84.1306	0.844968	0.162088	5.21302	1.86e-07	1.01e-06		ENSG00000004848	ARX	6.71242	-1.48499	0.394566	-3.76359	0.000167489	0.000582577
ENSG00000139514	SLC7A1	1864.33	-1.48382	0.204392	-7.25967	3.88e-13	4.13e-12		ENSG00000204439	C6orf47	10.1735	0.844096	0.350089	2.41109	0.0159049	0.0369274		ENSG00000004809	SLC22A16	0.746512	-1.48453	0.611514	-2.42763	0.0151977	0.0354607
ENSG00000229944	EIF4EP2	2.29166	-1.48361	0.560258	-2.64808	0.008095	0.0202015		ENSG00000166275	C10orf32	184.184	0.844086	0.203683	4.14412	3.41e-05	0.000132712		ENSG00000139514	SLC7A1	1864.33	-1.48382	0.204392	-7.25967	3.88e-13	4.13e-12
ENSG00000198380	GFPT1	1455.18	-1.48291	0.12144	-12.211	2.71e-34	1.62e-32		ENSG00000055044	NOP58	2268.95	0.8439	0.0904863	9.32628	1.1e-20	2.41e-19		ENSG00000229944	EIF4EP2	2.29166	-1.48361	0.560258	-2.64808	0.008095	0.0202015
ENSG00000146950	SHROOM2	128.546	-1.48219	0.175786	-8.43179	3.4e-17	5.47e-16		ENSG00000213463	SYNJ2BP	263.84	0.843444	0.138542	6.08802	1.14e-09	8.25e-09		ENSG00000198380	GFPT1	1455.18	-1.48291	0.12144	-12.211	2.71e-34	1.62e-32
[truncated: 8,628 more rows]

## Sheet: RNASeq_DEG_ECs
Ensembl Gene ID	EC Number									Final list EC
[truncated: 6,600 more rows]
