# Supplementary material for: Molecular Mechanisms behind Safranal’s Toxicity to HepG2 Cells from Dual Omics
Source: Antioxidants (Basel). 2022 Jun 7;11(6):1125. doi: 10.3390/antiox11061125 (PMC9219844; doi:10.3390/antiox11061125)
Supplement: Supplementary file 1 [file antioxidants-11-01125-s001.zip › Table_S2-metabolomics.xlsx]

## Sheet: Workbook_keys
m/z-log2fold-RT-XCMS-MEDIA	Molecular feature identification and base comparative statistics from three biological replicates each of safranal-treated and control HepG2 whole-cell extracts (filtered at .2 um) using the XCMS metabolomics suite. Metabolite identification was performed after retention time corrections for each total-ion chromatogram. This metabolomics platfrom uses a variety of softwares to extract and interpr…
m/z-log2fold-RT-XCMS-PELLET	Molecular feature identification and base comparative statistics from three biological replicates each of safranal-treated and control HepG2 whole-cell extracts (filtered at .2 um) using the XCMS metabolomics suite. Metabolite identification was performed after retention time corrections for each total-ion chromatogram. This metabolomics platfrom uses a variety of softwares to extract and interpr…
Metabolomic_ECs	EC numbers downloaded from iPATH3 after CAS numbers were uploaded for pathway annotations.

## Sheet: mz-log2fold-RT-XCMS-MEDIA
featureidx	MSMS	fold	log2fold	tstat	pvalue	qvalue	updown	mzmed	mzmin	mzmax	rtmed	rtmin	rtmax	maxint	dataset1_mean	dataset1_sd	dataset2_mean	dataset2_sd	isotopes	adducts	peakgroup	metlin	name	METLIN_MSMS	usernotes
1		3.30599	1.72508	127.411	3.61003e-10	4.40373e-07	UP	290.208	290.208	290.208	1.0455	1.03033	1.06	133674	478723	9382.99	1.58265e+06	14568.5			76		M290T1_2	n
2		3.31955	1.73099	70.4191	1.05777e-09	6.45166e-07	UP	301.215	301.215	301.215	1.161	1.143	1.177	34987.1	143427	7305.14	476112	5992.77			121		M301T1_3	y
3		11.2597	3.49309	145.294	1.81922e-09	7.39733e-07	UP	565.401	565.401	565.402	7.1675	7.167	7.168	7433.22	28005.5	1828.43	315333	3507.11			38		M565T7_1	y
4		11.9208	-3.57541	-88.3745	3.83649e-09	9.20316e-07	DOWN	483.378	483.378	483.379	4.00183	3.98233	4.02067	9786.23	84320.4	1490.75	7073.37	913.117			119		M483T4	y
5		2.59398	1.37517	50.7434	4.00276e-09	9.28811e-07	UP	284.293	284.293	284.294	4.53692	4.521	4.538	16911.4	58817.4	2567.72	152571	2657.32			167		M284T5_1	y
6		10.286	3.36261	62.5015	4.7215e-09	9.59929e-07	UP	191.039	191.039	191.04	0.688917	0.543333	0.7515	30418.6	33023.8	7919.87	339684	5793.85			70		M191T1_2	y
7		9.15484	3.19453	75.7144	6.40672e-09	1.085e-06	UP	452.249	452.249	452.249	0.89625	0.894	0.91	3975.68	3362.97	385.975	30787.4	613.029			78		M452T1	y
8		7.27717	2.86338	51.8454	8.1834e-09	1.17839e-06	UP	298.272	298.272	298.273	1.96742	1.84217	2.009	29540.8	67389.6	10062	490406	12847.1			97		M298T2	y
9		2.87191	1.52201	49.6792	1.10089e-08	1.28038e-06	UP	314.268	314.267	314.268	1.11058	1.093	1.13033	15618.3	76073.9	4527.99	218477	3516.19			76		M314T1_2	y
10		3.04425	-1.60609	-43.1372	1.12493e-08	1.28728e-06	DOWN	188.198	188.198	188.198	0.920583	0.91	0.927167	39666.3	406078	8603.44	133392	9263.89			78		M188T1_4	y
11		17.1158	4.09726	85.1009	1.31201e-08	1.33421e-06	UP	682.609	682.608	682.609	10.5627	10.5123	10.5815	78016.5	44497.6	14779.4	761613	8099.6			14		M683T11	n
12		5.10486	2.35187	43.0809	1.39097e-08	1.35102e-06	UP	1293.21	1293.21	1293.21	11.6102	11.3843	11.6122	24746.7	31079.3	3882.97	158655	4472.14			20		M1293T12	n
13		3.31528	1.72913	64.6616	1.45269e-08	1.36314e-06	UP	336.249	336.249	336.25	1.05483	1.04033	1.06267	199243	1.18039e+06	44959.3	3.91331e+06	71582			76		M336T1_5	y
14		9.38141	3.2298	40.6592	1.95437e-08	1.66714e-06	UP	369.164	369.164	369.165	0.794167	0.777	0.81	4545.75	3134.06	975.724	29401.9	847.041			71		M369T1_2	y
15		6.23708	2.64087	38.4609	2.43365e-08	1.91007e-06	UP	265.252	265.251	265.252	3.62442	3.622	3.64	5292.61	6878.01	1394.89	42898.7	1250.13			52		M265T4_2	y
16		13.2888	3.73214	69.6867	2.77302e-08	2.05986e-06	UP	242.15	242.15	242.15	1.06058	1.04683	1.077	10338.7	6058.96	1043.75	80516.4	1864.67			76		M242T1_4	y
17		7.08019	2.82379	54.5685	2.99601e-08	2.14983e-06	UP	565.4	565.4	565.4	7.4675	7.467	7.468	6904.86	10658.3	1277.65	75462.8	2002.25			64		M565T7_2	y
18		2.5295	1.33885	69.5258	4.91034e-08	2.9838e-06	UP	341.303	341.303	341.304	9.57683	9.506	9.67983	34865	418783	8545.82	1.05931e+06	16323.9			131		M341T10	y
19		2.83833	1.50504	39.6758	6.36458e-08	3.46437e-06	UP	802.628	802.627	802.63	8.91558	8.915	8.93017	54113	197251	14834.4	559863	10679.6			59		M803T9_2	y
20		33.1441	-5.05068	-38.7365	6.66942e-08	3.55268e-06	DOWN	838.773	838.772	838.775	10.8755	10.857	10.8845	5921.55	21738.7	647.625	444.234	888.468			1		M839T11	n
21		7.96864	2.99433	34.6873	6.71201e-08	3.56472e-06	UP	279.231	279.23	279.231	1.543	1.47633	1.68583	40157.3	94796.9	23956.8	755402	29611.8			43		M279T2	y
22		33.7307	-5.07599	-32.1092	6.97751e-08	3.63818e-06	DOWN	683.599	683.599	683.6	10.6137	10.5968	10.6295	3551.84	22923.7	1039.45	467.959	935.919			8		M684T11_1	y
23		7.24479	-2.85694	-33.1788	6.98045e-08	3.63898e-06	DOWN	249.147	249.146	249.148	0.952	0.931	0.961167	10031.4	158838	6290.27	21924.4	5342.79			83		M249T1_3	y
24		10.5135	3.39416	36.612	7.55866e-08	3.78998e-06	UP	720.55	720.549	720.55	7.7	7.683	7.70083	48587	38736	16102.6	407249	12081.1			113		M721T8_1	y
25		4.58722	2.19762	30.6355	8.05215e-08	3.91003e-06	UP	565.385	565.383	565.387	7.53017	7.517	7.53183	6904.86	10240.2	1708.34	46974	1683.02			25		M565T8	y
26		12.9348	3.69318	34.9792	8.59918e-08	4.03454e-06	UP	461.303	461.302	461.303	4.904	4.90183	4.921	8617.78	5868.18	2435.18	75903.5	3178.86			189		M461T5_2	y
27		23.4927	4.55414	133.576	1.16368e-07	4.90435e-06	UP	613.487	613.487	613.488	1.47925	1.41	1.509	248038	137130	13168.3	3.22155e+06	44265			43		M613T1_2	y
28		2.59175	1.37393	29.831	1.35734e-07	5.37215e-06	UP	383.328	383.326	383.329	9.712	9.69717	9.73167	16421.4	70237.4	5741.38	182038	4818.72			112		M383T10_2	y
29		1.67679	-0.745706	-34.2515	1.41551e-07	5.50173e-06	DOWN	160.075	160.075	160.075	0.748083	0.7175	0.787	12288.9	119379	1643.73	71194.7	2283.46			71		M160T1_2	y
30		2.6778	-1.42105	-28.453	1.45172e-07	5.58007e-06	DOWN	901.72	901.719	901.721	10.6389	10.5967	10.8295	189052	1.52096e+06	49947	567990	44636.3	[52][M]+		8		M902T11	y
31		2.63665	1.39871	27.9406	1.6601e-07	5.99925e-06	UP	90.9764	90.9762	90.9765	0.7235	0.678167	0.753667	6698.83	24423	1896.01	64394.9	2142.82			70		M91T1	y
32		2.4653	1.30176	32.3179	1.68028e-07	6.03718e-06	UP	162.05	162.049	162.05	0.696083	0.678167	0.729167	7875.18	30880.6	2254.36	76130	1661.14			70		M162T1_1	y
33		4.25958	2.09071	31.2987	1.71696e-07	6.10505e-06	UP	833.644	833.643	833.645	8.71508	8.698	8.76433	45872.1	71451	8979.67	304352	11868.2			7		M834T9_1	y
34		11.4538	3.51775	51.1461	1.81251e-07	6.2754e-06	UP	772.582	772.58	772.584	7.97525	7.933	8.055	65227.3	62947.1	12040.5	720983	22740.8			16		M773T8_2	y
35		5.21245	2.38196	64.2624	1.81666e-07	6.28258e-06	UP	316.223	316.223	316.224	1.22717	1.226	1.27467	12635.6	33256.3	1822.01	173347	3960.99			69		M316T1_3	y
36		38.3572	5.26143	29.7975	1.89873e-07	6.4216e-06	UP	692.629	692.629	692.63	11.4749	11.4622	11.478	129323	17736.2	35472.4	688430	27716.9			86		M693T11_2	n
37		7.41859	2.89115	29.0225	1.99481e-07	6.57674e-06	UP	297.169	297.168	297.183	1.03033	0.977	1.2475	27261.2	45336.6	12500.2	336334	15680.5			76		M297T1_2	y
38		8.55483	-3.09674	-62.3359	2.35187e-07	7.28132e-06	DOWN	524.367	524.367	524.368	4.00125	3.98183	4.02067	12352.5	96955.2	2504.17	11333.4	1129.48			119		M524T4_2	y
39		6.59594	2.72158	25.9352	2.39868e-07	7.36738e-06	UP	207.014	207.014	207.014	0.669583	0.6355	0.694	2564.6	2750.04	798.875	18139.1	877.57			70		M207T1_2	y
40		28.829	4.84945	27.1116	2.54703e-07	7.63129e-06	UP	836.764	836.764	836.764	11.22	11.212	11.228	40447.4	5648.86	7562.15	166919	9184.02			4		M837T11_2	n
41		1.95997	0.970835	38.1329	2.64433e-07	7.79748e-06	UP	188.069	188.069	188.069	0.723333	0.694167	0.7355	5486.25	27456.3	717.788	53813.7	1181.44			70		M188T1_1	y
42		7.37334	-2.88232	-45.6	2.83034e-07	8.10098e-06	DOWN	271.038	271.038	271.038	0.661083	0.661	0.668167	11468.2	108738	3634.59	14747.5	1945.24			70		M271T1_2	y
43		5.10199	2.35106	37.3722	2.92621e-07	8.25055e-06	UP	318.239	318.239	318.24	1.50925	1.459	1.61417	436228	1.99117e+06	226916	1.01589e+07	373588			43		M318T2	y
44		1.57954	-0.659506	-26.5936	3.15364e-07	8.58814e-06	DOWN	587.377	587.376	587.378	9.082	9.08067	9.10217	5241.11	48266.2	1037.99	30557.1	834.478			35		M587T9_4	y
45		2.00776	1.00559	26.8876	3.51801e-07	9.08344e-06	UP	666.579	666.578	666.58	10.5561	10.546	10.6482	33030.3	126015	7464.88	253007	5788.49			14		M667T11_1	y
46		2.7565	-1.46284	-24.0424	3.55527e-07	9.13121e-06	DOWN	803.537	803.536	803.538	4.99533	4.985	5.0185	35705.5	219200	7953.51	79521.1	8470.57			62		M804T5_1	n
47		1.53895	0.621949	25.6119	3.8146e-07	9.4502e-06	UP	572.485	572.484	572.485	8.349	8.349	8.433	37632	246464	6520.82	379296	8066.73			11		M572T8_2	y
48		2.00263	1.00189	43.82	3.89271e-07	9.5419e-06	UP	226.044	226.043	226.044	0.696083	0.668167	0.712	6036.91	29954	1213.71	59986.7	637.031			70		M226T1_1	y
49		5.19161	-2.37618	-43.0359	3.90084e-07	9.55133e-06	DOWN	460.412	460.412	460.413	5.50008	5.486	5.508	106947	889197	29467.9	171276	15645.7	[6][M]+		94		M460T6_2	y
50		1.47654	0.56222	23.3334	4.06466e-07	9.73709e-06	UP	226.951	226.95	226.951	0.741833	0.727	0.769167	18373.3	101466	2936.85	149819	2924.36			71		M227T1_1	y
51		6.09485	2.60759	28.3933	4.07626e-07	9.74995e-06	UP	276.229	276.228	276.229	2.61658	2.524	2.807	16395.2	21705	4530.42	132289	6336.43			98		M276T3	y
52		17.8916	4.16121	48.6084	4.48517e-07	1.04056e-05	UP	431.292	431.292	431.293	4.272	4.27033	4.289	11924	8799.35	2647.05	157434	5513.07			179		M431T4_1	y
53		4.44523	-2.15226	-26.147	4.60218e-07	1.0586e-05	DOWN	502.457	502.456	502.458	5.503	5.486	5.52067	9005.98	82889.9	3915.18	18646.9	2969.62			94		M502T6_2	y
54		30.9358	4.95121	23.2987	5.05843e-07	1.12611e-05	UP	859.596	859.595	859.596	8.216	8.19933	8.216	33669.7	6993.85	13987.7	222908	12160.1			24		M860T8_1	n
55		5.13908	2.36151	31.7697	5.12416e-07	1.13548e-05	UP	194.022	194.021	194.023	0.681	0.677	0.712	5876.72	8871.81	1956.27	45592.9	1231.66			70		M194T1_1	y
56		3.66498	-1.87381	-28.0218	5.37007e-07	1.16978e-05	DOWN	425.375	425.374	425.375	5.50383	5.48617	5.508	21173.1	202408	5972.41	55227.7	8641.72			94		M425T6_2	y
57		23.3714	4.54667	29.0194	6.0468e-07	1.26307e-05	UP	874.781	874.78	874.781	11.179	11.178	11.1868	3.06089e+06	1.00164e+06	849544	2.34114e+07	1.28983e+06			4		M875T11_5	n
58		35.5158	-5.15039	-50.3136	6.05337e-07	1.26394e-05	DOWN	460.412	460.412	460.413	6.09225	6.08933	6.1075	17455.6	132452	4671.15	3729.39	2088.61			165		M460T6_3	y
59		30.5228	-4.93181	-21.7654	6.21619e-07	1.28524e-05	DOWN	834.748	834.747	834.748	10.8439	10.8248	10.863	35686.9	267451	16538.1	8550.7	17101.4			1		M835T11_2	n
60		28.7983	4.84791	81.8498	7.82841e-07	1.53457e-05	UP	431.292	431.292	431.292	3.972	3.922	3.989	14771.8	7289.37	1343.91	209922	4765.45			41		M431T4_2	y
61		1.35813	0.441627	21.0863	9.45572e-07	1.76129e-05	UP	663.449	663.449	663.45	8.565	8.549	8.632	77144.2	571329	14742.5	775942	12621.3			53		M663T9_2	y
62		3.16805	1.6636	38.3985	9.65027e-07	1.7869e-05	UP	316.282	316.282	316.283	1.129	1.103	1.14417	4535.47	14747.6	744.895	46721	1489.47			121		M316T1_5	y
63		19.4935	4.28492	44.0627	9.92486e-07	1.82252e-05	UP	359.215	359.214	359.216	0.802083	0.782667	0.81	7748.96	2883.64	996.038	56212.2	2206.15			71		M359T1_3	y
64		23.6959	4.56657	90.5008	1.00564e-06	1.83938e-05	UP	405.313	405.313	405.314	7.2	7.185	7.201	9325.88	5455.47	601.622	129272	2669.3			38		M405T7_1	y
65		10.616	3.40817	34.1571	1.01431e-06	1.85042e-05	UP	484.323	484.323	484.323	3.62583	3.622	3.64	3800.23	3136.61	838.006	33298.3	1554.58			52		M484T4_2	y
66		3.7682	-1.91387	-20.1121	1.04926e-06	1.89434e-05	DOWN	705.206	705.206	705.208	5.47867	5.45917	5.50467	3294.33	19424.2	1043.42	5154.78	961.667			94		M705T5	y
67		10.5219	3.39532	20.4877	1.05035e-06	1.8957e-05	UP	864.808	864.807	864.809	11.8228	11.8072	11.844	5102.64	2611.37	1881.02	28218.7	1646.42			99		M865T12	n
68		1.93781	0.954431	19.7447	1.13571e-06	1.99918e-05	UP	176.065	176.065	176.065	0.691	0.677	0.729167	73584.2	322871	21018.7	625665	22336.5			70		M176T1_3	y
69		10.4714	3.38838	20.4999	1.19337e-06	2.06623e-05	UP	315.193	315.175	315.193	0.9125	0.894	0.996333	15313.2	27641.1	19581.5	289440	16399.1			78		M315T1_7	y
70		1.7827	0.834062	22.8146	1.22825e-06	2.10575e-05	UP	586.537	586.536	586.537	9.09808	9.081	9.148	282635	1.37361e+06	55341.1	2.44873e+06	76289.7			35		M587T9_2	y
71		16.2984	4.02666	19.1461	1.3224e-06	2.20861e-05	UP	822.627	822.627	822.628	8.482	8.482	8.482	60476.4	17459.3	20162.6	286858	19631.8			101		M823T8_3	n
72		3.03002	1.59933	19.4062	1.33437e-06	2.2213e-05	UP	747.568	747.568	747.569	7.78825	7.74817	7.80067	52947.8	162684	22851.2	492937	25224.2	[31][M+1]+		6		M748T8_1	n
73		35.2816	5.14084	23.8255	1.36005e-06	2.24827e-05	UP	838.627	838.627	838.628	8.5735	8.565	8.582	322746	58926.9	95843.7	2.08401e+06	140399			53		M839T9_1	y
74		2.55588	1.35382	23.6222	1.3786e-06	2.26751e-05	UP	306.183	306.183	306.184	1.0515	1.043	1.06	25769.6	56268	4194.88	143814	6110.94			76		M306T1_1	y
75		5.99948	2.58484	20.2381	1.43921e-06	2.32908e-05	UP	696.66	696.659	696.661	11.8408	11.8367	11.844	61673.6	75785.1	23585.8	454672	29080.6			108		M697T12_2	y
76		2.92435	1.54811	19.3489	1.4949e-06	2.38392e-05	UP	894.571	894.57	894.572	8.0825	8.066	8.08333	4270.6	12535.9	1882.61	36659.4	1635.07			30		M895T8_1	n
77		1.5717	0.65233	22.5804	1.52765e-06	2.41542e-05	UP	851.777	851.777	851.778	10.5964	10.579	10.6133	9372.08	46029.6	1341.23	72344.9	1906.25			8		M852T11_2	y
78		3.17678	1.66757	30.3704	1.59068e-06	2.47459e-05	UP	1159.99	1159.99	1159.99	9.084	9.081	9.165	49667.7	115229	14491.9	366058	7926.42			35		M1160T9_2	n
79		2.60547	1.38154	18.5694	1.61996e-06	2.50142e-05	UP	252.232	252.232	252.233	1.35183	1.343	1.376	6956.96	20247.8	2406.86	52755.1	2542.69			138		M252T1_2	y
80		2.06181	1.04391	31.7308	1.78606e-06	2.69299e-05	UP	381.317	381.317	381.317	5.828	5.819	5.836	15122.5	197739	6099.99	407701	11744.3			115		M381T6_1	y
81		10.4683	3.38796	48.5599	1.89229e-06	2.81083e-05	UP	371.214	371.211	371.214	0.824333	0.803667	0.873333	18541.8	15685.4	2114.42	164200	5739.66			71		M371T1_6	y
82		25.9416	-4.6972	-20.7351	2.13233e-06	3.06467e-05	DOWN	835.751	835.751	835.751	10.8439	10.8248	10.863	35791.7	237034	12862.2	8925.56	17851.1			1		M836T11	n
83		23.2596	4.53975	28.8396	2.14937e-06	3.08207e-05	UP	761.644	761.643	761.645	8.798	8.798	8.7985	29810.3	9607.44	7114.89	225106	13142.3			32		M762T9_1	y
84		1.38691	-0.471875	-24.225	2.15748e-06	3.09032e-05	DOWN	144.047	144.047	144.047	0.71425	0.651333	0.734833	10065	140228	2742.86	101108	1705.21			70		M144T1_1	y
85		5.8325	2.54411	29.2773	2.28874e-06	3.2214e-05	UP	300.231	300.231	300.231	2.63217	2.624	2.641	15283.1	21183	3272.53	123550	6179.93			98		M300T3	y
86		3.87696	1.95492	33.6555	2.37617e-06	3.30622e-05	UP	249.06	249.06	249.061	0.697917	0.677	0.7335	6556.54	11653.3	851.702	45179.2	1801.08			70		M249T1_2	y
87		3.63053	-1.86018	-17.4846	2.46029e-06	3.38601e-05	DOWN	809.736	809.735	809.736	10.8179	10.8083	10.847	19109.6	161440	8978.9	44467.3	9919.91			34		M810T11	y
88		2.61524	1.38694	17.3579	2.51613e-06	3.43802e-05	UP	401.339	401.338	401.339	5.1205	5.11817	5.121	5462.44	18608.6	2553.98	48666	2339.08			145		M401T5_2	y
89		1.79083	-0.840629	-23.7136	2.60555e-06	3.51978e-05	DOWN	391.283	391.282	391.283	4.99533	4.969	5.02	258551	2.48838e+06	48434.5	1.38951e+06	79014.9			62		M391T5_1	y
90		16.5591	4.04956	35.9964	2.68471e-06	3.59062e-05	UP	313.177	313.176	313.178	0.919083	0.91	0.931	8987.11	7291.03	2531.23	120733	5772.37			78		M313T1_7	y
91		18.055	4.17432	25.8967	2.69815e-06	3.60251e-05	UP	839.629	839.629	839.63	8.682	8.665	8.682	77941.4	17660.6	20407.6	321409	11568.6			7		M840T9_1	n
92		5.21633	2.38304	17.0017	2.79728e-06	3.68898e-05	UP	251.236	251.235	251.236	1.55875	1.413	1.56	12465.8	29568	10763.9	154236	9960.61			43		M251T2	y
93		3.25987	1.70481	16.7496	2.93198e-06	3.80311e-05	UP	722.461	722.458	722.464	1.36817	1.36	1.377	6433.11	9007.07	1684.77	29361.9	1751.8			138		M722T1_2	n
94		3.01079	1.59014	18.5653	3.03364e-06	3.8868e-05	UP	764.571	764.569	764.572	9.501	9.482	9.52	10773	23140.8	3033.88	69672.1	3990.35			40		M765T10_1	y
95		2.23086	1.1576	16.6038	3.04859e-06	3.89893e-05	UP	84.0442	84.0441	84.0443	0.476667	0.470833	0.478167	5654.18	6450.17	672.043	14389.4	680.365			80		M84T0	y
96		2.88983	-1.53099	-16.5593	3.10253e-06	3.94235e-05	DOWN	822.595	822.595	822.595	7.67733	7.65	7.69383	45516.5	314188	17384.6	108722	17708.9			26		M823T8_1	y
97		112.967	6.81975	86.2345	3.38371e-06	4.17482e-05	UP	283.205	283.205	283.205	2.541	2.541	2.558	385824	45540.1	3211.73	5.1445e+06	118214			48		M283T3_1	y
98		3.38261	1.75814	16.344	3.48091e-06	4.25207e-05	UP	593.327	593.327	593.327	5.287	5.2855	5.304	2751.73	7130.78	1519.16	24120.7	1419.33			145		M593T5_2	y
99		1.77299	0.826185	17.8997	3.53659e-06	4.29564e-05	UP	220.117	220.116	220.117	0.477333	0.472667	0.487667	11554.2	15489.6	815.637	27462.9	1060.42			80		M220T0	y
100		2.5913	1.37367	28.8701	3.5521e-06	4.30768e-05	UP	338.264	338.263	338.264	1.12717	1.0805	1.36183	43483.3	238792	23585.5	618781	11691.1			121		M338T1_3	y
101		3.35072	1.74447	19.5168	3.75917e-06	4.46497e-05	UP	292.203	292.202	292.204	2.791	2.78983	2.80567	1724.37	4334.31	590.998	14523.1	860.736			89		M292T3_1	y
102		7.63633	2.93288	20.7108	3.80342e-06	4.49775e-05	UP	582.407	582.407	582.407	3.631	3.622	3.64	3078.89	2981.63	1037.36	22768.7	1604.69			52		M582T4_3	n
103		3.82732	1.93634	24.806	3.89942e-06	4.56787e-05	UP	703.558	703.557	703.559	9.36742	9.364	9.37083	17215	47512.7	5224.93	181846	9487.09			60		M704T9	y
104		8.21886	3.03894	30.9827	4.11e-06	4.71718e-05	UP	294.112	294.111	294.114	0.697333	0.694	0.711167	2016.99	1341.84	259.215	11028.4	569.028			70		M294T1_2	y
105		19.9383	4.31747	26.6591	4.20556e-06	4.78296e-05	UP	862.625	862.624	862.626	8.216	8.19933	8.216	20258.1	6208.83	8038.46	126607	4119.18			24		M863T8_2	y
106		2.19911	1.13692	33.3789	4.31372e-06	4.85598e-05	UP	262.176	262.176	262.177	0.85375	0.827	0.878167	13193.2	39666.5	1112.32	87230.9	2623.95			78		M262T1	y
107		4.8978	2.29213	28.7612	4.44428e-06	4.94217e-05	UP	320.255	320.254	320.255	1.403	1.376	1.4905	251481	853794	208883	4.18172e+06	99608.8			43		M320T1_2	y
108		6.29853	2.65501	16.2855	4.49306e-06	4.97383e-05	UP	569.461	569.46	569.462	2.541	2.524	2.541	989.077	987.565	493.106	6220.21	412.064			48		M569T3	y
109		6.51917	2.70469	30.6222	4.5062e-06	4.98232e-05	UP	483.284	483.283	483.284	4.904	4.90183	4.904	9287.98	16255	2411.86	105969	5340.01			189		M483T5_2	y
110		1.84082	0.880349	15.565	4.5631e-06	5.01881e-05	UP	803.537	803.535	803.539	5.31467	5.2855	5.39483	25670.5	74321.9	5827.61	136813	5524.11			72		M804T5_2	n
111		2.25944	1.17596	19.6342	4.57193e-06	5.02443e-05	UP	732.66	732.659	732.66	11.2832	11.278	11.322	60932.8	180131	12692.3	406995	19311.5			74		M733T11_2	n
112		2.80806	1.48958	16.8075	4.69291e-06	5.11134e-05	UP	306.274	306.273	306.275	4.5295	4.521	4.538	4588.47	12576.1	1667.29	35314.4	2130.99			167		M306T5_2	n
113		1.99372	-0.995463	-21.7872	5.12836e-06	5.45708e-05	DOWN	413.264	413.264	413.265	5.00267	4.985	5.02	177102	1.82359e+06	42132.7	914666	72016.8			62		M413T5_2	y
114		4.13901	2.04929	18.5514	5.13529e-06	5.46245e-05	UP	520.43	520.429	520.431	3.6315	3.622	3.715	9218.2	18517.9	5181.27	76645.9	3525.06			52		M520T4_2	y
115		1.21105	0.276262	16.3002	5.34302e-06	5.62173e-05	UP	411.197	411.197	411.197	0.877	0.861167	0.890667	60661.9	358596	5762.15	434279	7282.2			78		M411T1_2	y
116		10.1461	-3.34286	-42.0666	5.61919e-06	5.8282e-05	DOWN	701.553	701.553	701.553	7.11683	7.10083	7.13367	32248.6	294899	12046.4	29065.1	3823.76			81		M702T7_3	y
117		2.42124	1.27574	29.9923	5.68547e-06	5.87688e-05	UP	354.258	354.258	354.258	0.892333	0.877	0.913667	15958.2	56974.1	2167.59	137948	4945.46			78		M354T1_4	y
118		2.61664	1.38772	15.8252	5.79156e-06	5.95412e-05	UP	324.248	324.247	324.249	0.920417	0.856	0.977	3707.44	21578	3423.55	56461.8	2777.68			78		M324T1_3	y
119		2.12812	1.08958	28.824	6.04683e-06	6.13657e-05	UP	332.218	332.218	332.218	0.847583	0.844	0.873833	62807.8	323036	10332.8	687458	23078.4			107		M332T1_2	y
120		5.49366	-2.45777	-34.9889	6.1685e-06	6.2219e-05	DOWN	286.273	286.273	286.273	3.428	3.40433	3.48933	21581.2	218929	9587.03	39851.3	3587.58			156		M286T3_2	y
121		2.06788	-1.04815	-18.2313	6.39019e-06	6.37472e-05	DOWN	629.434	629.434	629.435	5.00292	4.97	5.0185	8087.98	87635.2	2743.72	42379.3	4137.6			62		M629T5_1	n
122		1.60377	0.681464	15.3922	6.41341e-06	6.39052e-05	UP	219.082	219.082	219.082	0.75325	0.727	0.770833	50911.8	362398	21921.5	581201	18103.5			71		M219T1_2	y
123		3.87668	1.95482	18.0052	6.50866e-06	6.45501e-05	UP	708.624	708.623	708.624	10.6962	10.6797	10.7147	6738.71	5518.46	980.762	21393.3	1465.45			37		M709T11_1	n
124		4.36863	-2.12718	-17.5831	7.00114e-06	6.7948e-05	DOWN	711.532	711.531	711.534	8.59833	8.58033	8.64833	2519.96	20770.1	1509.16	4754.37	1020.34			53		M712T9_2	y
125		121.795	6.92831	61.9968	7.12465e-06	6.87775e-05	UP	450.335	450.335	450.335	4.0965	4.088	4.106	11382.4	1150.47	518.049	140122	4453.14			116		M450T4_1	y
126		2.3595	1.23848	14.3663	7.221e-06	6.94184e-05	UP	225.033	225.033	225.034	0.682667	0.677	0.7355	5814.59	24712.1	3374.55	58308.2	3238.42			70		M225T1_4	y
127		5.702	-2.51147	-14.4056	7.61859e-06	7.20079e-05	DOWN	522.353	522.352	522.353	3.114	3.0245	3.144	5539.51	38877.7	3302.49	6818.27	2984.08			141		M522T3_2	y
128		1.57178	-0.652396	-15.1258	7.63517e-06	7.2114e-05	DOWN	450.355	450.354	450.356	4.99533	4.985	5.02	20313.1	208630	7813.69	132735	6296.86			62		M450T5_1	n
129		2.65767	-1.41016	-14.5976	7.70116e-06	7.25348e-05	DOWN	481.342	481.342	481.343	5.50008	5.486	5.5245	11502.1	124469	8047.71	46833.8	6955.05			94		M481T6_1	y
130		6.34587	2.66582	21.8277	8.11916e-06	7.51469e-05	UP	622.403	622.402	622.405	1.35383	1.293	1.4905	18395	19138.2	4429.81	121449	8261.68			138		M622T1	n
131		1743.74	10.768	64.4411	8.23391e-06	7.58481e-05	UP	705.586	705.585	705.586	7.6085	7.6	7.61783	74541.2	0	0	492082	15272.3	[25][M]+		26		M706T8	y
132		55.0732	5.78328	58.2882	8.25641e-06	7.59849e-05	UP	220.169	220.168	220.169	1.06983	1.06	1.07717	23474.2	3711.21	858.524	204389	6831.97			76		M220T1_3	y
133		1.68476	0.752546	19.0798	8.388e-06	7.67795e-05	UP	306.201	306.2	306.202	0.840667	0.827	0.8635	18125.8	136000	8364.96	229127	5032.11			107		M306T1_2	y
134		1.74701	0.804891	15.7728	8.72709e-06	7.87881e-05	UP	183.138	183.138	183.138	1.55875	1.5585	1.559	3402.73	13959	1067.43	24386.6	780.301			43		M183T2_2	y
135		3.33222	1.73648	29.6169	8.8249e-06	7.93573e-05	UP	284.294	284.293	284.294	4.85292	4.837	4.854	21625.2	60066.2	3525.6	200154	8778.44			134		M284T5_2	y
136		2.42228	1.27637	13.9004	8.92563e-06	7.99388e-05	UP	278.246	278.246	278.247	1.04033	0.861167	1.177	4635.79	29870.9	4459.05	72355.6	4181.22			76		M278T1_3	y
137		1.3327	-0.414357	-13.9105	9.07123e-06	8.07711e-05	DOWN	569.51	569.509	569.51	8.84	8.83017	8.849	14008.2	137697	3348.88	103322	3634.87			32		M570T9_2	y
138		1.58765	0.666891	19.6452	9.89866e-06	8.61107e-05	UP	551.5	551.499	551.5	9.09808	9.081	9.198	140325	807046	23815.5	1.2813e+06	42000.2			35		M551T9_3	y
139		2.74233	1.4554	13.4929	1.02765e-05	8.84679e-05	UP	524.368	524.368	524.368	3.67217	3.589	3.74617	90287.7	283941	51677.1	778659	52026.7			52		M524T4_1	y
140		2.34231	-1.22793	-14.449	1.03328e-05	8.88151e-05	DOWN	611.462	611.456	611.463	7.683	7.677	7.70083	3133.96	16085	999.015	6867.16	793.678			26		M611T8	y
141		4.45108	2.15416	22.591	1.04535e-05	8.95555e-05	UP	300.23	300.23	300.231	2.34117	2.341	2.34267	11779.6	17297.8	2343.78	76993.9	4736.81			98		M300T2	y
142		2.01754	1.0126	16.7051	1.08649e-05	9.20429e-05	UP	319.226	319.226	319.226	10.097	10.0963	10.097	5286.6	38117.4	3890.07	76903.2	2535.81			114		M319T10	y
143		3.89511	1.96166	20.474	1.10893e-05	9.33765e-05	UP	663.556	663.555	663.557	9.95058	9.931	9.9695	27988.8	58889	7845.35	229379	14690.7			133		M664T10_1	y
144		1.81014	0.856104	19.7956	1.11425e-05	9.36903e-05	UP	700.622	700.621	700.623	10.8297	10.812	10.9017	19605	82666.5	5928.41	149638	3261.44			1		M701T11_2	y
145		49.5488	5.63078	56.2342	1.11985e-05	9.40196e-05	UP	299.199	299.199	299.199	0.993583	0.977	0.997333	37772.9	17368.3	2196.47	860577	29908.7			76		M299T1_4	y
146		2.31346	1.21005	13.2197	1.19558e-05	9.83786e-05	UP	640.599	640.599	640.599	11.3784	11.3777	11.379	457221	1.61993e+06	220117	3.74764e+06	234878			12		M641T11_2	n
147		3.76388	1.91222	13.8189	1.19734e-05	9.84777e-05	UP	292.202	292.201	292.202	2.5165	2.508	2.525	1537.26	2479.73	766.402	9333.41	629.719			48		M292T3_2	y
148		1.81712	0.861652	14.9996	1.20694e-05	9.90173e-05	UP	579.531	579.531	579.532	9.5145	9.506	9.59833	207436	969723	85680	1.7621e+06	61818.9			40		M580T10	y
149		4.35537	2.12279	15.2169	1.29197e-05	0.000103681	UP	720.659	720.658	720.66	11.7102	11.6907	11.727	5393.79	7659.19	1932.07	33358.6	2770.6			122		M721T12	n
150		6.44293	2.68772	30.9149	1.32817e-05	0.000105605	UP	336.232	336.229	336.234	1.44475	1.37617	1.544	48538.9	88262.7	10112	568670	29388.3			43		M336T1_4	y
151		2.54092	1.34535	26.1607	1.3282e-05	0.000105607	UP	268.226	268.226	268.226	1.06417	1.0475	1.0945	43768.3	193014	8618.31	490434	21041.4			76		M268T1_2	y
152		3.35034	1.74431	15.2683	1.3362e-05	0.000106028	UP	281.189	281.188	281.189	3.11217	3.08983	3.124	6955.73	18900.3	3302.08	63322.4	4791.19			141		M281T3	y
153		4.4102	2.14084	27.7547	1.33854e-05	0.00010615	UP	334.214	334.214	334.216	1.544	1.46	1.63217	70197.3	285948	25266.6	1.26109e+06	65568.6			43		M334T2	y
154		1.31003	-0.389596	-13.3233	1.37601e-05	0.000108095	DOWN	597.541	597.54	597.542	9.26492	9.264	9.28883	18871	180520	4903.4	137799	4133.22			39		M598T9_2	y
155		9.08893	-3.18411	-32.6546	1.42047e-05	0.000110356	DOWN	318.262	318.262	318.263	0.769417	0.7515	0.779667	3618.45	42204.9	2193.96	4643.55	692.068			71		M318T1_3	y
156		5.27788	-2.39996	-26.9279	1.49065e-05	0.000113824	DOWN	346.293	346.293	346.294	0.8215	0.8205	0.824333	3546.99	32272.7	1812.32	6114.71	700.049			71		M346T1_4	y
157		4.08445	2.03014	14.6841	1.50813e-05	0.00011467	UP	860.607	860.606	860.608	8.564	8.499	8.632	43779.7	102103	35095.2	417035	24662.4			53		M861T9	y
158		2.77085	1.47033	31.3101	1.51527e-05	0.000115013	UP	210.049	210.049	210.049	0.703	0.677	0.7175	18151.3	53521.8	1871.07	148301	5757.83			70		M210T1_1	y
159		12.7865	3.67655	21.3008	1.52594e-05	0.000115523	UP	753.393	753.392	753.394	0.9545	0.944	0.993	3033.35	1112.58	534.625	14226	1109.14			83		M753T1	y
160		4.72866	2.24143	13.5009	1.52934e-05	0.000115686	UP	492.397	492.397	492.397	2.50808	2.508	2.50817	1926.02	1759.18	602.756	8318.55	762.152			48		M492T3_2	n
161		1.45991	-0.545874	-13.8328	1.55959e-05	0.000117118	DOWN	996.742	996.741	996.743	8.74	8.7305	8.74917	10202.3	90313.6	3281.41	61862.7	2480.64			166		M997T9_1	n
162		6.91701	2.79015	39.9961	1.58044e-05	0.000118092	UP	483.284	483.284	483.284	5.2205	5.2185	5.237	11060.3	17932.6	1126.1	124040	5185.02			145		M483T5_1	y
163		4.125	-2.0444	-27.4535	1.62963e-05	0.000120354	DOWN	465.367	465.367	465.368	5.503	5.486	5.508	52750.3	486273	25175.6	117884	9296.6			94		M465T6_3	y
164		11.8123	3.56222	35.9748	1.64279e-05	0.00012095	UP	150.013	150.013	150.014	0.677583	0.661	0.683833	4294.29	4108.56	619.136	48531.6	2390.81			70		M150T1_1	y
165		9.48015	3.24491	32.8864	1.69478e-05	0.000123269	UP	371.181	371.18	371.181	0.81375	0.794	0.844	18541.8	16578.5	2400.93	157167	8205.92			71		M371T1_5	y
166		1.9712	0.979073	13.8183	1.69866e-05	0.00012344	UP	269.21	269.21	269.21	9.99633	9.98	9.997	5215.16	25006	2825.8	49291.7	2090.49			133		M269T10	y
167		1.32447	0.40542	12.5599	1.81973e-05	0.000128621	UP	353.115	353.115	353.115	0.461583	0.456	0.475	63416.4	105268	4115.51	139424	3556.01			106		M353T0	y
168		1.53356	0.616887	12.2003	1.84795e-05	0.000129788	UP	642.599	642.598	642.6	9.89483	9.88	10.0553	148069	792955	49400.9	1.21604e+06	48682.7			50		M643T10_2	y
169		169.824	7.40789	49.1067	1.85951e-05	0.000130262	UP	101.003	101.003	101.003	0.611	0.602	0.611167	7189.76	0	0	47924.1	1951.83			84		M101T1	y
170		3.54214	1.82462	35.7551	1.87127e-05	0.000130741	UP	295.225	295.225	295.226	10.1638	10.163	10.1812	8529	20352	2810.96	72089.5	688.275			124		M295T10_2	y
171		3.641	1.86433	15.6393	1.89081e-05	0.000131532	UP	1267.19	1267.19	1267.19	11.611	11.6102	11.6122	6865.33	12376.4	2206.84	45062.6	3549.97			20		M1267T12	n
172		4.94504	2.30598	33.9908	1.89153e-05	0.000131562	UP	320.234	320.233	320.234	3.939	3.93883	3.939	17063.5	34303.6	2043.26	169633	7696.06			41		M320T4_2	y
173		55.574	5.79634	48.4319	1.92116e-05	0.000132748	UP	283.205	283.204	283.205	2.85692	2.855	2.857	229459	37127.5	1864.29	2.06332e+06	83651.2			68		M283T3_2	y
174		1.68529	0.752999	13.846	1.9527e-05	0.000133994	UP	649.475	649.474	649.475	9.298	9.29733	9.30383	8144.09	49953.7	2867.2	84186.6	4028.68			129		M649T9_3	y
175		1.60201	-0.679881	-16.5723	1.95403e-05	0.000134046	DOWN	465.367	465.367	465.368	5.81683	5.78583	5.88133	19862.9	264326	10363	164997	6025.51			115		M465T6_2	y
176		1.69137	0.75819	15.6915	1.96429e-05	0.000134447	UP	311.181	311.18	311.182	0.694	0.6815	0.699333	4888.52	15173.1	1139.22	25663.4	699.917			70		M311T1_4	y
177		4.21599	2.07587	13.8364	1.99699e-05	0.000135714	UP	626.582	626.581	626.584	11.245	11.0578	11.246	1772.63	1227.05	465.458	5173.22	329.715			73		M627T11	n
178		8.79532	3.13674	21.8552	2.02177e-05	0.000136663	UP	355.329	355.327	355.33	1.5585	1.44667	1.61683	8795.49	14126.3	4066.51	124245	9220.22			43		M355T2_3	y
179		5.40506	2.43431	19.2967	2.06423e-05	0.000138264	UP	367.334	367.334	367.334	10.5133	10.5127	10.5327	12269.7	28955.9	5868.19	156508	11846.4			22		M367T11	y
180		3.93997	-1.97819	-28.9242	2.09118e-05	0.000139266	DOWN	443.384	443.384	443.384	3.98183	3.9665	4.02067	3172.79	20676.7	1015.82	5247.94	325.988			119		M443T4_2	y
181		1.39006	0.47515	12.2996	2.09502e-05	0.000139408	UP	450.355	450.354	450.356	5.31533	5.2855	5.37817	21752.7	135687	6540.94	188613	5593.12			72		M450T5_2	n
182		15509	13.9208	47.1297	2.10321e-05	0.000139709	UP	850.781	850.78	850.782	11.3284	11.312	11.331	796461	0	0	4.37663e+06	185727			31		M851T11_3	n
183		2.42169	-1.27601	-13.0297	2.10773e-05	0.000139875	DOWN	798.581	798.58	798.583	5.01925	5.00267	5.03467	3843.7	25412.6	1822.05	10493.7	1387.13			62		M799T5	n
184		2.29159	-1.19635	-12.635	2.11243e-05	0.000140048	DOWN	758.217	758.216	758.217	8.915	8.89717	8.9495	22012.1	186466	12972.9	81369.8	10414			59		M758T9_1	y
185		10.7324	3.4239	32.4657	2.18877e-05	0.000143765	UP	256.262	256.262	256.263	3.69117	3.672	3.8175	96205.2	69306.2	10713.6	743821	40147.5			52		M256T4	y
186		1.27532	0.350857	14.8321	2.24329e-05	0.000146378	UP	345.11	345.109	345.111	0.834833	0.794	0.873333	4537.62	29461.3	923.617	37572.5	585.829			71		M345T1_3	y
187		3.04957	1.6086	11.9407	2.34253e-05	0.000151049	UP	888.521	888.519	888.523	7.65	7.62767	7.65083	7144.05	17709.1	4016.99	54005.2	4563.18			26		M889T8_1	y
188		4.28714	2.10001	24.8311	2.45938e-05	0.000156408	UP	282.243	282.242	282.243	1.25258	1.2145	1.293	7423.09	22846.9	2077.99	97947.8	5680.82			69		M282T1_2	y
189		4.00017	2.00006	17.3119	2.49933e-05	0.000158206	UP	403.3	403.299	403.301	5.6555	5.58883	5.68383	11918.4	64609.4	19803.4	258448	10455			158		M403T6_1	y
190		1.34306	-0.425519	-15.2236	2.52028e-05	0.000159143	DOWN	600.516	600.516	600.516	8.582	8.58033	8.59867	140699	1.46926e+06	25393.7	1.09397e+06	42261.5			53		M601T9_1	y
191		1.68206	0.750232	13.7022	2.55787e-05	0.000160812	UP	254.899	254.898	254.9	0.750167	0.728167	0.769167	3049.13	12323.5	1016.85	20728.9	686.449			71		M255T1_2	y
192		9.17459	3.19764	21.6068	2.61787e-05	0.000163446	UP	499.259	499.258	499.26	4.921	4.88483	4.938	2382.89	2188.03	638.735	20074.3	1527.45			145		M499T5_2	y
193		14.4417	3.85216	39.1236	2.62406e-05	0.000163716	UP	317.209	317.198	317.21	0.961167	0.944	1.0475	21711.1	19255.1	1872.02	278076	13097.8			83		M317T1_3	y
194		2.72227	1.44481	13.4625	2.6502e-05	0.00016485	UP	671.573	671.573	671.577	9.78	9.77717	9.817	10463.3	36490.8	5272.44	99337.6	7705.36			146		M672T10_3	y
195		6.48075	2.69616	42.9897	2.70891e-05	0.000167374	UP	296.257	296.257	296.257	1.552	1.5425	1.61417	373102	1.10152e+06	10159	7.13867e+06	280681			43		M296T2	y
196		9.00073	-3.17004	-30.4879	2.77512e-05	0.000170179	DOWN	764.67	764.67	764.671	10.665	10.6453	10.6797	129187	857653	48355.8	95287	12760.4			8		M765T11	y
197		14.4477	3.85277	40.5358	2.97896e-05	0.000178559	UP	339.184	339.176	339.192	0.9455	0.91	0.967667	152155	141268	7345.74	2.041e+06	93442.6			83		M339T1_5	y
198		1.75577	0.812105	11.2196	2.99977e-05	0.000179393	UP	668.63	668.629	668.631	11.628	11.611	11.877	1.11078e+06	5.50848e+06	520520	9.67164e+06	528963			20		M669T12	y
199		1.2863	-0.363228	-17.5267	3.02963e-05	0.000180584	DOWN	714.614	714.613	714.614	10.957	10.945	10.9857	307962	2.84298e+06	32255.4	2.2102e+06	64602.9			57		M715T11_1	n
200		10.918	3.44864	35.5066	3.0836e-05	0.000182716	UP	337.168	337.161	337.176	0.9205	0.877	0.967667	37686.3	51205.5	4831.97	559064	28195.4	[2][M]+		78		M337T1_2	y
201		2.04624	1.03297	12.0015	3.10123e-05	0.000183407	UP	251.199	251.198	251.2	1.06117	1.04967	1.0975	11583	59608	6372.06	121972	8210.05			76		M251T1_2	y
202		46.8261	5.54924	41.049	3.10337e-05	0.00018349	UP	299.199	299.199	299.199	1.80892	1.8085	1.826	28921.1	5077.37	435.435	237753	11328.2			97		M299T2_1	y
203		2.8861	-1.52912	-12.0133	3.10827e-05	0.000183682	DOWN	689.564	689.564	689.566	9.79767	9.76417	9.83333	32956.7	219423	14614.5	76027.8	18876.7	[21][M]+		50		M690T10	y
204		6.6015	2.72279	23.2376	3.11193e-05	0.000183825	UP	577.405	577.405	577.405	6.918	6.918	6.918	4283.62	5867.05	975.593	38731.4	2654.98			67		M577T7	y
205		9.1625	-3.19574	-23.8994	3.21591e-05	0.000187837	DOWN	729.241	729.24	729.242	0.8215	0.778167	0.837333	4674.94	46261.8	3253.61	5049.03	1143.94			71		M729T1_1	y
206		1.85175	0.888887	14.8966	3.26755e-05	0.000189796	UP	447.055	447.054	447.056	0.696083	0.677	0.7355	3589.69	12262.5	703.82	22707.1	1212.85			70		M447T1_3	y
207		2.71393	1.44038	11.8467	3.31105e-05	0.00019143	UP	198.184	198.183	198.185	3.6225	3.622	3.623	1613.05	3909.98	893.145	10611.4	694.455			160		M198T4_2	y
208		1.53614	-0.619306	-19.2553	3.32462e-05	0.000191937	DOWN	745.626	745.625	745.627	10.4272	10.3968	10.6133	9954.78	64918.5	2151.39	42260.9	953.909			5		M746T10	y
209		1.77575	0.828425	13.4376	3.39256e-05	0.000194451	UP	694.607	694.605	694.607	10.8674	10.8293	10.9178	34735.6	140367	8794.5	249256	13612.9			1		M695T11_2	y
210		7.16498	2.84096	30.0693	3.40409e-05	0.000194875	UP	278.244	278.244	278.244	3.689	3.672	3.69117	16853.8	18531.5	1789.17	132778	7385.22			52		M278T4	y
211		2.97031	1.57061	13.5611	3.46703e-05	0.000197166	UP	227.078	227.078	227.079	0.696917	0.677	0.7355	3813.75	10233.8	2509.53	30397.5	1595.48			70		M227T1_2	y
212		3.14728	1.6541	11.6225	3.48809e-05	0.000197926	UP	653.546	653.543	653.547	7.193	7.184	7.218	2573.02	2241.16	649.279	7053.56	514.016			38		M654T7	y
213		14156.6	-13.7892	-39.7478	3.50383e-05	0.000198492	DOWN	874.78	874.78	874.78	11.3913	11.3682	11.4057	1.05353e+06	3.99498e+06	201017	0	0			12		M875T11_4	n
214		6.67808	2.73943	12.1389	3.53269e-05	0.000199525	UP	687.599	687.597	687.601	11.7511	11.739	11.761	1919.54	1022.8	565.243	6830.36	772.05			99		M688T12	n
215		2.35019	1.23278	11.2534	3.55645e-05	0.00020037	UP	926.577	926.575	926.577	8.249	8.249	8.24917	5367.89	15471	2836.92	36359.8	2394.61			56		M927T8_1	n
216		3.84834	-1.94424	-11.5679	3.56381e-05	0.000200632	DOWN	675.539	675.538	675.539	6.95125	6.95117	6.95133	11052.2	96602.4	7680.45	25102.3	9686.31			182		M676T7_2	y
217		3.61554	1.85421	11.2535	3.57786e-05	0.000201129	UP	684.657	684.656	684.658	11.96	11.9403	11.968	8570.55	10146.4	3037.21	36684.6	3608.34			191		M685T12_1	y
218		2.10066	1.07084	11.57	3.66825e-05	0.000204681	UP	332.096	332.095	332.098	0.492333	0.472667	0.495167	4800.21	5224.18	613.563	10974.2	781.972			80		M332T0	y
219		1.4931	-0.578312	-12.1519	3.75091e-05	0.000207883	DOWN	663.45	663.449	663.45	8.30058	8.28517	8.316	78974.8	861758	38036.1	577159	27335.8			56		M663T8	y
220		1.7542	-0.810814	-15.5606	3.8646e-05	0.000212218	DOWN	1001.7	1001.7	1001.7	8.732	8.71467	8.74917	6395.94	49287.6	1281.57	28096.9	2403.29			166		M1002T9_1	n
221		1.64931	0.72186	11.3346	3.87191e-05	0.000212494	UP	600.516	600.516	600.517	8.83267	8.831	8.915	152512	856042	61336.8	1.41188e+06	76531			32		M601T9_2	y
222		2.25074	1.1704	11.2536	3.91483e-05	0.000214108	UP	370.294	370.293	370.294	1.16	1.16	1.16183	2240.57	8313.1	1163.34	18710.7	1435.7			121		M370T1_3	y
223		3.66006	1.87187	22.1392	3.98349e-05	0.000216667	UP	303.053	303.051	303.053	0.700667	0.677	0.711	1323.92	1932.37	157.251	7072.6	436.92			70		M303T1_3	y
224		30.2486	4.9188	30.8579	4.02326e-05	0.000218136	UP	427.296	427.295	427.296	6.352	6.336	6.368	12664.2	5375.68	2032.2	162607	9985.98			126		M427T6	y
225		1.79837	-0.846694	-14.9839	4.10803e-05	0.000221237	DOWN	856.577	856.577	856.577	8.299	8.28517	8.3125	100624	1.39745e+06	72644.1	777062	39747.1			56		M857T8_2	y
226		1.51897	-0.603089	-12.839	4.11412e-05	0.000221459	DOWN	572.485	572.485	572.485	8.09933	8.07933	8.1	41427.4	447260	12996.5	294450	19942.8			87		M572T8_1	y
227		2.29653	1.19945	11.6873	4.16221e-05	0.000223198	UP	642.328	642.327	642.328	4.1305	4.106	4.155	38741.5	496210	88480.7	1.13956e+06	65511.8			116		M642T4_2	y
228		1.20427	0.268164	14.2645	4.19115e-05	0.000224238	UP	152.031	152.031	152.031	0.505667	0.494	0.51	45071	97052.6	2410.39	116878	1384.42			80		M152T1_1	y
229		2.29044	-1.19562	-10.8207	4.32934e-05	0.000229253	DOWN	204.953	204.953	204.953	14.9733	14.9703	14.9738	2548.5	21421.5	1696.52	9352.6	1448.41			96		M205T15	y
230		2.94154	1.55657	11.1089	4.44677e-05	0.000233435	UP	746.675	746.673	746.675	11.7102	11.7062	11.727	6649.34	12384.2	2690.17	36428.7	3391.46			122		M747T12_1	y
231		1.91335	0.936104	10.5681	4.48439e-05	0.00023476	UP	294.938	294.938	294.939	0.727	0.7175	0.746333	1571.07	4655.98	540.977	8908.54	595.85			70		M295T1_1	y
232		8.29953	-3.05303	-11.1158	4.51142e-05	0.000235707	DOWN	1177	1177	1177	11.3072	11.273	11.3218	2508.28	9216.33	1155.46	1039.91	910.579			74		M1177T11	n
233		3.05939	-1.61324	-10.4878	4.54707e-05	0.00023695	DOWN	257.225	257.224	257.225	1.11167	1.11	1.143	2617.95	26278.9	2302.26	8589.59	2465.54			76		M257T1_4	y
234		1.62436	-0.69987	-11.42	4.70927e-05	0.000242527	DOWN	550.624	550.624	550.624	9.24192	9.23583	9.248	8423.66	149731	5997.71	92178.8	8100.54			21		M551T9_2	n
235		7.15209	2.83837	10.5114	4.84574e-05	0.000247118	UP	633.471	633.465	633.477	0.9605	0.944	0.977	748.388	400.415	372.652	3368.38	424.3			83		M633T1_3	n
236		1.69752	-0.763425	-10.3116	5.01205e-05	0.000252594	DOWN	460.412	460.412	460.413	5.80833	5.78583	5.88133	45943.9	405835	22063.3	239076	23650.5	[5][M]+		115		M460T6_1	y
237		5.02991	2.33053	12.8485	5.10847e-05	0.00025571	UP	621.388	621.383	621.388	1.21	1.0795	1.226	3858.17	1851.04	609.944	9310.56	988.046			123		M621T1	y
238		1.39836	-0.483732	-15.5131	5.1661e-05	0.000257552	DOWN	551.5	551.5	551.5	8.848	8.83017	8.849	161540	1.49517e+06	24515.3	1.06923e+06	49136.9			32		M552T9	y
239		3.76896	1.91417	14.1454	5.19564e-05	0.000258491	UP	508.342	508.342	508.343	0.894	0.877	0.914167	5437.58	9191.54	1736.25	34642.5	3151.91			78		M508T1	y
240		64.2865	6.00644	34.5281	5.27387e-05	0.000260958	UP	433.308	433.308	433.308	4.455	4.405	4.522	33328.5	10852.9	1127.05	697696	39768.6			135		M433T4_2	y
241		2.36668	-1.24287	-10.1769	5.27891e-05	0.000261116	DOWN	1244.01	1244.01	1244.02	9.03117	9.03033	9.24733	4433.64	29448.8	2403.04	12443.1	2322.63			79		M1244T9	n
242		5.50412	2.46051	21.8719	5.39327e-05	0.000264672	UP	321.162	321.161	321.162	2.19225	2.192	2.1925	4765.95	5588.37	717.823	30759	2186.85			75		M321T2_2	y
243		26.3534	4.71992	32.403	5.42113e-05	0.00026553	UP	343.185	343.185	343.185	0.852083	0.844	0.865667	19665.1	7867.35	1306.77	207332	12241.9			107		M343T1_4	y
244		3.29205	1.71899	10.1483	5.4356e-05	0.000265974	UP	594.373	594.371	594.376	1.16183	1.143	1.20983	5942.91	8793.63	2727.36	28949.1	2887.87			121		M594T1	y
245		1.25048	-0.322477	-10.5493	5.5088e-05	0.000268208	DOWN	833.642	833.64	833.643	8.40008	8.382	8.41683	13170.7	125840	3703.49	100634	3020.07			44		M834T8_1	y
246		8.48602	3.08509	10.5552	5.5654e-05	0.000269921	UP	783.065	783.064	783.066	7.817	7.80067	7.817	6861.29	3812.18	3477.34	32948.9	4288.05			6		M783T8_4	y
247		11.253	3.49224	31.8805	5.57003e-05	0.00027006	UP	328.226	328.226	328.226	3.33508	3.323	3.34	12394.4	8123.73	589.289	91416.4	5191.98			104		M328T3_2	y
248		1.55359	-0.635607	-10.0569	5.60768e-05	0.000271191	DOWN	332.314	332.313	332.314	0.961167	0.960833	0.964167	1759.6	20211.1	1014.12	13009.3	1011.33			83		M332T1_3	y
249		2.26856	-1.18178	-12.3959	5.62108e-05	0.000271592	DOWN	550.624	550.624	550.625	14.9727	14.9703	14.975	9065.3	79623.1	6078.92	35098.5	3827.97			96		M551T15	n
250		100.113	6.64548	32.561	5.62407e-05	0.000271681	UP	427.296	427.295	427.296	6.652	6.651	6.652	15827.2	2372.64	1289.77	237531	14386.5			58		M427T7_1	y
251		1.33986	-0.422082	-10.3624	5.68134e-05	0.000273387	DOWN	579.531	579.531	579.532	9.265	9.264	9.28133	222307	1.99997e+06	74930.3	1.49267e+06	63025.1			39		M580T9	y
252		5.20005	-2.37852	-10.1919	5.78338e-05	0.000276393	DOWN	706.584	706.582	706.585	7.33275	7.332	7.334	43473.1	461305	48197	88711.7	54981.6			10		M707T7_3	y
253		25.2264	4.65687	15.9147	5.94263e-05	0.000281004	UP	1276.18	1276.18	1276.18	11.6028	11.5948	11.628	3424.18	401.052	802.103	15456.3	1713.54			20		M1276T12	n
254		2.03206	-1.02294	-14.3527	5.95058e-05	0.000281231	DOWN	575.127	575.126	575.129	0.459167	0.456	0.462167	7477.7	15095.2	946.138	7428.55	496.14			106		M575T0	y
255		3.57249	1.83693	12.1498	6.03702e-05	0.000283691	UP	464.383	464.383	464.383	6.32792	6.31983	6.336	2377.01	6129.92	1390.07	21899.1	2192.21			132		M464T6	y
256		8.5843	3.1017	10.3753	6.1833e-05	0.000287789	UP	881.827	881.826	881.827	11.5113	11.511	11.518	30542	12958.1	11974	111842	14831.2			55		M882T12	n
257		1.65007	0.72253	12.3135	6.26259e-05	0.000289978	UP	310.235	310.234	310.235	0.894	0.878167	0.926167	16024	124383	6902.89	205242	11172.8			78		M310T1_3	y
258		1.51789	0.602066	9.9141	6.28902e-05	0.000290703	UP	192.961	192.96	192.961	0.569	0.5425	0.586167	8992.54	42959.2	3054.84	65207.3	3288.1			84		M193T1_1	y
259		7.72934	2.95035	31.7382	6.2939e-05	0.000290836	UP	265.252	265.251	265.252	3.93892	3.922	3.939	7987.75	8527.27	273.725	65910.2	3605.64			41		M265T4_1	y
260		4.81354	2.2671	26.7718	6.42226e-05	0.000294319	UP	270.278	270.278	270.278	3.773	3.756	3.77317	6835.73	12258.3	691.9	59005.9	3423.07			118		M270T4_1	y
261		2.7802	-1.47519	-10.2133	6.42633e-05	0.000294428	DOWN	700.565	700.565	700.566	7.32467	7.31533	7.334	1550.11	12148.3	968.886	4369.58	1175.39			10		M701T7	n
262		1251.04	10.2889	32.3446	6.49494e-05	0.000296265	UP	853.796	853.796	853.797	11.3284	11.312	11.3473	66417.6	0	0	353044	21830.2			31		M854T11_2	n
263		6545.91	12.6764	32.1729	6.5992e-05	0.000299025	UP	902.811	902.81	902.812	11.3618	11.361	11.3627	336563	0	0	1.84725e+06	114833			17		M903T11_3	n
264		1.31366	-0.393597	-10.9582	6.68093e-05	0.000301164	DOWN	375.096	375.096	375.097	0.750917	0.746333	0.753667	8151.17	85173.8	2151.89	64836.8	3024.29			71		M375T1_2	y
265		5.82901	2.54325	11.2946	6.69234e-05	0.000301461	UP	573.284	573.283	573.286	0.76	0.744	0.761167	1173.05	795.865	562.752	4639.1	382.685			71		M573T1_1	y
266		1.3074	-0.386698	-9.92094	6.7195e-05	0.000302166	DOWN	700.622	700.622	700.623	10.5968	10.5958	10.6153	26640.3	238391	8494.03	182340	7451.84			8		M701T11_1	y
267		1.40223	-0.487722	-11.926	6.72188e-05	0.000302227	DOWN	256.819	256.819	256.82	0.544	0.527333	0.552667	6908.85	48030.7	1233.7	34253.1	1953.58			140		M257T1_1	y
268		10.0277	3.32593	9.87174	6.73805e-05	0.000302646	UP	720.584	720.584	720.585	8.166	8.14933	8.183	41102.6	19154.4	23522.1	193491	26348.3			2		M721T8_2	y
269		2.9362	1.55395	13.1969	6.74115e-05	0.000302726	UP	312.039	312.039	312.04	0.72875	0.700667	0.770833	4425.23	9379.13	1342.46	27539	2402.52			70		M312T1_1	y
270		5.6744	-2.50447	-9.78074	6.82443e-05	0.000304866	DOWN	998.281	998.277	998.283	7.666	7.6445	7.66783	16475.5	84714.4	9684.32	14929.2	10480.7			26		M998T8	n
271		4.06281	-2.02248	-9.80349	6.85355e-05	0.000305609	DOWN	485.11	485.109	485.111	2.68892	2.61367	2.715	3319.76	18294.5	2082.26	4502.93	1892.25			89		M485T3	y
272		2.92202	1.54697	13.38	6.86708e-05	0.000305954	UP	252.231	252.23	252.231	1.04417	1.03	1.23967	16467.4	65721.1	16561.9	192038	9067.14			76		M252T1_1	y
273		1.67142	0.741075	18.7423	6.88038e-05	0.000306292	UP	308.218	308.218	308.219	0.859917	0.844	0.873833	28804.7	169808	4217.53	283821	11411.9			78		M308T1_2	y
274		2.1727	1.11949	11.6044	7.07441e-05	0.000311159	UP	322.886	322.886	322.889	0.76175	0.727	0.785833	1819.89	6107.23	669.469	13269.2	1037.03			71		M323T1_2	y
275		2.82106	1.49624	16.8317	7.09777e-05	0.000311737	UP	305.209	305.208	305.21	0.969083	0.96	0.9805	8181.17	24490.7	2042.86	69089.8	4889.85			83		M305T1_5	y
276		13.5401	3.75916	29.6936	7.16629e-05	0.000313423	UP	121.101	121.101	121.101	2.857	2.857	2.87083	30345.5	19607.7	1695.8	265490	16474.3			68		M121T3	y
277		2.10643	-1.0748	-10.5729	7.24778e-05	0.00031541	DOWN	569.378	569.377	569.382	7.66517	7.64467	7.684	1934.35	11526.7	922.689	5472.16	678.498			26		M569T8	y
278		2.28937	1.19495	9.61389	7.27683e-05	0.000316113	UP	508.374	508.373	508.375	3.723	3.722	3.72467	2930.8	9075.77	1698.65	20777.8	1743.81			118		M508T4_1	y
279		6.1697	2.6252	9.83231	7.31831e-05	0.000317113	UP	659.568	659.566	659.569	11.511	11.4945	11.5405	3840.54	2266.65	1552.86	13984.5	1808.29			55		M660T12	n
280		166.129	7.37616	30.6368	7.41361e-05	0.000319393	UP	537.532	537.531	537.533	3.65725	3.656	3.673	8544.45	167.223	114.472	39501	2565.2			52		M538T4_1	y
281		14.6258	-3.87044	-18.6236	7.41582e-05	0.000319445	DOWN	731.601	731.591	731.601	8.27442	8.25	8.499	71914.7	636967	59901.5	43550.9	21748.5			56		M732T8_3	y
282		4.92768	2.30091	10.2844	7.43237e-05	0.000319838	UP	703.627	703.624	703.629	12.0818	12.0797	12.084	1093.55	772.773	359.051	3807.98	468.49			170		M704T12	y
283		2.21069	1.1445	10.443	7.46872e-05	0.000320699	UP	780.584	780.583	780.584	8.0745	8.066	8.083	8444.31	42129.1	7837.54	93134.5	5830.44			30		M781T8_2	y
284		2.39215	1.25831	9.94586	7.55155e-05	0.000322645	UP	580.429	580.428	580.43	5.73583	5.703	5.77	2987.1	5315.15	942.58	12714.6	1151.32			143		M580T6_1	y
285		9.7835	3.29035	16.3207	7.55407e-05	0.000322704	UP	445.359	445.358	445.36	1.07033	1.06	1.11	1886.38	1549.8	652.962	15162.5	1535.05			76		M445T1_2	n
286		2.70043	1.43319	11.77	7.62094e-05	0.000324261	UP	642.328	642.327	642.328	7.109	7.085	7.134	24465.6	217465	33169.6	587250	53366.9			81		M642T7	y
287		2.04077	1.02911	18.5401	7.63862e-05	0.000324671	UP	299.305	299.304	299.305	3.939	3.93883	3.939	3546.93	11289.5	430.827	23039.2	1192.03			41		M299T4_1	y
288		6.03992	-2.59453	-9.53831	7.80425e-05	0.000328988	DOWN	842.24	842.24	842.24	10.0168	9.9525	10.0812	1968.08	9319.03	1192.73	1542.91	1111.73			103		M842T10_3	n
289		1.7463	0.804303	10.4536	7.87447e-05	0.000330797	UP	166.085	166.085	166.086	0.713417	0.677	0.779667	8644.47	53847.8	6210.23	94034.5	4532.94			70		M166T1	y
290		44.4748	5.47492	28.8769	7.91211e-05	0.000331762	UP	450.336	450.335	450.336	3.7645	3.756	3.773	7615.73	2097.32	617.524	93278	6284.87			118		M450T4_2	y
291		1.2468	0.318226	11.6583	8.05286e-05	0.000335337	UP	379.068	379.068	379.068	0.697	0.661	0.729167	23141.6	130065	2902.08	162165	4679.95			70		M379T1_3	y
292		14.2522	3.83311	26.9821	8.06502e-05	0.000335643	UP	539.511	539.51	539.512	1.385	1.37617	1.393	5908.52	2997.42	440.237	42719.7	2911.24			77		M540T1	n
293		4.39233	2.13499	10.3459	8.07155e-05	0.000335808	UP	532.143	532.141	532.144	0.672583	0.661167	0.677	1313.18	1182.91	624.454	5195.74	460.239			70		M532T1_1	y
294		1.85313	0.889961	9.58238	8.14324e-05	0.000337606	UP	642.558	642.555	642.558	8.83233	8.831	8.8485	17340.3	83962.7	9867.91	155593	11231.3			32		M643T9_2	y
295		2.47289	1.3062	9.44951	8.32216e-05	0.000342041	UP	575.431	575.431	575.433	0.927	0.894167	0.927	1701.84	3141.27	720.588	7768.01	663.094			78		M575T1	y
296		2.20625	1.1416	9.53477	8.33126e-05	0.000342265	UP	693.632	693.631	693.633	11.478	11.4622	11.5475	94687.8	237952	45161.3	524981	39816			86		M694T11_2	y
297		2.5485	1.34965	18.0818	8.33592e-05	0.000342379	UP	288.289	288.288	288.289	1.87533	1.842	1.92517	410526	1.64968e+06	96229.4	4.20419e+06	265659			45		M288T2_2	y
298		47.3896	5.5665	22.022	8.70543e-05	0.000353082	UP	704.557	704.556	704.559	7.99925	7.966	8	9888.18	1498.82	1730.72	77715.3	6701.97			33		M705T8_1	y
299		1.46975	-0.555575	-10.3876	8.73924e-05	0.000354048	DOWN	469.359	469.359	469.359	6.51883	6.5035	6.519	10036	95006.7	4758.8	64641.2	3396.37			93		M469T7_1	y
300		1.16492	-0.220228	-9.57777	8.84643e-05	0.000357096	DOWN	341.303	341.303	341.303	9.26508	9.26483	9.2715	37307.1	396533	7531.51	340395	8982.85			39		M341T9	y
301		2.9937	1.58193	11.2123	8.9245e-05	0.000359302	UP	538.421	538.419	538.421	4.9875	4.95467	5.03467	7249.85	21679	4131.93	64900.4	6508.85			62		M538T5_2	y
302		1.51492	0.599237	18.7573	9.04593e-05	0.00036271	UP	607.562	607.561	607.563	9.88083	9.88	9.998	61046.6	339065	17659.9	513654	5887.9			50		M608T10_2	n
303		2.40814	1.26792	19.4711	9.06682e-05	0.000363293	UP	240.192	240.192	240.194	0.86	0.846333	0.873833	2088.88	6324.51	872.597	15230.3	274.559			78		M240T1	y
304		1078.68	10.0751	28.7986	9.19333e-05	0.00036681	UP	905.828	905.827	905.828	11.3618	11.361	11.3627	58368.1	0	0	304404	21140.1			17		M906T11_3	n
305		2.30388	1.20406	9.19368	9.34733e-05	0.000371051	UP	1216.05	1216.05	1216.06	9.51417	9.514	9.5305	67664.4	118282	23544.1	272507	23901.7			40		M1216T10	n
306		4.10392	2.037	9.33331	9.43836e-05	0.000373538	UP	319.222	319.218	319.229	0.979333	0.861167	1.103	3032.54	4166.31	1828.64	17098.2	2082.12			83		M319T1_6	y
307		1.87721	0.90859	10.1412	9.69018e-05	0.000380339	UP	224.2	224.199	224.201	0.898333	0.86	0.964167	1562.84	5350.04	540.112	10043.1	751.611			78		M224T1_2	y
308		3.57044	1.8361	12.3105	9.71042e-05	0.000380881	UP	922.958	922.957	922.959	11.9153	11.8848	11.9245	1654.93	4531.91	914.731	16180.9	1656.78			54		M923T12	y
309		2.73915	1.45373	9.10039	9.98013e-05	0.000388032	UP	972.727	972.724	972.727	8.848	8.832	8.84867	2190.86	5404.69	1431.06	14804.2	1489.76			32		M973T9_1	y
310		5.62344	-2.49145	-9.83659	0.000101373	0.000392141	DOWN	862.778	862.776	862.779	10.699	10.6467	10.7138	37956.7	200707	20076.7	35691.1	26881.7			37		M863T11_1	n
311		1.41474	-0.500534	-9.14879	0.000102583	0.000395278	DOWN	377.044	377.044	377.044	0.720167	0.694	0.750333	4887.75	35156.1	1504.47	24849.9	1677.1			70		M377T1_3	y
312		7.40055	2.88763	26.8719	0.000103426	0.000397449	UP	906.6	906.599	906.6	7.384	7.384	7.385	15460.7	21226.8	10080.5	157090	796.919			10		M907T7	n
313		22.1526	4.46941	27.6522	0.00010381	0.000398434	UP	529.467	529.466	529.467	2.78992	2.77383	2.791	1564.23	0	0	6251.46	452.149			89		M529T3	y
314		2.09553	1.06731	13.4664	0.000105851	0.000403627	UP	463.292	463.292	463.295	0.855333	0.846333	0.8965	5434.51	19513.1	2856.96	40890.1	1384.75			78		M463T1	y
315		2.41793	-1.27377	-9.00811	0.000106002	0.000404008	DOWN	676.578	676.575	676.58	8.22933	8.22	8.26617	1876.07	7956.14	715.412	3290.48	749.155			24		M677T8	y
316		6.26254	2.64675	16.2908	0.000106442	0.000405118	UP	748.615	748.615	748.616	9.02408	9.01417	9.031	17428.6	23588	14236.7	147721	5437.24			79		M749T9	y
317		7.69734	2.94436	17.6293	0.000107279	0.00040722	UP	280.262	280.262	280.262	2.849	2.83817	2.9705	12877.8	13689.1	3356.58	105369	9844.4			68		M280T3_1	y
318		4.91591	2.29746	8.94693	0.000108875	0.0004112	UP	436.269	436.269	436.273	1.21	1.1945	1.26	2474.48	1909.99	1186.78	9389.34	1177.68			123		M436T1	y
319		26.193	-4.71111	-21.2664	0.000109751	0.000413367	DOWN	642.206	642.205	642.207	5.89583	5.87383	5.9135	3007.81	23833.6	2096.45	909.923	502.64			143		M642T6	y
320		8.63577	3.11032	16.3137	0.000110613	0.000415485	UP	588.4	588.399	588.401	1.07033	1.06117	1.0795	9738.56	4883.04	1608.93	42168.8	4278.57			76		M588T1	n
321		51.2355	5.67907	27.0392	0.000111008	0.000416454	UP	533.498	533.497	533.499	3.689	3.672	3.69117	3449.96	0	0	14458.6	1069.46			52		M533T4	n
322		1.76055	-0.816024	-9.83405	0.000111345	0.000417278	DOWN	582.27	582.27	582.27	0.8215	0.8205	0.828167	19785.8	210882	10861.6	119782	15009.8			71		M582T1_1	y
323		1.50673	0.591416	13.3732	0.000114805	0.000425637	UP	569.51	569.509	569.51	9.09808	9.081	9.10117	13822.6	82659.4	5652.48	124545	2699.79			35		M570T9_3	y
324		3.66723	1.87469	11.3122	0.000115106	0.000426355	UP	191.075	191.075	191.075	0.738667	0.715833	0.7515	11610.3	32894.5	7840.11	120632	13384.9	[1][M]+		71		M191T1_4	y
325		2.88547	1.52881	9.13494	0.000116514	0.0004297	UP	1019.94	1019.94	1019.94	11.6481	11.5942	11.7645	28645.8	96610.6	25505.3	278767	30659.4			20		M1020T12	n
326		34.208	5.09626	24.339	0.000116904	0.000430621	UP	598.418	598.418	598.418	2.29117	2.275	2.292	1609.98	284.265	106.599	9724.12	768.339			127		M598T2	n
327		1.5484	-0.63078	-10.9517	0.000118753	0.000434959	DOWN	673.523	673.522	673.524	5.74833	5.719	5.75883	4266.47	41725.4	2308.38	26947.4	1398.12			143		M674T6_1	y
328		4.59143	2.19894	21.6971	0.000120215	0.000438352	UP	256.262	256.262	256.263	3.40033	3.373	3.48933	63648.3	111394	7648.89	511460	36075.5			104		M256T3	y
329		1.36114	0.444812	9.07587	0.000120502	0.000439016	UP	156.984	156.984	156.984	0.7175	0.694167	0.746333	5757.38	30959.1	1893.31	42139.5	1576.57			70		M157T1_1	n
330		8.16221	-3.02896	-8.79286	0.000120899	0.000439932	DOWN	803.651	803.65	803.654	8.05917	8.03933	8.066	2258.46	13122.1	1908.49	1466.57	1840.17			29		M804T8_2	y
331		14.3487	3.84285	15.8071	0.000121807	0.000442016	UP	565.4	565.399	565.4	2.425	2.424	2.4255	2662.47	958.337	573.881	13750.9	1513.43			98		M565T2	y
332		1.34147	-0.423811	-8.77472	0.000122414	0.000443402	DOWN	443.385	443.385	443.386	5.79442	5.769	5.803	2303.06	26217.5	1096.09	19543.9	1054.67			115		M443T6_2	y
333		4.96554	-2.31195	-16.5269	0.000123333	0.000445494	DOWN	850.245	850.244	850.245	6.73442	6.71817	6.7355	18836.3	150802	13736.5	30369.8	4869.82			117		M850T7_2	n
334		1.60622	0.683673	8.93714	0.000126982	0.000453681	UP	729.586	729.585	729.586	7.51592	7.483	7.601	147565	758626	66544.4	1.21852e+06	78511.2			25		M730T8	y
335		2.44839	1.29183	14.8169	0.000127147	0.000454047	UP	295.225	295.225	295.226	9.91358	9.913	9.92833	6631.54	20059.4	1479.24	49113.4	3632.06			50		M295T10_1	y
336		5.543	2.47067	15.7829	0.000127589	0.000455026	UP	403.298	403.298	403.298	6.4355	6.419	6.452	3419.91	8394.78	1691.45	46532.2	4527.08			193		M403T6_3	n
337		2353.74	11.2007	25.7047	0.000129143	0.000458446	UP	814.628	814.627	814.629	8.682	8.682	8.698	114817	0	0	664223	51681			7		M815T9_1	y
338		2.08672	1.06124	8.67509	0.000129457	0.000459135	UP	241.029	241.028	241.029	0.834167	0.830167	0.838167	3290.24	11967.9	2120.55	24973.7	2119.85			71		M241T1_3	y
339		1.5093	0.593881	10.1312	0.000132538	0.000465811	UP	584.521	584.521	584.521	8.682	8.682	8.682	24348.5	149526	12582.1	225679	8227.92			7		M585T9	y
340		2.56549	1.35923	10.4841	0.000132698	0.000466155	UP	266.246	266.245	266.247	1.226	1.177	1.23967	2917.1	15217.8	3857.92	39041.2	2402.18			69		M266T1_2	y
341		1.56447	0.645673	8.99141	0.000133044	0.000466897	UP	840.521	840.521	840.523	8.08317	8.082	8.17067	13541.6	82174.8	6508.11	128560	8006.14			30		M841T8_2	y
342		3.0336	1.60103	9.77455	0.000133202	0.000467234	UP	662.567	662.564	662.568	8.94067	8.915	9.169	2677.62	6104.27	1442.24	18517.9	2090.81			59		M663T9_1	y
343		1.82346	-0.866676	-10.901	0.000133775	0.000468458	DOWN	684.198	684.198	684.199	8.53108	8.51583	8.54883	26384.2	311929	22263.4	171065	13125.4			65		M684T9_3	n
344		3.34741	1.74304	10.341	0.000134453	0.000469901	UP	624.622	624.621	624.623	9.74483	9.73067	9.76417	4200.32	5448.68	1322.03	18238.9	2090.8			146		M625T10	n
345		83.1297	6.37729	25.0697	0.000134844	0.00047073	UP	616.433	616.432	616.434	1.34308	1.326	1.36017	14840.2	1088.75	339.702	90507.3	7125.52			138		M616T1	n
346		2.91288	-1.54245	-10.2865	0.000135487	0.000472091	DOWN	1124.97	1124.97	1124.97	11.2903	11.2415	11.304	3376.26	18643.6	1276.96	6400.4	2008.95			74		M1125T11	n
347		1.3745	-0.458911	-8.87302	0.000135634	0.000472399	DOWN	676.547	676.546	676.547	8.54758	8.53283	8.549	8319.04	84653.2	3990.45	61588.2	3332.42			53		M677T9_2	n
348		47.4941	5.56968	16.7311	0.000137171	0.000475628	UP	810.748	810.747	810.752	11.196	11.195	11.395	15684.7	1559.42	3118.83	84115.2	9362.76	[43][M]+		4		M811T11_2	n
349		2.98547	-1.57796	-18.9205	0.00013817	0.000477709	DOWN	314.304	314.303	314.304	4.62883	4.6135	4.63433	6557.31	60373.1	4100.98	20222.3	1093.06			162		M314T5_1	y
350		5.0535	2.33728	16.1083	0.000139657	0.000480787	UP	684.623	684.614	684.623	10.78	10.6147	10.7963	30143.4	71559.8	33989	361628	11908.4			34		M685T11	y
351		9.90563	3.30825	9.4644	0.000141237	0.000484028	UP	697.581	697.578	697.584	11.478	11.4723	11.6528	3419.98	1384.24	1599.87	14410.6	2240.04			86		M698T11_1	y
352		32.3135	5.01407	20.8269	0.000141604	0.000484776	UP	353.163	353.163	353.163	0.945417	0.927167	0.963667	41761.1	7126.18	4325.75	230272	20987.5			83		M353T1_4	y
353		36.1395	5.1755	24.6585	0.000142796	0.000487198	UP	405.313	405.313	405.314	6.30283	6.302	6.319	34447.2	10455.8	1233.92	377867	29774.4			132		M405T6	y
354		1.90237	0.927799	8.56721	0.000143837	0.000489298	UP	582.269	582.269	582.27	7.476	7.468	7.484	7805.56	49971.1	7738.77	95063.6	7136.12			64		M582T7_1	y
355		2.62702	-1.39343	-8.52516	0.000144808	0.000491247	DOWN	492.438	492.438	492.439	7.883	7.85783	7.9	3047.78	47293	4731.64	18002.6	4982.94			15		M492T8	n
356		9.31023	3.21882	13.0681	0.000145367	0.000492363	UP	762.596	762.595	762.597	8.599	8.582	8.83133	344915	386683	204883	3.60011e+06	447087			53		M763T9	y
357		2.40177	-1.2641	-9.74897	0.00014624	0.0004941	DOWN	560.498	560.497	560.498	7.95992	7.933	7.983	2346.16	13478.6	900.79	5611.93	1339.05			61		M560T8_1	n
358		1.15951	0.213512	10.2113	0.000146317	0.000494253	UP	323.145	323.145	323.146	0.894	0.880667	0.898333	184529	1.14092e+06	30184.2	1.3229e+06	18957.5			78		M323T1_4	y
359		2.5797	-1.3672	-14.5814	0.00014665	0.000494914	DOWN	577.44	577.438	577.44	8.0875	8.06633	8.1	19637.4	230846	7141.74	89485.6	18025.9			87		M577T8_1	n
360		6.34518	2.66566	14.7622	0.000150708	0.000502858	UP	661.584	661.584	661.585	11.7434	11.739	11.7593	3640.92	2699.1	703.486	17126.3	1823.63			99		M662T12	n
361		1.86302	-0.897642	-9.98225	0.000151375	0.000504146	DOWN	839.687	839.686	839.689	8.94042	8.89917	8.982	10643.1	85871.5	6705.51	46092.7	4307.62			59		M840T9_3	n
362		8.75021	3.12932	12.3464	0.000153218	0.000507684	UP	768.701	768.701	768.702	10.655	10.646	10.6652	82737.8	55094.9	30158.7	482093	62248.3			8		M769T11	n
363		1.57721	-0.657379	-8.66115	0.00015403	0.000509229	DOWN	167.033	167.033	167.033	5.01042	4.969	5.035	5370.26	44909.4	2909.89	28473.9	2436.45			62		M167T5_1	y
364		8.5435	3.09483	10.405	0.000154113	0.000509388	UP	710.541	710.538	710.542	3.689	3.689	3.706	1348.07	627.167	469.459	5358.2	778.833			52		M711T4	n
365		2.47289	-1.3062	-10.0155	0.000154168	0.000509491	DOWN	964.772	964.771	964.773	7.88292	7.87467	7.89117	3032.25	20014	2008.76	8093.36	1277.24			15		M965T8_2	y
366		2.24346	1.16572	9.00923	0.000154339	0.000509817	UP	291.194	291.191	291.195	0.831083	0.81	0.859833	1934.8	4730.68	789.616	10613.1	1040.08			71		M291T1_3	y
367		11.3359	3.50282	13.1807	0.000154644	0.000510396	UP	770.06	770.057	770.062	7.99975	7.983	8.016	2193.21	576.071	416.37	7330.01	936.428			33		M770T8_2	n
368		6.49693	2.69976	12.7263	0.000160133	0.000520636	UP	908.616	908.615	908.617	7.683	7.683	7.70083	2442.18	1816.39	655.784	11801	1425.51			26		M909T8	y
369		6.20476	2.63338	21.1902	0.00016127	0.000522719	UP	270.278	270.278	270.278	4.07158	4.055	4.072	10031.9	15066.2	1215.68	93482.1	7300.61			116		M270T4_2	y
370		1.3925	-0.477678	-8.43704	0.000164236	0.000528094	DOWN	184.073	184.072	184.073	7.08392	7.067	7.085	6808.19	79787.1	3526.34	57297.7	3998.22			13		M184T7_1	y
371		8.06422	3.01153	12.8384	0.000164517	0.000528598	UP	191.04	191.04	191.04	1.26125	1.22833	1.29417	3413.94	3492.65	1580.35	28165.5	3503.68			69		M191T1_3	y
372		2.37272	-1.24654	-9.29646	0.000164778	0.000529067	DOWN	832.235	832.234	832.235	9.25317	9.24783	9.28133	21648.3	154421	15750	65081.6	11015.7			21		M832T9_4	n
373		1.36612	-0.450086	-13.834	0.000165386	0.000530155	DOWN	607.562	607.561	607.562	9.64758	9.63917	9.67983	62222.3	574739	20618.3	420709	8412.24			51		M608T10_1	n
374		2.1904	1.1312	8.35923	0.000165824	0.000530937	UP	244.078	244.077	244.08	0.73475	0.715833	0.753667	2683.79	7651.27	1606.76	16759.4	1472.11			71		M244T1_2	y
375		1.41734	-0.50319	-8.76583	0.000166074	0.000531382	DOWN	789.616	789.615	789.616	8.382	8.36733	8.38417	648473	6.45706e+06	267237	4.55575e+06	341713	[35][M+1]+		11		M790T8	n
376		5.86062	2.55105	10.7138	0.000166229	0.000531657	UP	704.41	704.408	704.41	0.994167	0.993	1.01	2899.62	2343.1	1048.83	13732	1849.31			76		M704T1	n
377		598.963	9.22632	23.5531	0.000167692	0.00053425	UP	793.588	793.587	793.588	7.8995	7.899	7.9	45535.9	0	0	169027	14352.8			15		M794T8_1	y
378		4.15615	2.05525	13.1988	0.000169837	0.000538014	UP	470.365	470.364	470.365	1.31892	1.31	1.393	2739.55	5113.84	967.223	21253.9	2246.29			138		M470T1_2	y
379		2.44182	1.28795	8.35385	0.000170526	0.000539213	UP	876.786	876.785	876.787	10.7993	10.7958	10.8127	65321.1	127642	29375.6	311679	32838.7			34		M877T11_2	n
380		1.94611	0.960591	8.34816	0.000171487	0.00054088	UP	642.327	642.327	642.327	3.798	3.79	3.806	39155	297612	44934.3	579185	50313.3			118		M642T4_1	y
381		1.55328	-0.635315	-11.4134	0.000172547	0.000542708	DOWN	685.431	685.431	685.432	8.29083	8.283	8.29917	21621.9	215570	6178.01	138784	11953.2			56		M685T8	n
382		7.84433	-2.97165	-8.30032	0.000173069	0.000543605	DOWN	874.693	874.693	874.693	10.614	10.6133	10.6147	8643.88	28958.2	4521.98	3550.51	4126.94			8		M875T11_1	n
383		11.3293	3.50198	19.0041	0.000173939	0.000545094	UP	328.226	328.226	328.226	3.02342	3.01883	3.024	8517.51	5102.91	1211.73	57812.3	5413.2			192		M328T3_1	y
384		4.50714	2.17221	16.0729	0.000174055	0.000545292	UP	320.233	320.231	320.234	3.64	3.622	3.73017	13500	24756.4	3285.05	111581	10292.2			52		M320T4_1	y
385		2.81716	1.49424	19.8799	0.000175204	0.000547247	UP	261.01	261.01	261.011	0.561	0.544	0.7005	9344.71	29024.3	1006.94	81766.1	5209.62			84		M261T1_3	y
386		2.96966	1.5703	13.8832	0.000175264	0.000547348	UP	619.459	619.459	619.459	0.91	0.898333	0.947	4178.88	5510.39	577.908	16364	1452.85			78		M619T1	y
387		39.727	5.31205	20.285	0.00017587	0.000548374	UP	845.563	845.562	845.566	4.9875	4.985	5.004	2086.01	109.506	219.012	12758.5	1227.75			62		M846T5	n
388		1.26024	-0.333703	-8.54121	0.000176441	0.000549338	DOWN	322.2	322.2	322.2	1.19733	1.1305	1.226	43083.5	537230	16363.8	426291	20175.6			123		M322T1_3	y
389		365.427	8.51344	23.1185	0.000176688	0.000549754	UP	559.513	559.513	559.514	3.66575	3.656	3.673	14332.9	176.993	123.936	90458.6	7809.35			52		M560T4	y
390		4.73425	2.24314	14.4383	0.000176953	0.000550201	UP	494.412	494.412	494.412	3.37933	3.373	3.39	4025.65	7039.94	1278.24	33328.8	3409.83			104		M494T3	n
391		6.14705	-2.61989	-8.52584	0.000179185	0.000553931	DOWN	900.708	900.708	900.709	10.6295	10.6287	10.6655	7018.8	31458.9	3896.1	5047.18	4817.36			8		M901T11_1	n
392		31.5557	4.97983	17.8229	0.000179694	0.000554775	UP	598.418	598.417	598.421	2.541	2.541	2.558	3398.15	400.517	465.133	17091.1	1814.26			48		M598T3	n
393		2.9028	1.53745	10.7521	0.000180162	0.00055555	UP	268.008	268.008	268.009	0.63975	0.628167	0.644	1121.39	2235.51	692.863	6489.25	382.102			84		M268T1_1	y
394		3.16646	1.66287	12.7725	0.000180172	0.000555566	UP	336.229	336.228	336.229	1.959	1.82533	2.04217	17249.2	69430.9	9504.44	219850	21550.9			97		M336T2	y
395		1.12338	0.167843	9.59544	0.000180193	0.000555602	UP	311.145	311.145	311.146	0.844	0.832	0.856	61380.5	347136	4844.96	389965	7497.74			107		M311T1_3	y
396		7.23418	2.85483	17.5841	0.000181932	0.000558463	UP	600.28	600.28	600.281	0.261	0.211	0.342833	57290	166144	114016	1.20243e+06	29878.8			100		M600T0	y
397		4.27192	2.09488	9.81443	0.000183118	0.000560401	UP	184.169	184.169	184.169	3.939	3.922	3.956	1843.41	2703.17	951.886	11547.7	1530.49			41		M184T4	y
398		6.11848	-2.61317	-12.1707	0.000184103	0.000561999	DOWN	690.578	690.577	690.578	10.5635	10.5283	10.579	32194.6	161779	9403.2	26441	20154.3			14		M691T11_1	y
399		2.44028	-1.28705	-13.8456	0.000184479	0.000562609	DOWN	865.57	865.568	865.572	7.34892	7.33333	7.351	2823.15	20053.8	1591.82	8217.8	623.836			10		M866T7	n
400		17.7593	4.1505	19.2117	0.000184918	0.000563318	UP	656.629	656.628	656.629	11.7327	11.7263	11.744	43393.7	11558.8	4048.29	205276	19756	[15][M]+		122		M657T12_1	n
401		4491.19	12.1329	22.7718	0.000185469	0.000564205	UP	878.811	878.81	878.812	11.5118	11.511	11.518	333747	0	0	1.26741e+06	111314			55		M879T12	n
402		3.3709	-1.75313	-12.2342	0.000188334	0.00056955	DOWN	515.414	515.411	515.418	8.19192	8.1705	8.21333	1670.4	6729.93	702.971	1996.48	323.426			19		M515T8_2	y
403		5.63448	2.49428	19.268	0.00018865	0.000570137	UP	613.487	613.486	613.487	1.81667	1.776	1.85733	40348.2	36411.4	3415.9	205159	17179.5			97		M613T2	y
404		1.65597	-0.727676	-12.3998	0.000190929	0.000574337	DOWN	732.66	732.659	732.66	11.0539	11.0288	11.0868	45917.7	328969	8625.77	198657	19166.9			9		M733T11_1	n
405		2.11569	1.08113	10.4845	0.000192217	0.000576695	UP	148.934	148.934	148.935	0.661	0.651333	0.661167	2011.29	6403.65	665.474	13548.2	1189.35			70		M149T1_1	n
406		19.9307	4.31692	15.0537	0.000192878	0.0005779	UP	846.537	846.537	846.54	7.634	7.633	7.65	7877.06	2331.31	1884.21	46464.6	5552.47			26		M847T8_1	n
407		7.4017	2.88786	9.7932	0.000193581	0.000579178	UP	798.274	798.273	798.275	8.516	8.515	8.532	1917.37	581.267	397.413	4302.36	647.737			65		M798T9_2	n
408		29.5551	4.88534	12.5926	0.00019392	0.000579794	UP	840.644	840.643	840.644	8.94	8.915	8.965	21331.6	2732.8	5244.76	84938.3	11956.4			59		M841T9	y
409		1335.47	10.3831	22.3042	0.000197321	0.000586585	UP	825.766	825.765	825.767	11.1418	11.129	11.146	76519.8	0	0	376867	33793.3			4		M826T11_3	n
410		16.6009	4.05319	21.9453	0.000197761	0.000587457	UP	305.186	305.186	305.186	2.425	2.424	2.4255	29349.1	39285.6	3312.37	652175	55757.9			98		M305T2	y
411		19.4944	4.28499	17.1294	0.0002025	0.000596779	UP	564.459	564.458	564.459	3.66567	3.656	3.67533	1344.02	130.693	151.188	5298.44	584.13			52		M564T4_3	n
412		1.18345	0.242994	8.2074	0.000203179	0.000598103	UP	280.091	280.091	280.095	0.711167	0.459333	0.770833	19723.2	152125	4389.82	180032	5193.73			70		M280T1_1	y
413		6.2943	2.65405	17.0362	0.000204189	0.000600064	UP	632.423	632.42	632.426	1.20233	1.01117	1.276	7652.22	3566.55	558.987	22449	2145.1			123		M632T1	y
414		2.86411	1.51809	17.1299	0.000204452	0.000600576	UP	811.663	811.662	811.664	8.682	8.682	8.7305	385396	1.10088e+06	232053	3.15305e+06	59666.7			7		M812T9	y
415		3.94052	1.97838	11.2909	0.000209146	0.000609605	UP	855.734	855.734	855.735	11.3219	11.3118	11.345	21837.4	28544.2	13326.4	112479	6591.89			31		M856T11	n
416		2.55742	1.35469	12.1751	0.000209338	0.000609971	UP	164.029	164.029	164.029	0.688917	0.5425	0.753667	4379.65	17666.9	4125.69	45181.7	1845.99			70		M164T1	y
417		86.5147	6.43487	21.8016	0.000211216	0.000613541	UP	691.564	691.563	691.565	7.267	7.251	7.268	4384.42	0	0	24414.4	2239.69			208		M692T7	y
418		1.73541	0.795279	8.74013	0.000211986	0.000614999	UP	330.262	330.262	330.263	0.903917	0.878167	0.960833	6571.85	30947	4236.41	53705.7	3029.01			78		M330T1_2	y
419		3.79013	1.92225	13.4597	0.000212969	0.000616855	UP	726.704	726.704	726.705	12.318	12.3015	12.326	2709.08	3528.93	1364.59	13375.1	527.682			147		M727T12	n
420		6.65101	2.73357	17.8027	0.000215297	0.000621226	UP	273.221	273.22	273.221	3.656	3.64167	3.656	6066	7397.09	1026.23	49198.1	4582.53			52		M273T4_2	y
421		9.96043	-3.31621	-20.1757	0.000215424	0.000621464	DOWN	260.86	260.858	260.861	0.540417	0.528	0.561	7374.17	59398.1	5252.85	5963.42	682.081			140		M261T1_1	n
422		8.4887	3.08554	13.5713	0.000216276	0.000623055	UP	730.607	730.606	730.607	10.2965	10.1553	10.3302	16545.7	29468.8	11545.5	250151	30403.5			90		M731T10	y
423		2.66422	1.41371	10.7292	0.000216324	0.000623144	UP	476.406	476.405	476.406	3.689	3.689	3.689	2110.02	6014.93	1652.96	16025.1	865.76			52		M476T4_1	y
424		2.68975	-1.42747	-10.6253	0.000217775	0.000625843	DOWN	888.527	888.521	888.527	7.368	7.351	7.3815	5579.03	20431.5	2135.15	7596.05	1130.64			10		M889T7	y
425		1.40172	-0.487198	-8.39847	0.000223635	0.000636614	DOWN	156.041	156.041	156.042	0.695167	0.651333	0.7515	10727.8	122752	5063.59	87572.6	6674.19			70		M156T1_1	y
426		2.14295	1.0996	7.92243	0.000227254	0.000643164	UP	552.399	552.398	552.4	1.925	1.90867	1.942	2018.5	3373.38	650.46	7229	724.082			97		M552T2	y
427		6.36302	2.66971	13.659	0.000228256	0.000644964	UP	327.191	327.179	327.192	0.96	0.859833	0.963667	25140.3	35249.8	25977.6	224296	9559.9			83		M327T1_4	y
428		5.07079	2.34221	14.3613	0.000230691	0.000649315	UP	304.259	304.259	304.259	3.64	3.622	3.64	123390	214034	38862.8	1.08532e+06	114946			52		M304T4_2	y
429		4.40839	2.14025	17.7974	0.000231625	0.000650974	UP	357.193	357.189	357.198	0.876083	0.827	0.950333	30655.7	43049.3	3379.91	189778	16138.6			78		M357T1_5	y
430		1.96479	-0.974372	-10.5635	0.000234498	0.000656049	DOWN	800.676	800.675	800.677	10.6958	10.678	10.7147	26489.7	135335	11154.8	68880.1	5820.16			37		M801T11	n
431		6.76958	2.75907	8.09079	0.000234717	0.000656434	UP	718.644	718.643	718.645	11.5112	11.5025	11.5123	13920.4	9056.75	8225.28	61788	10112			55		M719T12	n
432		3.3082	1.72604	8.89264	0.00023472	0.000656441	UP	349.252	349.252	349.253	4.638	4.604	4.9055	11589.3	48634.3	14046.6	160892	20979			162		M349T5	y
433		132.679	7.05179	20.9133	0.000239134	0.000664142	UP	734.675	734.673	734.675	11.4752	11.4615	11.4793	7258.75	0	0	37441.9	3580.68			86		M735T11	y
434		6.24534	-2.64278	-8.54739	0.000241431	0.000668109	DOWN	1005.93	1005.92	1005.93	11.3044	11.273	11.3097	2198.25	8555.5	1383.91	1299.35	983.639			74		M1006T11_2	n
435		3.84097	-1.94147	-13.3031	0.000242917	0.000670659	DOWN	431.387	431.386	431.387	7.54983	7.54867	7.551	3409.03	15062.6	1569.04	3921.55	586.144			25		M431T8	y
436		1.32812	-0.40938	-8.11205	0.000243357	0.000671413	DOWN	704.519	704.518	704.52	6.55992	6.552	6.58567	13408.2	168978	8064.67	127232	6395.04			58		M705T7_2	y
437		3.41963	1.77384	13.6534	0.000244237	0.000672916	UP	165.012	165.011	165.012	0.663917	0.644	0.683833	1102.32	2214.53	264.489	7572.87	739.006			70		M165T1_2	y
438		2.23131	1.15789	9.11493	0.000244311	0.000673041	UP	853.643	853.639	853.646	8.524	8.516	8.532	2922.33	4237.62	613.872	9455.44	966.407			65		M854T9	n
439		2.30104	1.20228	14.4865	0.000245465	0.000675006	UP	158.963	158.963	158.964	0.73075	0.683833	0.779667	6704.77	28746.3	1588.75	66146.4	4912.94			70		M159T1	n
440		3.75361	-1.90828	-9.02003	0.000252887	0.000687471	DOWN	707.26	707.258	707.263	1.261	1.10033	1.31	3807.38	41553.4	5696.73	11070.2	3637.46			69		M707T1_2	y
441		58.235	5.86382	20.4589	0.000255328	0.000691509	UP	829.718	829.718	829.718	11.2955	11.2948	11.2995	4310.88	0	0	16433.9	1606.52			74		M830T11	y
442		1.86751	-0.901113	-8.55473	0.000255789	0.000692267	DOWN	901.624	901.622	901.627	8.5155	8.499	8.532	1435.4	10589.8	656.308	5670.53	944.403			65		M902T9	y
443		17.3137	4.11384	15.917	0.000256843	0.000694	UP	642.327	642.327	642.328	0.211	0.162	0.319667	23861.7	27229.7	54459.4	475111	14188.1			100		M642T0	y
444		1.68028	-0.748701	-12.9054	0.000258892	0.000697349	DOWN	429.238	429.238	429.238	5.00267	4.985	5.02	24536.4	234125	5233.88	139337	13725.6			62		M429T5_2	y
445		5.14248	2.36247	11.9107	0.000261294	0.000701251	UP	635.495	635.491	635.497	9.53075	9.51417	9.81483	19972.1	27901.3	17846.5	143482	7626.94			40		M635T10	y
446		3.20137	-1.67869	-11.199	0.000261359	0.000701357	DOWN	582.269	582.269	582.27	1.29342	1.293	1.29383	31171.9	692824	35913.4	216415	77129.3			69		M582T1_2	y
447		299.611	8.22695	20.2291	0.000264078	0.000705737	UP	733.663	733.662	733.664	11.0762	11.0628	11.0792	22830.6	0	0	84550	8359.24			9		M734T11	n
448		2.81268	1.49194	8.61885	0.000264109	0.000705787	UP	676.601	676.597	676.602	11.8722	11.8523	11.9375	5228.56	8025.68	1894.74	22573.7	2793.99	[18][M+1]+		108		M677T12	n
449		1.42847	-0.514474	-12.6726	0.000270205	0.000715477	DOWN	722.519	722.517	722.52	8.299	8.27933	8.29917	19798.5	237642	10497.2	166361	4045.12			56		M723T8	y
450		2.35009	1.23272	8.89714	0.000270861	0.000716511	UP	582.27	582.269	582.27	7.1345	7.118	7.151	10561	131184	21414.4	308295	33563.4			81		M582T7_2	y
451		1.49808	0.583112	11.1051	0.000273779	0.000721077	UP	502.444	502.443	502.444	7.434	7.433	7.567	14518.3	94428.7	3563.95	141461	7684.23			18		M502T7_2	n
452		2.70345	1.4348	18.7313	0.000274355	0.000721975	UP	788.613	788.612	788.614	8.69008	8.648	8.782	2.64491e+06	9.07558e+06	1.63782e+06	2.45354e+07	205762			7		M789T9_1	y
453		8.78832	-3.13559	-8.90109	0.000274559	0.000722293	DOWN	263.056	263.055	263.057	0.944167	0.944	0.947833	18483.1	193557	20654.9	22024.4	32540.1			83		M263T1_3	y
454		1.83528	0.876004	7.62763	0.000275298	0.00072344	UP	208.13	208.129	208.131	0.74	0.711	0.787	2946.97	8809.98	1424.56	16168.8	1301.42			71		M208T1	y
455		2.18186	1.12556	17.1189	0.000276579	0.000725424	UP	264.193	264.192	264.193	0.884167	0.865667	0.908333	12240.1	57444.5	1542.14	125336	7780.36			78		M264T1_2	y
456		6.65007	2.73337	8.79157	0.000276652	0.000725536	UP	828.644	828.643	828.65	8.965	8.96417	8.96667	7358.69	4447.26	3159.01	30043.8	4891.59			59		M829T9	y
457		3.14247	1.6519	7.57828	0.000277105	0.000726236	UP	696.588	696.586	696.593	9.642	9.58017	9.83033	10183.3	28185.3	11012.5	88571.3	11519.6			51		M697T10	y
458		1.29344	0.371218	9.84466	0.000277266	0.000726484	UP	329.135	329.134	329.136	0.829167	0.816333	0.856	19296.5	156265	4461.84	202120	8177.71			71		M329T1_3	y
459		2.53169	1.3401	7.70307	0.000278315	0.0007281	UP	710.675	710.675	710.676	11.627	11.4263	11.628	42161.2	164771	42781.6	417148	49633.2			20		M711T12	n
460		11.9599	-3.58013	-14.0796	0.000279107	0.000729315	DOWN	559.128	559.126	559.13	3.70592	3.65267	3.73017	1976.7	9244.19	1146.42	772.934	365.708			52		M559T4	y
461		5.12469	2.35747	9.27389	0.000280172	0.000730948	UP	886.505	886.504	886.505	7.459	7.451	7.467	4343.56	3577.95	1622.28	18335.9	2738.2			64		M887T7_1	n
462		2.23846	1.16251	11.1959	0.000282397	0.000734338	UP	735.564	735.564	735.565	9.731	9.72467	9.74767	7043.94	30292.2	2769.19	67808	6102.83			131		M736T10_1	n
463		4.41004	2.14079	11.2908	0.000283194	0.000735547	UP	701.613	701.609	701.614	11.8597	11.8367	12.1052	3301.96	6295.55	3470.43	27763.6	1554.65			108		M702T12	y
464		2.15087	-1.10492	-13.5097	0.000283399	0.000735858	DOWN	286.273	286.272	286.273	3.75433	3.689	3.99917	9156.27	100282	7519.44	46623.7	2561.11			118		M286T4	y
465		2.30365	1.20392	9.64605	0.000285128	0.000738471	UP	352.243	352.239	352.243	0.873333	0.859833	1.01317	87594	366507	48180.5	844305	86560.4			78		M352T1_3	y
466		3.86948	1.95214	12.1964	0.000285243	0.000738643	UP	704.591	704.59	704.591	10.2136	10.1972	10.23	17231.7	39141.2	6834.69	151456	17102.6			109		M705T10_1	n
467		6.38003	2.67356	12.8633	0.000286934	0.000741185	UP	646.243	646.243	646.244	1.46	1.393	1.527	1358.79	1249.42	360.291	7971.34	981.065			43		M646T1_1	y
468		65.9423	6.04313	19.0272	0.000287588	0.000742165	UP	599.471	599.47	599.472	1.31858	1.27783	1.343	8788.53	1269.51	769.936	83714.3	8631.71			138		M599T1_2	y
469		3.20152	1.67876	8.26262	0.000288208	0.000743091	UP	752.721	752.716	752.721	12.2982	12.2863	12.4092	6435.92	11133.3	3432.81	35643.5	4838.78			196		M753T12_2	y
470		13.1494	3.71693	17.885	0.000290257	0.000746142	UP	319.167	319.166	319.169	0.960583	0.947833	0.977	12677.7	9509.96	1940.57	125050	12773.8			83		M319T1_4	y
471		2.2373	1.16176	9.24384	0.000290713	0.000746819	UP	318.968	318.967	318.97	0.5695	0.528167	0.6475	3865.94	10487.1	1423.64	23462.8	2419.69			84		M319T1_3	y
472		18028.1	14.138	19.5691	0.000291536	0.000748038	UP	876.796	876.796	876.797	11.3613	11.345	11.3627	1.20881e+06	0	0	5.08753e+06	519956			17		M877T11_3	n
473		4.32999	-2.11436	-12.1911	0.000292588	0.000749591	DOWN	776.227	776.226	776.228	6.14108	6.136	6.15817	17997.6	155448	18235.1	35900.3	7219.91			163		M776T6_2	n
474		20.4847	4.35647	19.3041	0.000293808	0.000751387	UP	323.197	323.196	323.197	1.73417	1.726	1.74233	15077.9	9705.99	1010.09	198824	19567.5			97		M323T2	y
475		19209.5	14.2295	19.4718	0.000295899	0.000754451	UP	900.796	900.795	900.797	11.195	11.179	11.2197	892167	0	0	5.4209e+06	556794			4		M901T11_3	n
476		5.25411	2.39345	9.60046	0.00029693	0.000755953	UP	217.005	217.005	217.005	0.694	0.683833	0.694167	855.695	873.854	374.893	4591.33	677.648			70		M217T1_2	y
477		1.86572	-0.899736	-7.5711	0.000297939	0.000757422	DOWN	820.654	820.653	820.655	9.38075	9.364	9.38817	15159.8	175849	16185.7	94252.2	14234.8			60		M821T9_2	n
478		5.36659	2.42401	15.6933	0.000299884	0.000760237	UP	580.392	580.392	580.393	0.944083	0.894	0.963667	2234.97	1454.7	787.128	7806.79	189.13			83		M580T1	y
479		1.80242	0.849937	14.9756	0.000301126	0.000762028	UP	425.15	425.144	425.156	0.857667	0.844	0.8965	6781.8	23406.6	651.677	42188.5	2422.2			78		M425T1_2	y
480		7.31723	-2.8713	-16.9931	0.000301263	0.000762225	DOWN	945.635	945.625	945.638	8.61483	8.59833	8.84717	1837.01	13024.9	1301.64	1780.04	239.343			53		M946T9_1	y
481		203.533	7.66912	19.3215	0.000302812	0.000764447	UP	864.64	864.64	864.641	8.532	8.532	8.532	14480	0	0	57437	5945.38			65		M865T9_1	y
482		1.79489	-0.843893	-10.4989	0.00030461	0.000767016	DOWN	436.336	436.335	436.337	5.27775	5.2525	5.303	3881.45	39597.5	3007.04	22061.3	1455.05			145		M436T5_2	y
483		2.30908	1.20732	7.43078	0.000305801	0.000768709	UP	244.053	244.052	244.053	0.694167	0.694	0.7515	2683.79	6422.73	1594.69	14830.6	1605.63			70		M244T1_1	y
484		2.07751	-1.05486	-9.21286	0.000306243	0.000769335	DOWN	832.578	832.577	832.578	8.20942	8.166	8.3465	955572	7.52756e+06	732678	3.62336e+06	426067			24		M833T8_1	y
485		5.02482	2.32907	10.859	0.000308912	0.000773105	UP	1324.09	1324.09	1324.09	9.41858	9.31583	9.5145	4031.35	8868.39	2743.71	44562.1	5974.14			131		M1324T9	n
486		21.1902	4.40532	18.4964	0.00030977	0.000774312	UP	421.309	421.308	421.309	4.17133	4.17067	4.172	12643.1	4151.92	851.307	87979.9	9024.19			116		M421T4_2	y
487		2.12821	1.08964	9.65613	0.000310067	0.000774729	UP	268.262	268.262	268.263	2.97	2.87617	3.09	6747.44	31779.7	6531.2	67633.8	3534.36			98		M268T3_2	y
488		59.8202	5.90256	19.1259	0.000311604	0.000776879	UP	283.205	283.204	283.205	2.20817	2.208	2.2095	201818	32709.8	2379.85	1.9567e+06	201179			75		M283T2	y
489		1.16555	0.221006	10.5487	0.000312129	0.000777612	UP	427.171	427.17	427.171	0.875167	0.86	0.890667	13615.4	81228.4	2301.36	94675.4	1097.19			78		M427T1_3	y
490		4.59616	2.20043	13.9416	0.000312643	0.000778328	UP	331.189	331.189	331.189	0.819083	0.81	0.832	5760.41	13966.3	2107.08	64191.3	6890.05			71		M331T1_3	y
491		2.88243	1.52729	10.1	0.000315435	0.000782221	UP	986.902	986.895	986.904	11.8746	11.6852	11.9077	2325.17	3969.75	667.078	11442.5	1320.87			54		M987T12	n
492		8.91082	3.15556	16.7925	0.000316136	0.000783193	UP	568.491	568.491	568.491	3.631	3.622	3.64	2241.88	1485.83	249.768	13240	1377.47			52		M568T4_2	n
493		3.70368	1.88896	14.7096	0.000318145	0.00078597	UP	278.244	278.244	278.245	3.39717	3.373	3.49433	13264.8	25837.7	2476.69	95694.7	9169.53			104		M278T3_2	y
494		15.9068	3.99157	18.7326	0.000318471	0.000786419	UP	513.3	513.299	513.3	0.877583	0.877	0.8815	4518.89	2500.79	233.088	39779.6	3973.28			78		M513T1_2	y
495		3.47973	1.79898	10.4074	0.000320606	0.000789507	UP	690.536	690.528	690.537	7.717	7.71417	7.733	16360.8	29840.7	6169.4	103838	12812.1			23		M691T8	y
496		1.16997	-0.226475	-8.06679	0.000322858	0.000792747	DOWN	357.086	357.086	357.087	0.705833	0.677	0.734833	25972.1	229769	4798.29	196389	6743.14			70		M357T1_3	y
497		7045.51	-12.7825	-18.8504	0.000325934	0.000797143	DOWN	789.615	789.615	789.616	8.64742	8.6325	8.666	251306	1.98824e+06	210950	0	0			53		M790T9	n
498		2.35831	-1.23776	-10.3862	0.000330867	0.000804119	DOWN	1199.76	1199.76	1199.77	7.64467	7.62767	7.666	2540.62	14377	687.414	6096.32	1438.77			26		M1200T8	n
499		1.3731	-0.457435	-7.7401	0.000331109	0.00080446	DOWN	693.553	693.553	693.555	10.871	10.8458	11.0962	16479.4	69405	2973.5	50546.3	3860.63			1		M694T11_1	y
500		2.00038	1.00027	7.6688	0.000331192	0.000804576	UP	368.236	368.235	368.237	0.714	0.700667	0.728167	10471.5	25731.2	4156.51	51472.1	5271.6			70		M368T1_2	y
501		1.92826	0.947301	9.38637	0.000332035	0.000805758	UP	288.078	288.078	288.079	0.68775	0.668167	0.717	5691.54	18781.5	1793.52	36215.8	3253.15			70		M288T1_1	y
502		7.61032	2.92796	11.6655	0.000333961	0.00080845	UP	729.418	729.418	729.418	0.652583	0.644	0.661167	921.872	482.434	203.834	3671.48	507.329			201		M729T1_3	y
503		390.83	-8.6104	-18.6677	0.000335531	0.000810635	DOWN	864.793	864.792	864.793	10.8823	10.8735	10.8887	28044.4	110292	11816.4	0	0			1		M865T11_1	n
504		22.8154	4.51194	14.6964	0.000335576	0.000810698	UP	617.518	617.517	617.518	2.0255	1.94283	2.04217	4986.27	1397.4	1046.7	31882.3	4014.4			97		M618T2	y
505		4.17188	-2.0607	-8.76281	0.000338534	0.000814789	DOWN	874.78	874.779	874.78	10.9939	10.9538	11.0028	3352935	1.3078e+07	1.93986e+06	3.1348e+06	1.17779e+06			3		M875T11_3	n
506		1.61158	-0.688475	-11.5207	0.000340461	0.00081744	DOWN	204.127	204.126	204.127	0.774417	0.769167	0.779667	5046.38	50161.6	3061.49	31125.8	1244.19			71		M204T1_3	y
507		2.90808	-1.54007	-8.73143	0.000340703	0.000817771	DOWN	732.602	732.601	732.603	7.71075	7.69817	7.717	132091	946901	74044.7	325611	121531	[29][M+1]+		23		M733T8_3	n
508		4.06407	2.02293	11.5652	0.000342612	0.000820381	UP	902.722	902.72	902.723	10.613	10.4282	10.6482	79352.7	118302	58141.8	480789	23431.8	[52][M+1]+		8		M903T11_1	n
509		2.06142	1.04364	7.50395	0.000344674	0.000823187	UP	828.703	828.702	828.704	10.4061	10.3638	10.446	35658.5	72592.5	13034.9	149644	15869			5		M829T10_2	n
510		7.23393	2.85478	7.70622	0.000344892	0.000823483	UP	878.708	878.707	878.709	9.664	9.64767	9.68017	9399.63	5313.51	5298.53	38947.9	6937.12			51		M879T10_1	y
511		18.7495	4.22878	16.7568	0.000345992	0.000824973	UP	359.18	359.179	359.181	0.794	0.782667	0.794167	10143.3	3016.84	1007.33	56564.2	6311.22			71		M359T1_2	y
512		3.47585	1.79737	10.2289	0.000350182	0.000830611	UP	816.652	816.651	816.671	9.169	9.06433	9.181	55607.3	107375	22451	373221	46880.7			111		M817T9_2	y
513		14.1196	3.81963	11.3621	0.000350629	0.000831209	UP	1464.09	1464.09	1464.1	7.4585	7.433	7.485	1537.73	399.599	416.843	6638.32	1015.97			64		M1464T7	n
514		1.11143	0.152419	8.91578	0.000351588	0.000832491	UP	877.72	877.719	877.722	10.8879	10.8083	10.9933	216451	2.06843e+06	44649.2	2.29892e+06	26071.1			1		M878T11_1	y
515		2.35906	1.23821	14.644	0.000352083	0.000833151	UP	255.211	255.21	255.211	6.901	6.885	6.919	5941.62	31628.3	1444.38	74613	5690.15			67		M255T7_2	y
516		21.9232	4.45439	18.0599	0.000352858	0.000834181	UP	299.199	299.199	299.199	1.593	1.593	1.593	19762.9	8307.2	1221.01	182120	19209.7			43		M299T2_2	y
517		1.91792	0.93954	12.9642	0.000356947	0.0008397	UP	714.613	714.613	714.614	11.195	11.162	11.273	289022	1.259e+06	169455	2.41466e+06	55412.4			4		M715T11_2	n
518		5.94249	2.57107	8.31351	0.00035777	0.000840804	UP	609.392	609.388	609.397	1.243	1.226	1.26	1402.73	765.598	550.409	4968.8	848.247			69		M609T1	y
519		8.83746	3.14363	11.7959	0.000360678	0.000844688	UP	553.358	553.356	553.359	2.42475	2.39117	2.45833	1242.94	1245.29	591.305	11005.2	1545.54			98		M553T2	y
520		13.8321	3.78995	16.538	0.000361241	0.000845436	UP	341.351	341.35	341.351	3.9305	3.90617	3.939	8738.51	5779.34	1408.58	79940.4	8857.24			41		M341T4_2	y
521		120.858	6.91717	18.0845	0.000364753	0.000850084	UP	563.547	563.547	563.548	3.6225	3.622	3.623	19979.2	748.709	301.339	90487.7	9919.83			160		M564T4_2	y
522		5.05824	2.33864	16.0899	0.000366903	0.00085291	UP	280.262	280.262	280.262	1.94283	1.90817	2.042	30860.6	87811.6	7758.23	444172	43611.5			97		M280T2	y
523		2.12051	1.08441	8.68666	0.000367562	0.000853773	UP	1016.8	1016.79	1016.8	9.55183	9.33317	9.59833	2790.69	10930.9	1448.76	23179	2419.39			131		M1017T10	n
524		6.20792	2.63411	8.55456	0.000368609	0.000855143	UP	691.413	691.405	691.421	0.960583	0.944167	0.977	1937.99	730.226	464.581	4533.18	758.074			83		M691T1	y
525		2.82118	1.4963	9.00058	0.000369678	0.000856537	UP	896.531	896.53	896.532	7.4755	7.434	7.485	4203.49	8754.75	3083.01	24698.7	1745.58			64		M897T7	n
526		13.107	3.71227	17.9656	0.000372223	0.000859842	UP	321.182	321.181	321.182	1.16	1.07717	1.16183	21591.7	30821.1	1227.19	403972	41522.6			121		M321T1_3	y
527		41.0104	5.35792	16.8289	0.000373148	0.000861038	UP	627.365	627.365	627.366	1.23625	1.22833	1.24417	2708.84	226.172	186.912	12168.7	1406.92			69		M627T1_1	y
528		4.06796	2.02431	17.6223	0.000373829	0.000861917	UP	147.076	147.076	147.076	0.482917	0.478	0.494	10488.5	6748.52	172.053	27452.7	2343.47			80		M147T0	y
529		286.12	8.16047	17.9922	0.00037446	0.000862732	UP	733.611	733.611	733.612	8.23217	8.216	8.233	14401.1	0	0	80742.7	8975.28			24		M734T8_2	y
530		199.74	7.64198	17.9471	0.000377274	0.000866344	UP	797.621	797.62	797.622	8.5985	8.582	8.615	14716.7	0	0	56366.5	6281.42	[37][M+1]+		53		M798T9_1	n
531		6.32729	-2.66159	-14.8025	0.00037784	0.000867068	DOWN	744.584	744.584	744.584	8.70617	8.69717	8.71517	76840.9	689546	76403.6	108980	17764.6			7		M745T9_1	y
532		1.77409	0.827078	11.8238	0.00037852	0.000867935	UP	614.568	614.568	614.569	9.5145	9.497	9.61433	488518	2.2946e+06	281480	4.07082e+06	105061			40		M615T10	y
533		14.9316	-3.9003	-10.2732	0.000382351	0.000873267	DOWN	761.64	761.64	761.641	8.53242	8.53017	8.533	18776.1	138193	22817.3	9114	10528.7			65		M762T9_2	y
534		6.37061	-2.67143	-9.18117	0.000385621	0.000877783	DOWN	729.241	729.24	729.243	1.1145	1.10033	1.261	2712.73	25533.2	4122.3	4007.96	2234.56			76		M729T1_2	y
535		1.37572	0.460182	7.75898	0.000390584	0.000884581	UP	429.238	429.237	429.238	5.32317	5.2855	5.39483	19833.8	133060	7482.88	183053	10491.2			72		M429T5_1	y
536		5.80951	2.53842	7.83209	0.000391437	0.000885742	UP	868.367	868.366	868.369	0.444583	0.444	0.445167	4073.58	1065.48	809.977	6599.77	1158.09			106		M868T0	y
537		1.92967	0.948352	7.69444	0.00039494	0.00089049	UP	812.683	812.681	812.685	9.49717	9.497	9.4975	4867.33	13659.3	2675.59	26357.9	1932.86			40		M813T9	n
538		2.08558	-1.06045	-11.6684	0.000395661	0.000891464	DOWN	668.63	668.63	668.63	11.4317	11.3843	11.443	1.11078e+06	9.53242e+06	297989	4.57064e+06	796553			12		M669T11	y
539		1.48233	0.567867	7.95611	0.000398252	0.000894948	UP	165.09	165.09	165.09	0.832	0.827	0.859833	3534.73	20345.4	1379.38	30158.7	2045.15			71		M165T1_3	y
540		7.44381	2.89604	7.61776	0.000398918	0.000895841	UP	798.631	798.63	798.641	8.91517	8.898	9.15317	4331.95	3458.24	4936.38	26792.8	3628.3			59		M799T9	y
541		5.66335	2.50166	10.2789	0.000399915	0.000897175	UP	682.609	682.607	682.61	10.313	10.1738	10.347	55322	102952	38590	583055	85072			90		M683T10	n
542		3.75739	1.90973	8.06484	0.00040072	0.000898251	UP	395.359	395.358	395.359	3.922	3.922	3.922	2545.68	4244.08	1593.09	15946.7	2425.77			41		M395T4	y
543		1.82424	0.867299	7.8411	0.000401516	0.000899312	UP	294.218	294.217	294.219	3.37617	3.373	3.37933	1760.11	5300.53	633.488	9669.47	916.792			104		M294T3_1	y
544		3.50799	1.81065	14.2406	0.000401574	0.00089939	UP	716.549	716.549	716.55	7.85	7.849	7.86667	39100.3	80121.2	6747	281065	27402.8			27		M717T8_2	n
545		87.8522	6.45701	17.5657	0.000402188	0.000900208	UP	719.559	719.557	719.559	7.06	7.051	7.068	7112.23	0	0	24791.8	2822.75			13		M720T7_2	y
546		12443	13.603	17.4726	0.000408601	0.000910164	UP	813.616	813.613	813.617	8.416	8.199	8.432	428492	0	0	3.5114e+06	401932			44		M814T8	n
547		3.08571	-1.6256	-8.15572	0.000415984	0.00092151	DOWN	357.015	357.012	357.024	0.69725	0.526	0.746333	1301.7	11320.9	1583.68	3668.82	1006.58			70		M357T1_2	y
548		25.62	4.6792	14.6847	0.000418128	0.000924781	UP	759.065	759.064	759.069	7.99925	7.983	8	2575.16	233.346	269.494	9593.27	1245.98			33		M759T8_3	y
549		91.438	6.51472	15.6896	0.000419093	0.000926249	UP	720.585	720.584	720.585	8.449	8.449	8.465	41898.4	2853.53	5707.06	280274	34900.1	[27][M]+		125		M721T8_3	y
550		1.7991	-0.847277	-8.61572	0.000421048	0.000929219	DOWN	304.974	304.973	304.974	0.561	0.5425	0.5695	7511.27	65366.9	3378.48	36333.1	5831.81			84		M305T1_2	y
551		2.23206	-1.15837	-12.7001	0.000422666	0.000931669	DOWN	522.593	522.593	522.594	14.9733	14.9715	14.975	9797.47	88037.1	7308.97	39442.1	2267.79			96		M523T15	y
552		355.942	-8.4755	-17.207	0.000427659	0.000939196	DOWN	941.827	941.827	941.828	10.8246	10.8083	10.8338	21383.8	100446	11675.1	0	0			1		M942T11	n
553		1.40097	-0.486423	-7.06088	0.000428639	0.000940667	DOWN	175.033	175.033	175.034	0.674833	0.644	0.7005	28169.4	265184	16059.9	189286	14291.5			70		M175T1_1	y
554		2.93902	-1.55533	-12.0003	0.000430761	0.000943844	DOWN	819.51	819.51	819.51	5.00267	5.00267	5.00317	3308.17	16949.5	1763.23	5767.05	603.614			62		M820T5_1	y
555		2.70487	1.43556	10.1837	0.000432032	0.000945742	UP	360.293	360.291	360.293	3.97183	3.939	3.989	2102.84	6596.66	901.32	17843.1	2016.45			41		M360T4	y
556		1.63312	0.707629	7.39464	0.000432433	0.000946342	UP	861.635	861.634	861.638	10.2439	10.1717	10.3322	7467.22	28596.5	2960.92	46701.5	3900.19			109		M862T10_1	n
557		1061.43	-10.0518	-17.1213	0.000434062	0.000948767	DOWN	904.738	904.737	904.738	10.8274	10.8192	10.8338	50984.8	299536	34989.8	0	0			1		M905T11	y
558		1.63567	0.709883	7.94467	0.000434853	0.000949944	UP	328.247	328.246	328.247	0.8815	0.861167	0.950333	2978.16	16592.4	1454.19	27139.8	2221.58			78		M328T1_2	y
559		73.8522	6.20657	16.7572	0.000441493	0.000959762	UP	741.68	741.679	741.682	11.8523	11.844	11.8583	3621.15	82.3463	164.693	21712.3	2576.31			108		M742T12	n
560		18.1831	4.18453	13.6638	0.000442321	0.000960981	UP	659.365	659.365	659.366	1.14358	1.12717	1.16	1408.77	100.688	201.376	5679.26	791.326			121		M659T1	y
561		1.40615	-0.491753	-7.16333	0.000443147	0.000962194	DOWN	254.822	254.822	254.823	0.544	0.536833	0.545167	4791.52	37292.4	2327.13	26520.9	1904.98			140		M255T1_1	n
562		2.19418	1.13368	14.5623	0.000444408	0.000964043	UP	628.597	628.593	628.597	11.4945	11.4868	11.6375	23164.9	68642.4	2298.58	150614	11020.9			151		M629T11_2	y
563		215.964	7.75465	16.8947	0.000448298	0.000969728	UP	607.466	607.465	607.466	9.08958	9.081	9.10117	9393.02	100.617	201.234	67438.3	7968.92	[7][M]+		35		M607T9	y
564		1.18974	0.250648	15.4965	0.000452919	0.000976438	UP	80.9477	80.9476	80.9479	0.62125	0.561	0.695667	16072.1	159472	3860.75	189731	587.521			84		M81T1	n
565		321.051	8.32666	16.8487	0.000454505	0.000978731	UP	908.856	908.854	908.857	11.8737	11.8692	11.877	14503.8	64.5358	129.072	88669.5	10517			173		M909T12	n
566		2.1741	1.12042	10.0703	0.000456984	0.000982303	UP	496.337	496.336	496.337	2.56092	2.508	2.68217	53384.3	202737	43189.4	440770	19223			48		M496T3	y
567		3.22641	-1.68993	-12.6667	0.000458103	0.000983913	DOWN	443.385	443.384	443.386	5.50175	5.487	5.52133	8165.63	48416.8	5056.57	15006.4	1503.33			94		M443T6_1	y
568		2.2754	-1.18612	-13.9774	0.000459084	0.00098532	DOWN	681.63	681.63	681.63	11.7822	11.7737	11.7907	1657.18	14904.8	1164.72	6550.39	269.152			99		M682T12	n
569		14.6264	3.87051	16.449	0.000460638	0.000987547	UP	341.203	341.192	341.207	0.997333	0.782667	1.143	12984.1	11222.8	1343.41	164149	18545.4			76		M341T1_5	y
570		10.8925	3.44526	14.2941	0.000469835	0.00100102	UP	343.22	343.208	343.221	1.077	1.04417	1.24517	7871.67	7938.57	2253.65	86470.7	10754.5			76		M343T1_5	y
571		19.7852	4.30635	14.9831	0.000470376	0.00100181	UP	435.099	435.099	435.101	0.661	0.651333	0.661167	1440.56	59.9709	119.942	5374.05	699.132			70		M435T1_3	y
572		43.3154	5.43681	13.7479	0.000470527	0.00100203	UP	800.652	800.651	800.653	9.20567	9.18517	9.215	4406.55	853.777	1317.02	40037.6	5546.09			21		M801T9_1	y
573		4.23276	2.0816	7.05398	0.000475576	0.00100935	UP	829.705	829.704	829.706	9.77717	9.76383	9.81317	10286.6	22973.8	13390.3	97242.5	16251.3			146		M830T10	n
574		466.236	8.86492	16.5656	0.000478827	0.00101404	UP	721.588	721.588	721.588	8.449	8.432	8.44917	24196.5	0	0	131572	15884.9	[27][M+1]+		125		M722T8_2	n
575		7.88678	2.97944	10.5519	0.000482333	0.00101907	UP	722.674	722.673	722.674	11.8722	11.8583	11.877	5783.13	3621.82	1773.99	28564.5	4382.14			108		M723T12	n
576		2.69617	1.43091	15.4822	0.000490866	0.00103122	UP	105.028	105.028	105.028	0.7265	0.694167	0.7515	4626.97	11148.5	2423.41	30058.2	306.895			70		M105T1_2	y
577		2.50647	-1.32566	-10.1515	0.000491839	0.00103259	DOWN	747.584	747.582	747.586	8.07192	8.06333	8.1	11172.2	31051.9	3381.4	12388.7	1444.35			30		M748T8_2	y
578		1.91856	0.940026	8.98707	0.000493092	0.00103436	UP	302.01	302.01	302.011	0.697333	0.677	0.729167	2898.16	8981.93	839.734	17232.4	1632.79			70		M302T1_1	y
579		17.5553	4.13383	11.064	0.000496884	0.0010397	UP	692.593	692.593	692.593	10.5463	10.546	10.5467	41574.9	8614.59	8925.72	151231	24186			14		M693T11_1	y
580		2.14715	1.10242	9.98538	0.000497975	0.00104123	UP	932.615	932.614	932.615	7.517	7.517	7.617	4034.24	11195	1028.4	24037.3	2357.7			25		M933T8	n
581		1.49979	0.584758	6.7838	0.000503649	0.00104916	UP	210.11	210.109	210.11	0.66125	0.528	0.7005	6218.14	33807.8	3573.89	50704.5	3470.23			70		M210T1_2	y
582		2.7195	1.44334	6.79676	0.000504414	0.00105022	UP	823.1	823.099	823.103	8.38217	8.382	8.46633	4393.65	11217.2	4132.88	30505.2	3890.03			11		M823T8_4	n
583		5.27798	2.39999	7.28013	0.000505832	0.00105219	UP	930.841	930.841	930.842	11.6026	11.5783	11.6427	15775.5	19530.9	13625.4	103456	18599			20		M931T12_1	n
584		46.0308	-5.52453	-15.7041	0.000507118	0.00105398	DOWN	904.585	904.584	904.585	7.46383	7.46367	7.484	15672.4	160399	19893.2	3484.59	1901.21			64		M905T7_2	y
585		17.2221	4.10619	16.0886	0.000507442	0.00105443	UP	873.564	873.56	873.567	5.2615	5.2525	5.27	2350.23	782.047	79.7003	13468.5	1575.06			145		M874T5	n
586		2.35217	1.23399	7.41652	0.000507817	0.00105495	UP	226.215	226.213	226.216	1.618	1.60833	1.66117	2721.41	6457.53	1353.65	15189.2	1926.67			97		M226T2_2	y
587		2.32816	1.21919	7.33632	0.000521832	0.00107417	UP	778.755	778.753	778.757	10.6123	10.5283	10.6313	3423.93	9991.86	2095.57	23262.6	2949.12			8		M779T11	n
588		238.275	-7.89648	-16.0514	0.000525892	0.00107967	DOWN	304.281	304.28	304.281	1.67892	1.66917	1.68867	9296.12	67241	8378.21	0	0			49		M304T2	n
589		3.52048	1.81577	7.41614	0.000527636	0.00108203	UP	604.252	604.251	604.253	0.350917	0.344	0.361	2160.19	4622.84	1787.47	16274.6	2584.34			211		M604T0_1	y
590		2.72999	1.4489	8.07894	0.000528867	0.00108369	UP	323.01	323.009	323.01	0.683833	0.492667	0.727	2065.88	8298.24	3057.04	22654.1	1812.39			70		M323T1_3	y
591		1.48917	-0.574509	-8.55041	0.000531557	0.0010873	DOWN	467.407	467.406	467.407	7.15925	7.15083	7.18333	10222.7	126024	4605.01	84627.1	8517.95			38		M467T7_1	y
592		80.3258	6.32779	15.9202	0.000533679	0.00109015	UP	736.557	736.556	736.559	3.64883	3.64	3.689	3478.43	408.806	119.822	32837.7	4072.18			52		M737T4	n
593		3.63271	1.86105	7.77023	0.000534458	0.00109119	UP	862.791	862.791	862.794	11.6448	11.627	11.661	22304.6	25364.6	14537.1	92142.3	9170.76			20		M863T12	n
594		10.4763	3.38905	14.0187	0.000537773	0.00109561	UP	1036.92	1036.92	1036.92	11.7602	11.7547	11.775	1919.71	579.561	147.562	6071.63	769.516			99		M1037T12	y
595		3.92732	1.97355	9.92478	0.000537875	0.00109575	UP	558.423	558.423	558.425	2.541	2.508	2.574	1941.72	3719.4	861.631	14607.3	2017.82			48		M558T3	n
596		1.29654	-0.374665	-10.3616	0.000539881	0.00109841	DOWN	729.586	729.585	729.586	7.216	7.2	7.218	122257	1.23863e+06	20194.4	955336	50815.5			66		M730T7	y
597		1.40381	-0.489343	-9.24857	0.000544274	0.00110423	DOWN	372.963	372.961	372.964	0.602	0.577	0.663833	2045.91	15716.9	883.171	11196	419.322			84		M373T1_2	y
598		1.67901	0.747614	6.6971	0.000546406	0.00110704	UP	171.114	171.113	171.115	1.26	1.18733	1.36317	7329.23	38694	5374.08	64967.8	5717			69		M171T1_2	y
599		2.09431	1.06647	9.02613	0.000547587	0.00110859	UP	686.639	686.636	686.651	11.1829	11.1385	11.2275	3636.1	11118.3	2419.1	23285.1	1189.91			4		M687T11	y
600		2185.76	11.0939	15.8228	0.000548791	0.00111018	UP	879.813	879.812	879.813	11.3613	11.345	11.3627	145632	0	0	616821	77965.9			17		M880T11_2	n
601		80.5561	6.33192	15.8189	0.000549197	0.00111071	UP	825.608	825.608	825.609	7.9335	7.916	7.949	6653.23	0	0	22732.9	2874.14			15		M826T8	y
602		6.96567	2.80026	14.3263	0.00055207	0.00111447	UP	303.193	303.192	303.193	0.944083	0.944	0.947833	5893.41	10915.7	1488.75	76035.3	8968.18			83		M303T1_4	y
603		1.30722	0.3865	6.7802	0.000553495	0.00111633	UP	216.922	216.922	216.922	0.720083	0.694	0.7355	19762.3	129512	8904.36	169301	7646.04			70		M217T1_1	y
604		1.61755	0.693811	8.34556	0.000555374	0.00111878	UP	593.589	593.588	593.59	9.439	9.4305	9.45617	4748.93	17716	2294.5	28656.5	1268.65			85		M594T9_2	n
605		3.60245	1.84898	9.47294	0.000557836	0.00112198	UP	240.231	240.231	240.231	3.93042	3.922	3.956	1901.33	2925.83	663.459	10540.2	1464.3			41		M240T4_1	y
606		47.8843	-5.58148	-12.5348	0.000569426	0.00113691	DOWN	854.722	854.721	854.723	10.9464	10.9218	10.9627	43675.1	195993	29653.3	3881.41	7762.82			57		M855T11	n
607		4.15439	2.05464	9.12552	0.00057229	0.00114056	UP	637.552	637.551	637.552	9.99617	9.981	10.03	10894.1	24537.2	7286.7	101937	15318.7			133		M638T10	y
608		2.99208	1.58115	7.2844	0.00057799	0.0011478	UP	679.354	679.353	679.362	0.927	0.927	0.944167	1768.54	3363.62	1045.64	10064.2	1513.66	[19][M+1]+		78		M679T1	n
609		1.63048	-0.705301	-8.99666	0.000578921	0.00114898	DOWN	170.081	170.081	170.082	0.73725	0.700667	0.753667	11336.8	180684	6769.25	110816	13979.2			71		M170T1_1	y
610		1.40414	-0.489689	-9.82756	0.000579347	0.00114952	DOWN	614.568	614.568	614.569	9.26508	9.264	9.28883	492122	4.51095e+06	102471	3.2126e+06	243547			39		M615T9_2	y
611		1.66479	0.735341	7.78883	0.000579663	0.00114992	UP	688.597	688.597	688.598	11.3048	11.2567	11.3255	210643	563734	50093.9	938500	82165.2			74		M689T11_2	n
612		12.2357	-3.61302	-11.2404	0.000581166	0.00115181	DOWN	1031.84	1031.84	1031.84	8.59883	8.59833	8.6135	1804.6	11036.7	1723.93	831.462	570.329			53		M1032T9	y
613		4.47295	-2.16123	-11.8043	0.00058134	0.00115203	DOWN	1252.02	1252.01	1252.02	9.01583	8.99733	9.048	2629.29	12144.3	1530.89	2715.05	456.827			79		M1252T9	n
614		1.7175	0.780309	12.8158	0.000582376	0.00115333	UP	128.953	128.953	128.953	0.733417	0.727	0.753667	13169.1	53709.1	1410.82	92245.3	5846.03			176		M129T1_1	n
615		7.99152	2.99847	15.0724	0.000583566	0.00115483	UP	617.445	617.445	617.446	1.03	0.994167	1.06567	6158.35	7644.64	617.178	61092.3	7065.23			76		M617T1_2	y
616		3.58188	1.84072	7.58379	0.000584084	0.00115548	UP	687.53	687.529	687.53	8.79825	8.798	8.7985	5955.59	4707.27	1722.1	16860.9	2703.22			32		M688T9_2	y
617		4.10512	2.03743	10.0951	0.000588337	0.00116081	UP	272.13	272.13	272.132	0.727	0.700667	0.727	1129.3	1331.5	304.045	5465.95	760.582			70		M272T1_2	y
618		4.51387	2.17437	9.33688	0.000593147	0.00116679	UP	722.431	722.431	722.435	0.910583	0.8815	0.978667	2720.61	2234.28	693.327	10085.3	1532.14			78		M722T1_1	n
619		7.97746	-2.99593	-6.68282	0.00059903	0.00117407	DOWN	1195.96	1195.96	1195.97	8.58133	8.56583	8.599	5704.61	9078.59	1587.35	926.381	1852.76			53		M1196T9	y
620		1.67012	-0.739955	-6.6056	0.000602413	0.00117823	DOWN	268.997	268.995	268.998	0.711	0.711	0.733333	1482.47	8131.56	663.231	4868.84	732.124			70		M269T1_2	y
621		2.31813	-1.21296	-7.29436	0.000602538	0.00117838	DOWN	707.584	707.584	707.585	9.24792	9.24783	9.248	1977.2	8409.69	735.183	3627.8	1085.61			21		M708T9	n
622		2.3088	1.20714	6.59956	0.000604613	0.00118092	UP	230.974	230.973	230.974	0.727583	0.7175	0.744	1250.41	2419.88	644.941	5587.03	710.829			70		M231T1_1	y
623		1.46609	-0.551978	-8.10723	0.000609108	0.00118641	DOWN	302.96	302.959	302.962	0.560333	0.544333	0.594833	1128.13	8090.84	553.601	5518.63	310.12			84		M303T1_2	y
624		2.40145	-1.2639	-11.1732	0.000610511	0.00118811	DOWN	262.911	262.91	262.911	14.9728	14.9052	14.9738	1107.15	7586.91	753.593	3159.31	245.399			96		M263T15	y
625		55.0579	5.78288	13.3306	0.00061056	0.00118817	UP	698.676	698.675	698.676	12.0859	12.0797	12.11	10300	842.879	1685.76	58060.2	8417.23			170		M699T12	n
626		1.18197	-0.241193	-6.62139	0.000610917	0.00118861	DOWN	788.612	788.612	788.613	8.36675	8.365	8.38417	1.02935e+06	1.08347e+07	378331	9.16661e+06	332740	[35][M]+		11		M789T8_2	y
627		2.12193	-1.08538	-8.73841	0.000610967	0.00118867	DOWN	494.562	494.562	494.563	14.9723	14.972	14.9727	2994.83	16551.5	1793.85	7800.2	890.996			96		M495T15	y
628		22.105	4.4663	14.222	0.000619474	0.00119955	UP	712.559	712.557	712.56	3.939	3.922	3.939	1700.8	362.873	145.734	8021.3	1067.08			41		M713T4	y
629		4.42208	-2.14472	-11.4528	0.000622013	0.00120278	DOWN	702.209	702.208	702.209	5.4415	5.41883	5.45917	20776	148869	19239.7	33665	5879.49			145		M702T5_1	y
630		22.8475	4.51396	14.9038	0.000623175	0.00120426	UP	1378.15	1378.14	1378.15	9.09808	9.098	9.10117	2960.9	695.642	139.235	15893.7	2034.73			35		M1378T9_2	n
631		3.27547	1.7117	10.1607	0.000623882	0.00120515	UP	320.254	320.254	320.255	2.02525	1.82533	2.2035	72810.5	265436	110952	869429	42709.4			97		M320T2	y
632		1.45989	-0.545857	-7.87955	0.000627115	0.00120924	DOWN	536.573	536.573	536.574	6.61	6.585	6.635	2476.1	85801.7	3445.56	58772.9	5932.52			58		M537T7_2	y
633		3.58238	-1.84092	-10.3314	0.000630701	0.00121376	DOWN	1187.95	1187.95	1187.95	8.58942	8.565	8.7985	8264.18	52996.8	6931.94	14793.8	2577.1			53		M1188T9_1	n
634		13.19	3.72137	14.6821	0.000631072	0.00121423	UP	385.344	385.344	385.345	10.5628	10.5463	10.5985	5188.98	5556.57	806.727	73291.2	9191.5			14		M385T11	y
635		43.4579	5.44155	14.9499	0.00064752	0.00123874	UP	585.529	585.527	585.53	3.6855	3.622	3.73917	49749.7	5887.28	565.513	255849	33435			52		M586T4_1	y
636		10.0915	3.33507	10.2414	0.00065716	0.00125297	UP	1272.06	1272.05	1272.06	9.16458	9.164	9.169	1818.59	766.68	472.565	7736.97	1276.54			111		M1272T9_2	n
637		2.20854	1.14309	10.001	0.000659003	0.00125568	UP	277.215	277.215	277.216	2.29233	2.29117	2.308	8406.9	32041.2	2787.23	70764.1	7224.84			127		M277T2	y
638		506.54	8.98453	14.8754	0.000659245	0.00125604	UP	796.615	796.615	796.616	8.615	8.599	8.615	28200.5	0	0	142945	19219.1	[37][M]+		53		M797T9_1	y
639		2.02418	-1.01734	-8.90169	0.00066607	0.00126604	DOWN	917.691	917.69	917.693	10.6301	10.5967	10.729	11493.6	76744	3688.36	37913.6	7906.26			8		M918T11	n
640		3.61713	1.85484	12.8675	0.000669544	0.00127112	UP	803.65	803.648	803.652	8.316	8.28217	8.332	3694.44	4744.51	388.571	17161.5	1890.45			92		M804T8_3	y
641		1.71147	0.775237	6.92633	0.000677907	0.00128328	UP	536.368	536.368	536.368	3.207	3.19	3.224	1468.82	4220.79	505.866	7223.76	704.267			221		M536T3_2	y
642		1.53537	-0.618584	-7.01537	0.000678085	0.00128354	DOWN	771.641	771.641	771.642	10.444	10.4283	10.4657	20690	114030	6489.22	74268.6	9294.14	[33][M]+		5		M772T10_1	y
643		9.89733	3.30704	14.5451	0.00068786	0.00129767	UP	349.251	349.251	349.252	6.3275	6.319	6.336	8058.12	9936.56	577.434	98345.5	12142.8			132		M349T6	y
644		1.32425	-0.405173	-6.40038	0.000690852	0.00130198	DOWN	1406.13	1406.13	1406.13	7.08383	7.067	7.085	12051.1	61110.4	3379.11	46147.2	3231.68			13		M1406T7_1	n
645		11.0373	3.46431	14.2668	0.000691502	0.00130291	UP	345.201	345.2	345.201	0.827	0.816333	0.844167	10815.8	8084.75	963.383	89233.8	11335.1			71		M345T1_5	y
646		1.57729	0.657446	9.81073	0.000698955	0.0013136	UP	634.536	634.535	634.537	8.498	8.46633	8.499	33513.6	197533	8412.83	311567	21671			65		M635T8_2	y
647		56.7637	5.8269	13.0517	0.00070937	0.00132844	UP	719.574	719.573	719.575	7.9245	7.916	7.9335	14051.5	640.965	1281.93	48397.6	7204.89			15		M720T8	y
648		2.85869	1.51535	7.27065	0.000713143	0.00133379	UP	371.038	371.037	371.04	0.688917	0.678167	0.711	1818.41	2506.22	688.362	7164.49	1080.79			70		M371T1_3	y
649		6.6394	2.73105	9.38195	0.000717074	0.00133935	UP	492.398	492.398	492.399	2.78883	2.77383	2.791	2054.78	2641.28	1216.42	17536.5	2933.05			89		M492T3_3	n
650		21.9306	4.45487	13.9355	0.000726889	0.00135316	UP	669.373	669.371	669.375	0.919	0.894	0.944	5876.88	1191.63	342.174	26133.1	3563.16			78		M669T1_2	y
651		9.8998	-3.3074	-7.74965	0.000728109	0.00135487	DOWN	718.641	718.641	718.642	11.2787	11.2415	11.2928	13850.6	68062.3	13781.3	6734.02	7783.41			74		M719T11	n
652		190.841	7.57623	14.3351	0.000735721	0.00136551	UP	685.627	685.626	685.627	10.68	10.679	10.6978	13610.2	0	0	53855.2	7513.75			37		M686T11	n
653		1.66288	0.733687	6.3351	0.000737273	0.00136768	UP	451.227	451.227	451.228	1.16567	1.1145	1.19417	4457.86	23227.4	3553.09	38624.4	3317.17			121		M451T1_2	y
654		2.60504	1.3813	12.5573	0.000737736	0.00136832	UP	898.547	898.546	898.549	7.65	7.634	7.6615	5818.92	16414.5	825.52	42760.4	4114.12			26		M899T8	n
655		1.3461	0.428781	6.72214	0.000749639	0.00138483	UP	213.074	213.073	213.075	0.786083	0.7625	0.803667	2485.41	25037.8	1526.88	33703.3	2077.43			71		M213T1_2	y
656		2.0644	1.04572	13.2268	0.000753342	0.00138994	UP	130.049	130.049	130.05	0.49325	0.487667	0.495167	173466	241090	5612.93	497706	38394.2			80		M130T0_1	y
657		1.88824	-0.917042	-8.50564	0.000764608	0.00140541	DOWN	835.688	835.688	835.689	9.50158	9.49717	9.506	25636.3	188477	18827.8	99816.4	8951.69			40		M836T10_2	y
658		4.17065	2.06027	8.82613	0.000769127	0.00141158	UP	704.591	704.59	704.591	10.0216	9.99633	10.0468	17231.7	30951.8	9059.7	129089	20308.8			103		M705T10_2	n
659		1.43939	-0.525462	-8.09156	0.000776032	0.00142097	DOWN	705.577	705.577	705.578	10.5962	10.579	10.6133	3466.98	17286.7	1160.49	12009.7	595.414			8		M706T11	y
660		2.63355	1.39701	6.33564	0.000777838	0.00142342	UP	132.101	132.101	132.101	0.703083	0.683833	0.7175	26282.8	108041	36599.7	284531	42005.3			70		M132T1_2	y
661		13.133	3.71513	12.5318	0.0007794	0.00142554	UP	1336.12	1336.12	1336.13	9.88758	9.864	9.91383	1355.49	727.216	259.546	9550.53	1384.02			50		M1336T10	y
662		20.3148	4.34446	11.4266	0.000786774	0.0014355	UP	739.57	739.569	739.571	7.6665	7.65	7.68383	8224.97	2569.38	2238.78	53629.6	8652.11			26		M740T8	y
663		2.82361	-1.49754	-11.5007	0.000789476	0.00143914	DOWN	593.415	593.415	593.416	8.08967	8.072	8.10433	4065.76	40310.8	4388.96	14276.3	1111.28			87		M593T8_2	y
664		331.433	-8.37257	-13.9784	0.000792786	0.00144359	DOWN	828.707	828.706	828.707	10.9203	10.9055	10.9298	26668.2	93530.1	13382.1	0	0			1		M829T11	n
665		1.71303	-0.776547	-6.2426	0.00079419	0.00144547	DOWN	444.852	444.849	444.853	0.627	0.612333	0.695667	2117.82	11208.6	1089.12	6543.13	1023.7			84		M445T1_1	y
666		55.831	-5.80299	-13.9371	0.000799765	0.00145293	DOWN	864.26	864.259	864.262	7.6465	7.6445	7.65	3431.22	15755.5	2260.94	0	0			26		M864T8	n
667		8.50783	3.08879	10.5306	0.000803317	0.00145767	UP	821.559	821.559	821.559	5.26925	5.2685	5.27	2026.01	1114.48	474.446	9481.77	1516.67			145		M822T5	y
668		12.704	3.66722	11.7757	0.000813042	0.00147059	UP	834.748	834.748	834.748	11.0456	11.0288	11.0578	88330.6	49466.1	21881.4	628419	95865			9		M835T11_1	n
669		2.7602	-1.46477	-6.21893	0.000813714	0.00147148	DOWN	786.589	786.587	786.59	7.18383	7.168	7.202	9519.05	100626	14070.3	36456.1	15096.7			38		M787T7	n
670		1.99882	0.999149	11.4912	0.000815125	0.00147335	UP	435.362	435.362	435.362	6.968	6.951	6.985	4145.02	25586.1	1064.71	51141.9	4318.57			136		M435T7_2	y
671		4.67036	2.22353	7.04167	0.000821484	0.00148174	UP	834.595	834.594	834.595	8.41608	8.415	8.432	386552	652123	572800	3.04565e+06	366131			44		M835T8_3	y
672		1.66201	0.732927	6.25244	0.000826489	0.00148832	UP	401.338	401.337	401.34	4.80292	4.787	4.83967	4214.08	20709.7	2894.88	34419.6	3294.25			200		M401T5_1	y
673		1.26194	0.335642	7.74011	0.000828393	0.00149082	UP	184.073	184.072	184.073	7.351	7.35	7.3815	8903.88	69737.8	4155.67	88004.8	2238.23			10		M184T7_2	y
674		5.48377	2.45517	12.8633	0.000830358	0.0014934	UP	510.358	510.358	510.36	0.860583	0.844	0.865667	3878.52	4757.78	466.798	26090.6	3283.83			78		M510T1_3	y
675		28.939	4.85494	10.6633	0.000834637	0.00149899	UP	600.462	600.462	600.463	2.13375	2.125	2.1425	2587.47	637.165	1274.33	24563.9	4302.92			97		M600T2_2	y
676		2.3355	1.22373	8.97989	0.000834894	0.00149933	UP	822.749	822.749	822.75	11.1065	10.9055	11.1122	1.0399e+06	2.74674e+06	315001	6.41501e+06	753827			9		M823T11_2	n
677		1.89917	-0.925371	-12.7054	0.000835747	0.00150044	DOWN	799.672	799.672	799.673	10.682	10.678	10.699	32968.7	224221	2529.29	118062	16518.2			37		M800T11_2	y
678		3.18075	1.66936	6.95667	0.000839263	0.00150502	UP	116.992	116.992	116.992	0.700667	0.694	0.711167	1072.81	1768.3	603.353	5624.51	930.076			70		M117T1	y
679		2.13524	1.0944	8.03726	0.00083994	0.0015059	UP	320.217	320.216	320.218	0.8635	0.844167	1.043	5417.22	23291.3	5878.16	49732.4	2956.19			78		M320T1_1	y
680		1.89978	-0.925829	-6.18378	0.00084034	0.00150642	DOWN	807.568	807.568	807.568	7.18333	7.151	7.184	222649	1.56901e+06	176175	825894	163487	[41][M+1]+		38		M808T7	n
681		24.1473	4.59379	13.5404	0.000843508	0.00151054	UP	557.426	557.425	557.427	1.06267	1.06	1.08483	15675.6	4650.29	890.8	112292	15874.3			76		M557T1_3	y
682		1.60931	-0.686438	-10.283	0.000847163	0.00151528	DOWN	439.376	439.376	439.377	8.582	8.565	8.599	8662.65	86073.9	1925.59	53485.1	6038.82			53		M439T9_2	y
683		12.6291	3.65868	10.7389	0.000853706	0.0015242	UP	769.377	769.376	769.378	0.927167	0.927	0.947833	1256.66	285.645	215.98	4498.42	754.271			78		M769T1	y
684		4.16348	2.05779	6.25167	0.000863831	0.00153795	UP	689.577	689.574	689.579	10.6382	10.5462	10.7147	4805.5	3979.3	3077.39	16567.7	2597.72			8		M690T11	n
685		2.39138	-1.25785	-8.97638	0.000875578	0.0015538	DOWN	286.273	286.273	286.273	2.87617	2.87383	2.97	11936.5	126240	15146.9	52789.6	6196.46			68		M286T3_1	y
686		2.28104	1.18969	7.29686	0.000885638	0.00156729	UP	756.659	756.657	756.659	11.1829	11.178	11.2863	6308.88	18897	3332.78	43104.9	5737.4			4		M757T11_2	y
687		34.0071	5.08776	13.3529	0.000898605	0.00158457	UP	604.393	604.392	604.394	1.06192	1.04683	1.077	12821.4	1300.98	204.518	44242.4	6428.52			76		M604T1_1	n
688		14.142	3.82192	13.1221	0.000904907	0.00159293	UP	335.159	335.159	335.16	0.912667	0.91	0.927	6212.1	5065.52	747.572	71636.6	10118.8			78		M335T1_5	y
689		1.48584	0.571282	6.29363	0.000905338	0.0015935	UP	548.5	548.5	548.501	9.18117	9.165	9.19767	7557.29	42065.9	4044.79	62503.3	5081.34			21		M548T9	y
690		59.055	5.88399	13.3617	0.00090615	0.00159457	UP	1305.21	1305.21	1305.21	11.4949	11.494	11.5025	4809.84	0	0	16665.3	2494.49			151		M1305T11	n
691		3.80648	1.92846	8.28554	0.000909709	0.00159928	UP	666.615	666.614	666.615	11.4113	11.395	11.6175	1.92094e+06	4.67278e+06	1.32852e+06	1.77868e+07	2.87326e+06			12		M667T11_3	y
692		3.51659	1.81418	6.49331	0.000914654	0.00160579	UP	764.645	764.641	764.652	9.39725	9.30383	9.59983	10773	18685.7	8502.34	65710.1	11725.8			139		M765T9	n
693		5.36985	2.42488	9.69422	0.000920863	0.00161395	UP	661.471	661.47	661.471	0.944167	0.91	0.996333	13658.3	16017.9	4697.35	86013.5	13655.4			83		M661T1_2	n
694		15.4639	3.95083	13.021	0.000922349	0.0016159	UP	182.962	182.962	182.962	1.643	1.61	1.676	1246.42	1011.39	171.558	15640.1	2240.39			49		M183T2_1	y
695		1.61546	-0.691945	-9.13241	0.00092731	0.0016224	DOWN	642.558	642.556	642.559	8.598	8.58033	8.599	15034.8	145486	4366.06	90058.5	11326.2			53		M643T9_1	y
696		1.67711	-0.745978	-10.2027	0.000930739	0.00162687	DOWN	811.662	811.661	811.663	8.39158	8.382	8.41267	255912	2.04569e+06	154852	1.21977e+06	47255			11		M812T8_2	y
697		8.4574	3.08021	10.9163	0.000936771	0.00163473	UP	1013.75	1013.75	1013.75	6.701	6.685	6.752	1845.05	2047.99	687.741	17320.6	2712.29			117		M1014T7	n
698		19.8306	-4.30966	-10.1065	0.000943475	0.00164344	DOWN	1294.21	1294.21	1294.21	11.4087	11.3843	11.4263	12947	46309.8	8340.62	2194.17	2578.74			12		M1294T11	n
699		2.61744	1.38816	7.745	0.000943513	0.00164349	UP	486.359	486.356	486.36	0.880667	0.873833	0.926167	6056.31	17639.9	3351.96	46171.3	6561.05			78		M486T1	y
700		13.7702	3.78347	10.0842	0.000946502	0.00164735	UP	608.391	608.39	608.391	1.27658	1.261	1.293	2526.76	654.049	490.65	9006.36	1582.19			69		M608T1	n
701		3.87784	1.95525	6.62701	0.000949769	0.00165158	UP	800.611	800.61	800.613	8.449	8.21333	8.482	38802.6	70148.2	50389.9	272024	34245			125		M801T8_2	y
702		2.66656	1.41498	12.1224	0.000952385	0.00165495	UP	292.224	292.223	292.224	1.04167	1.01433	1.06567	66283.9	379272	16281.2	1.01135e+06	103004			76		M292T1_4	y
703		2.29394	1.19783	7.3911	0.000967205	0.00167415	UP	642.614	642.613	642.615	11.628	11.611	11.6697	249835	1.12642e+06	345827	2.58394e+06	189616			20		M643T12_1	y
704		1.50129	-0.586205	-6.81001	0.000974818	0.00168396	DOWN	314.304	314.304	314.304	4.921	4.904	4.987	2710.24	32674.8	1718.09	21764.4	2704.65			145		M314T5_2	y
705		3.20553	-1.68056	-6.24101	0.000996927	0.00171221	DOWN	1263.82	1263.82	1263.83	7.60517	7.55	7.634	1753.78	11324.7	1978.5	3532.88	1523.3			26		M1264T8	y
706		532.298	9.05609	12.9184	0.00100127	0.00171773	UP	837.767	837.766	837.768	11.2115	11.196	11.2197	26458	0	0	150214	23255.8			4		M838T11_2	n
707		2.1998	1.13738	6.16246	0.00102327	0.00174545	UP	751.566	751.564	751.567	7.50042	7.483	7.6445	14816.3	62868	15151	138297	19228.4			25		M752T8_2	n
708		68.8014	6.10437	12.801	0.00102869	0.00175223	UP	604.252	604.251	604.253	0.1285	0.127667	0.161	2054.1	0	0	19415.7	3033.48			217		M604T0_2	y
709		9.92897	3.31164	8.50618	0.00102939	0.00175312	UP	747.605	747.604	747.605	8.515	8.499	8.516	69675.3	39236	31812.4	390273	76159.9	[32][M+1]+		65		M748T9	n
710		2.51232	1.32902	6.42093	0.00103299	0.00175761	UP	773.656	773.655	773.659	10.8624	10.862	10.8633	4069.73	6529.4	2517.84	16404	1766.54			1		M774T11	y
711		1.2823	-0.358739	-8.18612	0.0010337	0.00175849	DOWN	494.563	494.562	494.563	6.79267	6.76767	6.8015	11116	169449	8322.03	132144	3716.43			82		M495T7_1	y
712		1.60765	-0.684956	-5.9272	0.00103453	0.00175953	DOWN	378.861	378.86	378.862	0.594583	0.5695	0.6295	1021.57	9738.46	859.989	6057.56	896.143			84		M379T1_1	y
713		1.21378	-0.27951	-7.01537	0.00103622	0.00176163	DOWN	840.521	840.521	840.522	7.81683	7.798	7.825	11253.4	123293	5342.83	101577	3127.39			6		M841T8_1	y
714		2.7174	1.44223	10.526	0.00103712	0.00176275	UP	334.234	334.234	334.234	0.8975	0.890167	0.913667	180106	912725	74392.5	2.48024e+06	288395			78		M334T1	y
715		2.93301	-1.55238	-9.76727	0.00103834	0.00176427	DOWN	536.573	536.572	536.573	14.9733	14.972	14.9738	3558.04	22396.4	2883.64	7636	905.362			96		M537T15	y
716		1.82822	0.87044	6.7613	0.00105063	0.0017795	UP	312.252	312.252	312.252	0.929583	0.914167	0.964167	14254.4	99476.2	20674.6	181864	12902.7			78		M312T1_2	y
717		1.65267	0.724797	5.89727	0.00105618	0.00178635	UP	242.925	242.925	242.926	0.753333	0.727	0.770833	2453.64	8644.45	1359.66	14286.4	1346.28			71		M243T1_1	y
718		2.76887	-1.4693	-6.00617	0.00106006	0.00179112	DOWN	996.303	996.299	996.305	8.98958	8.965	9.181	2330.96	9183.85	1261.18	3316.82	1492.06			63		M996T9	y
719		2.77362	1.47177	7.88792	0.00106109	0.00179239	UP	706.568	706.568	706.569	8.133	8.116	8.15	6373.6	18240	3496.6	50590.7	7420.01			2		M707T8_1	y
720		1.26482	0.33893	7.3961	0.00106134	0.00179269	UP	722.519	722.518	722.52	8.549	8.548	8.549	21664.5	181048	11468.2	228993	6047.2			53		M723T9_1	n
721		1.88535	0.91483	5.99937	0.00106194	0.00179343	UP	821.643	821.64	821.646	8.91417	8.74917	9.01683	24989.5	47737.1	10744.4	90001	9114.24			59		M822T9	n
722		6.89749	2.78607	11.3852	0.0010674	0.00180014	UP	663.566	663.565	663.566	10.1556	10.1465	10.18	42695.9	73228.1	13726.5	505090	74611.3			124		M664T10_2	n
723		3.41662	1.77257	8.78228	0.00107061	0.00180407	UP	193.083	193.083	193.083	0.694	0.694	0.7175	3965.28	4349.96	861.802	14862.1	2233.45			70		M193T1_3	y
724		1.94948	-0.963091	-5.87859	0.00107994	0.00181544	DOWN	972.726	972.726	972.726	8.59808	8.58267	8.6135	2012.29	10097.5	1207.18	5179.59	1158.54			53		M973T9_2	y
725		1.56801	-0.648931	-6.03094	0.00108232	0.00181834	DOWN	758.575	758.575	758.577	8.28517	8.283	8.302	17787.4	148613	13823.1	94778.2	11298			56		M759T8_2	y
726		1.9064	0.930853	6.57947	0.00108793	0.00182515	UP	1186.01	1186.01	1186.01	9.098	9.08117	9.10117	14829.9	49879.2	11526	95089.8	7484.66			35		M1186T9_1	n
727		6.672	2.73812	12.1956	0.00109551	0.00183432	UP	341.351	341.349	341.351	3.623	3.622	3.72417	6475.47	6715.02	567.844	44802.6	6220.26			52		M341T4_1	y
728		1.5695	-0.650309	-8.6369	0.00110411	0.00184468	DOWN	1272.12	1272.11	1272.12	9.65667	9.64717	9.67983	7581.94	47420.7	3709.44	30213.8	1454.77			51		M1272T10_1	n
729		1.87896	0.909936	6.15155	0.00111106	0.00185302	UP	882.747	882.746	882.749	10.7292	10.5628	10.7475	107666	670734	153064	1.26028e+06	115373			34		M883T11	n
730		3.92929	1.97427	9.68881	0.0011139	0.00185643	UP	448.297	448.296	448.299	0.96	0.944167	0.977	2371.79	6251.42	1102.44	24563.6	3615.74	[4][M+1]+		83		M448T1	n
731		1.77005	-0.823792	-8.63361	0.00111978	0.00186345	DOWN	161.018	161.018	161.019	0.640083	0.611	0.682333	1107.07	10046.3	943.384	5675.72	367.565			84		M161T1	y
732		1.43122	-0.517246	-6.35949	0.00112319	0.00186752	DOWN	121.028	121.028	121.029	5.01833	4.985	5.03567	6839.57	86767	6769.97	60624.5	4664.97			62		M121T5_1	y
733		4.39578	2.13612	10.93	0.00112912	0.00187457	UP	743.537	743.536	743.54	9.37083	9.365	9.397	3351.47	4810.58	600.662	21146.3	2928.18			60		M744T9	y
734		8.41875	3.07361	9.6743	0.0011317	0.00187763	UP	795.631	795.63	795.631	8.89	8.882	8.89917	7520.12	6910.66	3069.46	58179.1	10144.7			59		M796T9	y
735		13.2985	3.7332	6.61163	0.0011341	0.00188047	UP	582.27	582.269	582.27	0.261	0.241667	0.345167	25325.3	32372.8	64745.6	433325	102560			100		M582T0	y
736		1.47176	0.557545	5.90883	0.00113692	0.00188381	UP	403.993	403.992	403.993	0.63975	0.594	0.664833	1648.15	5443.67	660.387	8011.78	565.225			84		M404T1_1	y
737		2.43497	1.28391	9.87243	0.00114116	0.00188882	UP	290.246	290.246	290.246	3.05683	3.05133	3.074	3057.98	5852.78	466.867	14251.4	1636.12			168		M290T3_2	y
738		20.8388	-4.3812	-11.7772	0.00115256	0.00190262	DOWN	716.224	716.223	716.225	6.90142	6.868	6.93483	1686.09	11196	1797.45	537.269	213.353			67		M716T7_4	y
739		7.98544	2.99737	11.8098	0.00115907	0.00191048	UP	342.277	342.277	342.278	2.208	2.192	2.2095	3806.55	3010.68	397.222	24041.6	3539.4			75		M342T2_2	y
740		1.20651	-0.270842	-7.47322	0.00115996	0.00191154	DOWN	690.576	690.576	690.577	10.0698	10.064	10.0892	43427.1	383924	15737.8	318210	7849.1			110		M691T10_3	y
741		2.02076	1.0149	5.82308	0.00118145	0.00193728	UP	241.002	241.002	241.003	0.728167	0.698167	0.7625	3290.24	8038.6	2104.49	16244.1	1874.49			70		M241T1_2	y
742		1.72627	-0.787662	-6.22481	0.00119526	0.00195369	DOWN	344.277	344.275	344.278	0.981167	0.926167	1.027	1942.96	14382.2	1590.48	8331.37	1118			83		M344T1_5	y
743		1.35286	-0.43601	-6.18606	0.00119726	0.00195606	DOWN	544.454	544.454	544.455	7.51333	7.5	7.783	13876	186116	12777.7	137573	9113.02			25		M544T8	y
744		721.594	-9.49504	-12.1162	0.00121011	0.00197122	DOWN	861.767	861.766	861.767	10.8652	10.857	10.8887	41928	203633	33613.5	0	0			1		M862T11	y
745		2.15829	-1.10989	-6.01327	0.00121593	0.00197805	DOWN	178.901	178.9	178.901	14.9727	14.9715	14.975	1690.98	10469.1	1485.06	4850.64	1134.27			96		M179T15	y
746		3.62087	1.85633	11.2435	0.00123204	0.00199688	UP	305.186	305.185	305.186	3.35983	3.357	3.36267	5173.14	16812.7	1156.06	60876.5	7752.35			104		M305T3	y
747		7.33823	2.87543	8.59787	0.0012354	0.00200079	UP	344.117	344.116	344.118	0.685583	0.677	0.694167	1517.13	566.85	291.824	4159.67	783.143			70		M344T1_3	y
748		2.81431	1.49278	10.7067	0.00123649	0.00200205	UP	687.564	687.564	687.564	10.3135	10.313	10.3322	41214	128960	8482.96	362932	42874.8			90		M688T10_3	n
749		12.7027	3.66707	11.7817	0.00124564	0.00201266	UP	431.29	431.29	431.291	5.18617	5.17	5.20233	5110.79	6922.59	1034.25	87935.8	13713.4			145		M431T5	y
750		16.938	4.08219	11.9785	0.00124933	0.00201693	UP	283.204	283.204	283.205	3.373	3.356	3.606	71799	62288.1	2297.52	1.05504e+06	165739			104		M283T3_3	y
751		1.72447	0.786154	9.94476	0.00124992	0.00201762	UP	162.112	162.111	162.112	0.511083	0.511	0.520167	20425.4	50286.1	1832.32	86716.9	7093.81			80		M162T1_3	y
752		1.40444	0.489994	8.59859	0.00125227	0.00202032	UP	593.326	593.324	593.327	5.004	4.985	5.02	2530.09	14281.5	465.915	20057.5	1260.1			62		M593T5_1	y
753		1.85879	0.89436	5.74909	0.00125257	0.00202067	UP	582.506	582.505	582.506	8.299	8.266	8.31617	12672.1	48691.2	10815.4	90506.6	9728.07			56		M583T8	n
754		1.48315	-0.568664	-8.00067	0.00126467	0.00203459	DOWN	506.526	506.525	506.527	8.848	8.83017	8.86583	5178.55	46845.1	3512.48	31584.8	1488.18			32		M507T9_1	y
755		584.67	-9.19148	-11.9289	0.00126703	0.0020373	DOWN	860.763	860.763	860.764	10.8652	10.857	10.8887	35366.3	164993	27662.8	0	0			1		M861T11_2	n
756		4.34745	2.12017	5.74462	0.00126771	0.00203808	UP	781.069	781.067	781.071	7.7	7.7	7.70083	2581.51	832.163	644.706	3617.79	724.503			113		M781T8_3	y
757		1.35421	-0.437453	-5.70133	0.00126891	0.00203945	DOWN	548.5	548.499	548.501	8.915	8.89717	8.93333	7141.9	70285	4669.56	51901.1	4448.03			59		M549T9	y
758		22.8079	4.51146	11.7313	0.00127078	0.00204159	UP	674.564	674.563	674.564	3.939	3.922	3.956	3114.75	1185.44	308.436	27037.4	4396.55			41		M675T4_1	n
759		1.46973	0.55555	6.11053	0.001277	0.00204869	UP	465.332	465.332	465.332	6.91	6.901	6.918	23121.5	178100	22313	261759	15871.2			67		M465T7_2	y
760		8.47778	-3.08369	-11.4268	0.0012822	0.00205462	DOWN	1171.96	1171.95	1171.96	8.6325	8.59833	8.681	2492.44	14643.1	2246.69	1727.23	250.641			53		M1172T9	n
761		1.78924	0.839346	8.98101	0.00128859	0.00206188	UP	628.548	628.547	628.548	9.284	9.281	9.331	169190	790609	43614.1	1.41459e+06	131933			39		M629T9_3	n
762		1.949	-0.962738	-6.06575	0.00129317	0.00206708	DOWN	912.793	912.792	912.794	11.0537	10.9702	11.2415	105894	1.18461e+06	154344	607803	111123			9		M913T11	n
763		2.46446	1.30127	6.65004	0.00130439	0.00207975	UP	837.677	837.675	837.681	9.65833	9.647	9.76583	20722.9	76974.2	17169.6	189700	29232.9			51		M838T10_2	n
764		39.7313	5.3122	11.753	0.001321	0.00209839	UP	573.528	573.527	573.528	3.989	3.972	4.006	1328.17	217.187	21.3944	8629.1	1431.29			119		M574T4	n
765		2.21951	-1.15024	-7.83231	0.00132129	0.00209872	DOWN	835.667	835.665	835.668	9.33967	9.281	9.36667	37631.4	495150	63782.8	223090	27532.2			60		M836T9_2	y
766		1.88137	-0.911781	-5.87037	0.00132372	0.00210143	DOWN	655.467	655.466	655.467	8.2265	8.22	8.249	3594.91	20761.7	2612.1	11035.5	2038.98			24		M655T8	y
767		5.41273	-2.43636	-11.4865	0.00132395	0.0021017	DOWN	790.685	790.685	790.685	10.8198	10.7927	10.847	649993	4.00225e+06	566063	739413	48273.9			34		M791T11	n
768		5.7808	2.53127	5.64623	0.00132436	0.00210216	UP	743.575	743.571	743.585	7.80067	7.8	7.816	10157.9	3651.55	4443.96	21516.7	4505.21			6		M744T8_2	n
769		1.25035	0.322331	7.15286	0.00132876	0.00210706	UP	154.083	154.083	154.083	0.696083	0.678167	0.717	9376.25	72616.8	2304.83	90796.3	4530.59			70		M154T1_2	y
770		1.14537	0.195814	5.65584	0.00133525	0.00211429	UP	873.689	873.688	873.689	10.421	10.3967	10.4827	112523	970974	36544.6	1.11212e+06	33997.3			5		M874T10	y
771		353.236	8.46449	11.6893	0.00134218	0.00212197	UP	906.84	906.84	906.841	11.7001	11.6938	11.711	37464.8	182.762	365.524	139320	23803.1			128		M907T12	n
772		1.85614	-0.892308	-5.64528	0.0013477	0.00212808	DOWN	788.558	788.553	788.564	7.634	7.616	7.66133	130605	525739	62880.7	283242	58538.4			26		M789T8_1	y
773		1.82217	0.865659	10.1687	0.00136026	0.00214193	UP	310.309	310.309	310.309	4.688	4.68567	4.705	2022.14	9659.9	331.972	17602	1526.39			200		M310T5_2	y
774		2.31853	1.21321	9.01939	0.00136186	0.00214368	UP	381.306	381.306	381.307	1.15208	1.143	1.16183	2554.46	9439	829.471	21884.6	2632.13			121		M381T1_5	y
775		2.09172	-1.06469	-6.1848	0.00137392	0.00215689	DOWN	659.571	659.567	659.571	11.2766	11.246	11.3048	3636.25	16544.6	2323.65	7909.56	1548.5			74		M660T11	y
776		1.65218	0.724373	5.67182	0.00137537	0.00215848	UP	492.279	492.276	492.281	0.913	0.861167	0.960833	1826.6	5424.78	820.248	8962.73	939.992			78		M492T1	y
777		3.11836	1.64079	8.44049	0.00138738	0.00217155	UP	636.564	636.564	636.565	11.0125	11.012	11.0257	22784.4	40295.1	6890.31	125655	19016.4			47		M637T11_1	n
778		3.46448	1.79264	8.72702	0.00140507	0.00219069	UP	1169.71	1169.71	1169.71	6.169	6.169	6.185	1286.23	1355.79	242.406	4697.09	726.357			163		M1170T6	n
779		2.49083	1.31662	9.61776	0.00140903	0.00219494	UP	312.252	312.252	312.252	1.243	1.22833	1.26	9705.42	42864.2	3294.99	106767	12873.6			69		M312T1_3	y
780		9.2303	3.20638	10.4011	0.00141674	0.00220322	UP	354.237	354.237	354.237	1.16008	1.16	1.16183	7539.01	4898.28	1403.19	45212.6	7623.87			121		M354T1_3	y
781		2.62846	1.39422	8.09291	0.00142075	0.00220752	UP	1228.02	1228.01	1228.02	9.13283	9.131	9.148	3688.59	7837.24	2938.3	20599.8	1146.4			35		M1228T9	n
782		1.90516	-0.929911	-5.7783	0.00142279	0.0022097	DOWN	692.518	692.517	692.519	7.29183	7.28267	7.301	5854.13	31578.3	4086.93	16575.2	3203.66			148		M693T7	y
783		1.35779	-0.441258	-6.66864	0.00142409	0.00221109	DOWN	580.49	580.489	580.491	7.6315	7.61217	7.66133	8808.92	108317	7461.73	79774.5	4195.09			26		M580T8_2	n
784		1.07913	0.109875	6.31359	0.0014265	0.00221367	UP	164.929	164.929	164.929	0.68325	0.663833	0.694167	61544	815046	17316.5	879545	10843.9			70		M165T1_1	y
785		1.82264	0.866027	7.21426	0.00145188	0.00224061	UP	316.106	316.098	316.111	0.691	0.644	0.7515	3544.9	12737.5	1259.7	23215.9	2617.57			70		M316T1_1	y
786		3587.92	-11.8089	-11.3559	0.00146492	0.00225434	DOWN	692.628	692.627	692.628	11.2531	11.209	11.2602	220772	1.01251e+06	178323	0	0			73		M693T11_3	n
787		1.88172	0.912055	6.08961	0.00146685	0.00225636	UP	291.982	291.981	291.982	0.611	0.595167	0.618833	3565.53	10481.5	2523.09	19723.2	1687.25			84		M292T1_2	y
788		8.29667	-3.05253	-5.53489	0.00146891	0.00225851	DOWN	1294.35	1294.35	1294.35	9.15592	9.11433	9.1975	5233.58	24651.1	5637.18	2830.11	5513.05			35		M1294T9_2	n
789		14.4341	3.85141	11.287	0.00147167	0.00226141	UP	443.29	443.29	443.29	4.454	4.453	4.455	9489.8	6002.56	543.163	86641.6	14278.5			135		M443T4_1	y
790		2.29313	1.19732	10.4498	0.00147533	0.00226523	UP	294.241	294.241	294.242	2.31883	2.275	2.42317	38411.6	151449	6122.68	347293	36979.5			98		M294T2	y
791		1.61086	-0.687831	-5.67583	0.00149026	0.00228079	DOWN	510.769	510.768	510.77	0.645917	0.6305	0.661333	1342.77	8306.37	697.812	5156.48	863.136			201		M511T1_1	n
792		4.1475	2.05224	9.28187	0.00149247	0.00228308	UP	800.104	800.104	800.105	8.649	8.648	8.649	4219.43	6904.42	1224.49	28636	4519.66			53		M800T9_3	n
793		7.79519	-2.96258	-7.58277	0.00149249	0.0022831	DOWN	1130.29	1130.28	1130.29	9.165	9.1645	9.18683	3170.74	17573.8	3708.78	2254.44	1603.45			111		M1130T9	n
794		18.6505	4.22114	10.2399	0.00150688	0.00229798	UP	748.691	748.691	748.692	11.8897	11.8848	11.894	2687.3	476.571	336.31	10204.1	1869.93			54		M749T12	y
795		1.78559	0.836401	5.50197	0.00151497	0.0023063	UP	900.787	900.787	900.788	10.681	10.6627	10.6995	51529.9	130645	26697	233279	26060.6			37		M901T11_2	n
796		2.16481	1.11424	5.51975	0.00151698	0.00230837	UP	942.567	942.548	942.57	7.634	7.6155	7.66783	2528.26	7789.44	2413.26	16862.7	2232.53			26		M943T8	y
797		1.86232	0.897098	9.54685	0.00152044	0.00231192	UP	219.026	219.025	219.026	0.696917	0.677	0.711167	8331.34	72048.6	12648.7	134177	3068.12			70		M219T1_1	y
798		1.65209	-0.724297	-5.58223	0.00152928	0.00232096	DOWN	394.298	394.298	394.298	5.03467	5.0185	5.03617	7512.01	60434	5533.61	36580.3	6512.98			62		M394T5	y
799		1.6078	-0.685092	-5.77412	0.00152994	0.00232163	DOWN	753.429	753.428	753.431	5.0035	4.985	5.03467	2937.79	29280.4	3067.5	18211.4	2299.99			62		M753T5_1	y
800		3.0685	1.61754	10.5835	0.00153665	0.00232847	UP	341.31	341.31	341.311	1.576	1.543	1.59233	2727.67	10468.1	546.688	32121.4	4055.22	[3][M+1]+		43		M341T2	n
801		1.37793	0.462498	5.53673	0.0015394	0.00233127	UP	220.128	220.127	220.13	0.743333	0.711	0.789	4095.41	15237.3	1559.34	20995.9	1376.75			71		M220T1_2	y
802		13.0763	3.70888	10.5618	0.00154265	0.00233457	UP	657.631	657.624	657.633	11.7264	11.6213	11.9722	18113.2	11085.8	3411.5	144961	25120.2	[15][M+1]+		122		M658T12	n
803		7.10962	2.82977	7.60889	0.00154508	0.00233703	UP	769.705	769.705	769.706	10.8461	10.829	10.862	23985.2	20420.4	12749.6	145181	30213.5			1		M770T11	y
804		2.36855	1.244	6.14755	0.00155144	0.00234347	UP	1129	1129	1129	11.7264	11.6572	11.739	3936.75	10742.9	4033.6	25445	2570.59			122		M1129T12	n
805		5.21742	2.38334	8.21494	0.00155555	0.00234763	UP	726.669	726.669	726.67	10.6803	10.679	10.6978	3000.58	3076.6	1066.57	16051.9	2973.46			37		M727T11	n
806		2.68733	1.42618	8.96027	0.0015637	0.00235584	UP	172.133	172.133	172.133	2.025	2.025	2.025	2511.65	10671.1	1113.47	28676.7	3861.68			97		M172T2	y
807		1.35442	-0.437675	-5.8122	0.00156936	0.00236153	DOWN	411.345	411.344	411.345	9.03108	9.03033	9.034	10345.8	96653.4	5108.07	71361.5	7046.33			79		M411T9_1	y
808		3.94587	1.98034	9.47116	0.00158199	0.00237417	UP	306.239	306.238	306.24	1.21017	1.16	1.239	9551.79	19560.3	2826.98	77182.2	11834.9			123		M306T1_3	y
809		14.2058	-3.82841	-8.18381	0.00159383	0.00238596	DOWN	946.306	946.304	946.308	9.04783	9.0475	9.04817	1537.7	6828.63	1510.06	269.042	538.084			79		M946T9_2	n
810		4.79956	2.2629	7.58547	0.00159959	0.00239168	UP	909.78	909.78	909.783	11.518	11.5113	11.528	5394.5	3431.97	1323.22	16471.9	3173.31			55		M910T12_1	n
811		18.611	4.21808	10.1955	0.00159965	0.00239173	UP	674.563	674.563	674.563	3.6315	3.623	3.64	2080.24	443.727	247.867	8258.21	1512.76			52		M675T4_2	y
812		998.989	9.96433	11.0148	0.00160249	0.00239455	UP	916.825	916.825	916.826	11.1785	11.1713	11.179	77161.4	0	0	281914	51188			4		M917T11_2	n
813		6.60641	2.72387	9.52302	0.00160282	0.00239487	UP	248.998	248.997	248.998	0.544	0.544	0.552667	2769.69	2199.07	581.472	14527.9	2523.14			140		M249T1_1	y
814		1.11425	-0.156067	-5.83464	0.00160532	0.00239735	DOWN	257.137	257.137	257.145	0.86	0.661167	0.908333	28566.1	199457	4052.51	179006	5720.01			78		M257T1_2	y
815		2.16517	1.11448	7.26949	0.00161344	0.00240536	UP	552.4	552.398	552.4	4.721	4.71867	4.738	2457.45	8239.25	1086.2	17839.4	2407.53			200		M552T5	y
816		7.44091	2.89548	10.8152	0.00161511	0.002407	UP	603.466	603.464	603.467	1.0975	1.077	1.11817	20762.1	10408.9	886.521	77452.1	12366.2			76		M603T1	y
817		4.41462	2.14229	9.16989	0.0016165	0.00240837	UP	783.626	783.625	783.627	8.166	8.149	8.18333	32825.5	55892.6	10511.4	246745	40276.8			2		M784T8_2	n
818		1.21708	0.283426	5.76619	0.00162807	0.00241973	UP	309.126	309.125	309.126	0.465917	0.459333	0.478	11445.3	22634.9	1379.46	27548.6	1000.84			106		M309T0	y
819		1.59532	0.673845	5.43823	0.00162955	0.00242117	UP	809.645	809.645	809.645	9.1345	9.131	9.148	40149.1	224820	33589.1	358660	35979.9			35		M810T9	n
820		54.8766	5.77812	10.8958	0.00163535	0.00242685	UP	301.215	301.215	301.215	1.709	1.51	1.70983	56977.3	13318.2	4740.44	730859	131624			97		M301T2_2	y
821		2.23397	1.15961	5.61683	0.00163675	0.00242821	UP	822.595	822.595	822.595	8	7.883	8.03933	51858.2	103589	28078	231414	35822.6			33		M823T8_2	y
822		6.72985	2.75057	10.0283	0.00163745	0.0024289	UP	242.247	242.247	242.247	2.64033	2.624	2.641	6857.31	6890.27	1347.44	46370.5	7757.57			98		M242T3_2	y
823		3.17601	1.66721	7.03716	0.00164108	0.00243243	UP	575.435	575.432	575.438	8.7985	8.782	8.815	884.223	1028.74	273.532	3267.29	574.406			32		M575T9_2	y
824		1.95964	0.970588	7.07669	0.00165096	0.00244241	UP	413.192	413.191	413.193	1.25242	1.16017	1.29317	8062.51	9167.13	1057.13	17964.3	2250.29			69		M413T1_3	y
825		13.8453	3.79133	10.6364	0.00165364	0.0024451	UP	587.472	587.47	587.472	1.36008	1.343	1.3785	15695	6480.11	1401.16	89719.3	15589			138		M587T1	y
826		2.69323	1.42934	6.74139	0.0016667	0.00245856	UP	510.352	510.352	510.353	3.04	3.02283	3.17783	4446.38	9248.34	2120.85	24907.9	4133.44			168		M510T3_2	y
827		20.815	4.37955	10.1147	0.00167979	0.00247199	UP	1005.93	1005.93	1005.93	11.4949	11.4868	11.511	4243.05	909.392	544.872	18929	3521.16			151		M1006T11_1	n
828		4.183	-2.06454	-8.02555	0.00170343	0.00249607	DOWN	1059.87	1059.86	1059.87	9.04783	8.998	9.085	1254.45	9630.96	1719.93	2302.4	614.203			79		M1060T9	n
829		5.38769	2.42967	10.6897	0.00171917	0.002512	UP	254.247	254.246	254.247	2.5475	2.508	2.65017	32531	46427.2	1705.5	250135	38074.9			48		M254T3_1	y
830		2.17783	1.12289	5.49943	0.00172846	0.00252135	UP	661.538	661.537	661.538	10.1228	10.1218	10.1377	13501.2	52344.9	17388.5	113999	14155.5			114		M662T10_1	n
831		1.81422	-0.859352	-7.76726	0.00173305	0.00252596	DOWN	654.614	654.613	654.614	11.2668	11.245	11.3097	106268	658176	71104.3	362787	27006	[14][M]+		74		M655T11	n
832		3.61201	1.8528	8.3248	0.00173593	0.00252886	UP	826.589	826.589	826.59	7.068	7.051	7.069	12967.4	27084.6	5226.86	97829.7	16172.6			13		M827T7	y
833		2.63716	1.39899	10.3685	0.00173707	0.00252999	UP	234.023	234.023	234.024	0.65325	0.627	0.7005	5696.85	16756.8	556.527	44190.3	5262.38			201		M234T1_2	y
834		22.9199	-4.51853	-10.6124	0.00174668	0.00253961	DOWN	732.659	732.659	732.66	11.5729	11.5108	11.5998	11923.1	115891	20860.3	5056.37	1070.06			157		M733T12	n
835		5.31602	2.41035	9.27276	0.00175515	0.00254806	UP	573.416	573.416	573.417	0.927083	0.927	0.927167	2201	1259.09	261.665	6693.33	1142.51			78		M573T1_2	y
836		4.00282	-2.00102	-8.75395	0.00176155	0.00255442	DOWN	509.232	509.231	509.234	0.90825	0.880667	0.932	1645.23	9574.57	439.931	2391.96	1580.93			78		M509T1_1	y
837		1511.77	10.562	10.6521	0.0017683	0.00256112	UP	796.58	796.58	796.581	7.8915	7.883	7.9	90182.6	0	0	426619	80100.6	[36][M]2+		15		M797T8_2	n
838		7.34599	2.87696	10.1581	0.00177941	0.00257211	UP	748.434	748.434	748.435	0.947833	0.943	0.977	6133.48	4278.35	662.003	31428.7	5304.39			83		M748T1	n
839		3.55764	1.83092	7.3284	0.00178135	0.00257403	UP	1485.12	1485.12	1485.13	7.317	7.28267	7.351	3813.66	5324.62	3424.03	18943.1	1445.44			10		M1485T7	n
840		372.928	8.54275	10.6167	0.00178315	0.00257581	UP	716.629	716.628	716.629	11.3449	11.329	11.3473	45301.7	169.034	338.067	141968	26710.3			31		M717T11	n
841		1.71262	0.776209	7.76759	0.00178797	0.00258055	UP	324.21	324.21	324.21	0.738667	0.733333	0.744	9365.2	22645.2	1451.3	38782.7	3893.39			71		M324T1_2	y
842		3.60982	1.85193	10.5041	0.00180735	0.00259956	UP	342.278	342.278	342.278	2.874	2.855	2.874	2904.43	5362.55	124.564	19357.8	2661.81			68		M342T3	y
843		10.72	3.42224	9.64057	0.00181594	0.00260794	UP	385.345	385.344	385.346	7.118	7.117	7.1505	7913.46	5722.24	2046.98	61342.5	11355.8			81		M385T7	y
844		1.68051	0.748901	7.5506	0.00181952	0.00261143	UP	391.198	391.193	391.203	0.78	0.75	0.81	2625.66	3669.15	241.495	6166.05	615.712			71		M391T1_2	y
845		1.41233	-0.498078	-9.17489	0.00182611	0.00261783	DOWN	425.373	425.369	425.374	5.786	5.78583	5.858	10452.9	123056	1736.76	87129.4	7636.4			115		M425T6_3	y
846		4.31634	-2.10981	-9.55508	0.00182905	0.00262069	DOWN	690.614	690.613	690.614	11.5486	11.4947	11.5653	323021	3.06341e+06	484241	709723	90664.1			46		M691T12_1	n
847		3.07405	-1.62014	-6.38943	0.00184307	0.00263425	DOWN	859.751	859.748	859.751	10.6719	10.5123	10.6968	31202.5	180854	18238.1	58832.7	33559.2			142		M860T11	n
848		3.61495	1.85397	9.0014	0.00184335	0.00263452	UP	757.614	757.614	757.616	8.1	8.083	8.20317	41063	135568	18538.9	490072	76553.7			87		M758T8_2	y
849		5.87834	2.55541	8.67835	0.00184758	0.0026386	UP	336.211	336.21	336.212	0.7745	0.746333	0.802667	104161	64646.6	70104.8	380015	19173.3			71		M336T1_3	y
850		1.4685	-0.554343	-5.46297	0.00184846	0.00263945	DOWN	756.548	756.548	756.549	6.802	6.785	6.819	58098.9	550442	50390.9	374833	39925.4			82		M757T7_2	y
851		23.9137	4.57977	10.3515	0.00185737	0.00264802	UP	421.308	421.308	421.308	4.4715	4.46883	4.488	16763	5355.08	1498.83	128060	23660.1			135		M421T4_1	y
852		3.08156	1.62366	7.2462	0.00186647	0.00265674	UP	325.174	325.165	325.175	0.944	0.91	1.01317	11843.2	66360.5	35135.2	204494	14801.6			83		M325T1_3	y
853		28.3013	-4.8228	-10.2266	0.00186676	0.00265702	DOWN	670.642	670.642	670.643	12.1478	12.0858	12.2215	27805.9	167796	31536.4	5928.91	2749.73			144		M671T12	n
854		6.37426	-2.67226	-7.83918	0.001867	0.00265725	DOWN	631.191	631.19	631.191	4.64767	4.63	4.854	2841.29	16060.2	3255.2	2519.54	1156.75			162		M631T5	y
855		9.84203	-3.29896	-7.90621	0.00187094	0.00266102	DOWN	782.191	782.19	782.191	6.18192	6.141	6.22283	1979.49	4091.05	911.843	274.572	317.199			212		M782T6	y
856		2.36261	1.24038	9.59666	0.00187167	0.00266172	UP	537.398	537.398	537.399	8.499	8.465	8.499	3317.94	8973.84	438.403	21201.7	2510.35			65		M537T8_3	y
857		5.40069	2.43314	6.65606	0.00187751	0.00266729	UP	940.824	940.824	940.825	10.9958	10.8083	11.0257	45802	49217.2	28972.2	265807	58275.8			3		M941T11	n
858		13.9472	3.8019	9.68687	0.00191791	0.00270554	UP	772.535	772.533	772.537	1.368	1.326	1.41	1934.3	633.399	258.843	8834.12	1673.26			138		M773T1	y
859		1.8742	0.906276	6.26407	0.00192561	0.00271278	UP	236.161	236.161	236.162	0.794167	0.777	0.795833	1148.06	3100.55	419.301	5811.05	757.05			71		M236T1_2	y
860		5.22296	-2.38487	-9.41239	0.00194003	0.00272627	DOWN	628.191	628.19	628.191	4.63	4.58583	4.66583	18631.1	144704	24453.9	27705.5	4478.69			162		M628T5_1	y
861		2.31258	1.2095	5.32623	0.00194813	0.00273381	UP	874.566	874.565	874.567	8.249	8.249	8.26333	9829.95	27056.6	8597.8	62570.6	10193.8			56		M875T8_2	n
862		155.603	7.28173	10.3032	0.00194994	0.0027355	UP	675.6	675.599	675.6	11.8622	11.8415	11.877	10818.5	0	0	43911.1	8523.79	[18][M]+		108		M676T12	n
863		3.27026	-1.7094	-5.89206	0.00195816	0.00274313	DOWN	637.478	637.478	637.478	7.941	7.916	7.966	3197.63	23381.8	4672.59	7149.85	2919.71			61		M637T8	y
864		9.65958	3.27196	9.61765	0.00195867	0.0027436	UP	341.171	341.171	341.171	0.827	0.816333	0.828167	7693.73	7280.46	2008.88	70326.2	12955.6			71		M341T1_3	y
865		2.4644	-1.30124	-7.54375	0.00196031	0.00274512	DOWN	568.336	568.336	568.337	1.81533	1.7225	2.00883	2740.41	15482.4	2283.07	6282.42	858.395			97		M568T2	y
866		1.85148	-0.888678	-10.0336	0.00197444	0.00275818	DOWN	550.625	550.625	550.625	7.912	7.89667	7.924	48082.2	638697	58326.3	344966	5109.81			15		M551T8_2	n
867		4.00967	2.00348	10.047	0.00198706	0.00276979	UP	383.329	383.328	383.329	10.3227	10.2795	10.3808	40889.4	95282.2	4572.29	382050	56902.1			90		M383T10_3	y
868		2.57328	1.36361	8.32667	0.00198899	0.00277156	UP	442.336	442.336	442.336	1.01858	0.994167	1.043	2484.62	5459.8	574.564	14049.6	1981.58			76		M442T1_2	n
869		7.98574	2.99743	6.08854	0.00199527	0.00277732	UP	820.615	820.613	820.616	8.482	8.299	8.499	74805.9	24244.3	27995	194736	48505			101		M821T8_3	y
870		1.46719	-0.553052	-5.6763	0.00199871	0.00278047	DOWN	482.877	482.877	482.878	14.9725	14.9378	14.975	7919.48	55147.8	3460.66	37587.4	5128.92			96		M483T15	n
871		9.56055	3.25709	6.50956	0.00200218	0.00278363	UP	1339.19	1339.19	1339.19	11.235	11.229	11.245	3614.24	342.151	684.303	5294.64	1359.05			105		M1339T11	n
872		2.9953	1.5827	9.1088	0.00201563	0.00279589	UP	207.099	207.098	207.099	0.727583	0.727	0.733333	3753.99	7747.52	679.99	23206.2	3325.41			70		M207T1_3	y
873		3.26215	1.70582	7.84241	0.00202044	0.00280026	UP	248.197	248.196	248.198	1.82525	1.62533	1.842	1102.7	2022.9	372.185	6599.02	1106.08			97		M248T2	y
874		2.66924	-1.41643	-5.20788	0.00202204	0.00280171	DOWN	837.615	837.615	837.615	7.95	7.933	7.97333	276440	1.48183e+06	243879	555149	259173			61		M838T8	n
875		175.383	7.45437	10.1632	0.0020249	0.00280431	UP	591.505	591.504	591.506	1.53475	1.526	1.559	9451.78	407.687	273.702	83874.6	16423			43		M592T2	y
876		1.59114	-0.670058	-6.32147	0.00203248	0.00281116	DOWN	717.584	717.584	717.585	7.39917	7.384	7.41417	48251.5	605393	33321.2	380478	62875.3			28		M718T7_2	y
877		2.99763	1.58382	9.88056	0.00204363	0.00282122	UP	656.591	656.59	656.591	10.5303	10.5297	10.5487	32863.8	97160.8	3713.73	291252	39111.5			22		M657T11	n
878		2.5561	1.35394	7.09733	0.00204494	0.00282241	UP	761.65	761.649	761.652	11.2892	11.279	11.3255	7886	13946.2	2360.09	35647.9	5641.69			74		M762T11_2	y
879		1.64742	0.720206	5.1954	0.00205379	0.00283036	UP	872.538	872.537	872.538	7.65083	7.6445	7.67733	5426.94	38122.4	6948.5	62803.5	6479.96			26		M873T8_1	n
880		31.8001	4.99096	10.0045	0.00206428	0.00283975	UP	606.408	606.408	606.409	0.97875	0.96	1.01117	12307.6	2366.07	853.104	75241.2	14543.4			83		M606T1_3	y
881		2.69918	-1.43252	-5.92962	0.00208064	0.00285434	DOWN	1253.93	1253.93	1253.93	8.848	8.81517	8.849	1541.39	7690.15	1401.34	2849.07	838.117			32		M1254T9_1	n
882		10.7378	3.42463	7.06353	0.00208484	0.00285807	UP	984.885	984.884	984.888	11.739	11.5998	11.761	2469.52	866.259	921.178	9301.72	2203.67			122		M985T12	n
883		8.66243	3.11477	8.91053	0.00210316	0.00287429	UP	355.177	355.16	355.181	0.861083	0.7995	1.07717	30517.9	18008.5	6452.57	155998	30292.5			78		M355T1_4	y
884		17.8981	-4.16173	-8.0292	0.00210819	0.00287872	DOWN	908.233	908.232	908.235	8.24108	8.23567	8.25	3680.5	15746.8	3557.67	809.252	1089.65			56		M908T8	n
885		4.71521	2.23732	7.71821	0.00210979	0.00288013	UP	844.521	844.519	844.523	7.442	7.433	7.451	7267.83	6256.3	1936.38	29499.8	5703.28			18		M845T7	n
886		1.77969	0.831623	8.44231	0.00210979	0.00288013	UP	427.207	427.206	427.207	1.31783	1.2305	1.343	19036.2	116969	20897.2	208167	5485.6			138		M427T1_4	y
887		1342.23	10.3904	10.0286	0.00211064	0.00288088	UP	775.599	775.598	775.6	8.32408	8.315	8.333	93531.8	0	0	378777	75539.2			92		M776T8_2	y
888		10.4677	3.38787	8.27713	0.00211247	0.00288249	UP	734.439	734.437	734.443	0.944	0.944	0.944167	2103.41	631.207	388.806	6607.27	1390.67			83		M734T1	n
889		1.78763	0.838048	5.67233	0.00211846	0.00288775	UP	862.666	862.665	862.667	9.25017	9.231	9.26933	8457.57	22935.5	3490.99	41000.2	5327.51			21		M863T9_2	n
890		7.15782	2.83952	10.0016	0.00212664	0.00289493	UP	282.278	282.278	282.278	3.6685	3.622	3.73917	354893	399556	3233.46	2.85995e+06	491991			52		M282T4_1	y
891		2.02895	1.02073	9.55422	0.00212691	0.00289516	UP	268.262	268.262	268.262	3.38867	3.356	3.48933	10764.7	50424.8	1378.54	102309	10773.2			104		M268T3_1	y
892		2.07529	1.05331	5.17138	0.00212752	0.00289569	UP	437.329	437.328	437.33	1.34375	1.31	1.376	3092.93	10906.9	3354.96	22635	3052.42			138		M437T1_5	y
893		1.45835	0.544336	5.33252	0.00214024	0.0029068	UP	996.742	996.74	996.743	8.97392	8.96417	9.032	10524.1	60014.3	8152.92	87521.8	6322.02			59		M997T9_2	n
894		1.50668	0.591372	6.65992	0.00216534	0.00292859	UP	677.508	677.501	677.509	9.69183	9.68017	9.79767	4286.21	25350.7	1619.03	38195.4	3501.08			112		M678T10	y
895		2.51823	1.33241	9.47333	0.0021875	0.00294767	UP	786.598	786.597	786.598	8.18267	8.166	8.283	860805	5.81839e+06	1.85014e+06	1.4652e+07	234545			19		M787T8_1	y
896		2.81156	1.49137	5.6522	0.00219438	0.00295357	UP	240.231	240.23	240.231	3.63292	3.62583	3.64	1328.35	2566.9	1380.39	7216.98	895.488			52		M240T4_2	y
897		4.88282	2.28771	5.56407	0.00219896	0.00295749	UP	701.408	701.408	701.408	8.548	8.532	8.549	2869.26	2077.32	1619.54	10143.2	2404.75			53		M701T9	y
898		4.7977	2.26234	5.23345	0.00220901	0.00296606	UP	727.706	727.706	727.706	12.0678	12.0645	12.0712	1025.18	749.501	767.846	3934.35	944.34			170		M728T12	n
899		31.3601	4.97086	8.82004	0.00221385	0.00297018	UP	667.595	667.594	667.595	10.7047	10.6958	10.7147	4808.06	504.313	1008.63	22452.7	4873.65			36		M668T11_1	y
900		3.78077	1.91868	6.0972	0.0022167	0.0029726	UP	504.37	504.368	504.372	0.837833	0.81	0.865667	905.777	1085.93	475.232	4105.66	869.082			71		M504T1_2	n
901		1.71702	-0.779903	-7.72766	0.00221708	0.00297293	DOWN	812.612	812.611	812.612	8.15375	8.15	8.19633	760762	6.98279e+06	234172	4.06682e+06	717434			2		M813T8_2	y
902		1.32416	-0.40508	-6.11476	0.00222489	0.00297955	DOWN	152.07	152.07	152.07	0.750167	0.694167	0.787	9304.47	157334	11072.8	118818	6008.11			71		M152T1_2	y
903		2.43799	1.28569	7.66157	0.00222923	0.00298322	UP	275.199	275.199	275.199	0.86	0.86	0.878167	2096.49	9626.02	1139.74	23468.2	3428.94			78		M275T1_3	y
904		1.38671	-0.471665	-9.60284	0.00223165	0.00298527	DOWN	642.599	642.599	642.599	9.64758	9.63017	9.67983	157262	1.3605e+06	78679.2	981099	7311.7			51		M643T10_1	y
905		1.7519	-0.808922	-8.62698	0.00223232	0.00298584	DOWN	853.72	853.718	853.72	11.1285	11.1122	11.1443	63292.7	827112	80267.8	472122	18165.1			9		M854T11_1	y
906		1.72939	0.790264	7.9083	0.00223831	0.0029909	UP	841.708	841.707	841.708	9.5945	9.59133	9.59767	14427.5	135154	23851.7	233734	7255.28			51		M842T10_1	y
907		3.457	1.78952	7.52809	0.00223918	0.00299163	UP	876.707	876.705	876.708	10.5878	10.3423	10.6153	92910	183774	113354	635306	39255.4			14		M877T11_1	n
908		2.52494	1.33625	8.39622	0.00224362	0.00299537	UP	144.927	144.927	144.928	0.733333	0.711	0.746333	1683.27	3819.65	337.021	9644.38	1345.91			176		M145T1_1	y
909		1.8261	0.868763	5.77599	0.00225529	0.00300519	UP	1181.74	1181.74	1181.75	6.7925	6.58567	6.819	1542.95	4841.43	1183.03	8840.93	719.921			82		M1182T7	y
910		277.278	8.11519	9.80201	0.00225677	0.00300643	UP	772.619	772.618	772.62	8.316	8.315	8.31617	15754.9	0	0	78247.6	15965.6			92		M773T8_3	y
911		1.61425	0.690867	7.83188	0.00225815	0.00300758	UP	638.582	638.581	638.582	11.1829	11.179	11.195	23909.1	88480.2	4113.51	142829	13255.4			4		M639T11_2	n
912		12.8423	-3.68283	-7.53125	0.00226155	0.00301043	DOWN	1005.69	1005.69	1005.69	8.60592	8.582	8.64833	1376.59	5796.7	1395.65	239.725	479.45			53		M1006T9	n
913		16.6317	4.05586	8.13951	0.00227734	0.00302362	UP	742.562	742.562	742.567	7.95	7.949	7.9505	19727.7	6547.74	6731.36	110073	24531			61		M743T8_3	n
914		1.51769	-0.601877	-5.869	0.00227947	0.00302539	DOWN	143.001	143.001	143.001	1.64175	1.56833	1.71067	10402	575426	57746.9	379146	33751.4			49		M143T2_1	y
915		2.89159	1.53186	8.31228	0.00229555	0.00303874	UP	659.531	659.527	659.532	9.97475	9.84733	10.2472	34349.5	111305	12433.3	321848	49108.9			133		M660T10	n
916		1.82631	-0.868931	-7.12415	0.00229584	0.00303897	DOWN	593.592	593.592	593.593	9.18133	9.181	9.18683	4218.78	35164.8	1615.01	19254.6	4164.36			21		M594T9_1	y
917		1.97791	0.983975	7.26343	0.00229762	0.00304045	UP	852.684	852.681	852.689	9.67442	9.631	9.74767	13903	74017.6	6929.57	146400	18687.2			112		M853T10	y
918		2.40346	-1.26511	-6.31057	0.00229902	0.00304161	DOWN	862.625	862.625	862.626	7.96	7.95633	7.967	14779.2	72195.5	11948.1	30038.2	5979.52			61		M863T8_3	y
919		16402.4	14.0016	9.73591	0.0023019	0.00304399	UP	876.794	876.794	876.795	11.129	11.129	11.155	1.2168e+06	0	0	4.62875e+06	950862			9		M877T11_4	n
920		4.5754	2.1939	7.69799	0.00230203	0.0030441	UP	806.056	806.056	806.057	7.633	7.6	7.63383	2740.8	2415.75	684.604	11053	2137.05			26		M806T8	n
921		1.75531	-0.811727	-6.37958	0.00230713	0.0030483	DOWN	258.109	258.109	258.11	0.804417	0.782667	0.846333	4380.24	66924.6	8111.68	38126.9	3963.19			71		M258T1_2	y
922		3.29823	1.72169	8.58731	0.00232219	0.0030607	UP	868.61	868.61	868.611	8.58225	8.5655	8.599	11291.7	13460.1	7038.42	44394.7	1538.99			53		M869T9_2	y
923		3.83536	-1.93936	-8.82483	0.00232732	0.0030649	DOWN	761.215	761.215	761.216	8.93175	8.93017	8.948	5806.68	35661.4	5870.24	9298.07	1112.94			59		M761T9_2	n
924		3.39162	1.76197	9.55067	0.00232955	0.00306673	UP	346.271	346.271	346.271	2.16667	2.158	2.17533	3809.59	12132.9	444.317	41150	6060.21			97		M346T2	y
925		1.46673	-0.552601	-5.05436	0.0023336	0.00307004	DOWN	866.535	866.533	866.537	7.93567	7.916	7.973	5213.29	44760.9	3908.09	30517.5	4061.06			15		M867T8_1	n
926		2.14112	-1.09836	-5.16282	0.0023455	0.00307976	DOWN	690.568	690.567	690.568	9.82783	9.797	9.835	13264.9	78296.1	12513.8	36567.9	10232.7	[21][M+1]+		50		M691T10_1	n
927		1.51831	-0.602467	-5.0651	0.0023571	0.00308918	DOWN	102.127	102.127	102.128	14.9733	14.9727	14.9738	2658.18	14769.9	1341.09	9727.82	1471.44			96		M102T15	y
928		1.56842	0.649313	6.41496	0.00236092	0.00309229	UP	297.241	297.241	297.242	10.086	10.0633	10.1055	11431	56508.4	4314.02	88629	9037.41			110		M297T10_1	y
929		2.01446	1.01039	7.61773	0.0023623	0.0030934	UP	711.564	711.564	711.564	9.78308	9.77617	9.817	25263.5	120338	30500.1	242415	9849.03			146		M712T10_1	y
930		1.37904	0.463661	5.61197	0.00236327	0.00309419	UP	194.114	194.114	194.115	0.72225	0.683833	0.769167	10983.2	48558.1	5538.45	66963.3	3514.25			70		M194T1_2	y
931		3.79348	1.92352	8.88172	0.00236703	0.00309723	UP	455.291	455.291	455.291	4.488	4.438	4.538	11391.2	55780.9	6092.03	211604	34555.5			135		M455T4	y
932		1.72872	0.789706	5.76004	0.00237189	0.00310116	UP	469.359	469.353	469.361	6.818	6.801	6.91783	11793.7	55264	7166.43	95536.2	12007.3			82		M469T7_2	y
933		2.66952	-1.41658	-5.21566	0.00237956	0.00310735	DOWN	968.559	968.556	968.569	7.98175	7.966	7.99	1936.34	13570.1	2571.22	5083.37	1994.89			16		M969T8_2	y
934		1.76806	0.822168	7.04437	0.00239629	0.0031208	UP	744.585	744.584	744.586	8.40008	8.382	8.46633	244551	1.26028e+06	99277.1	2.22825e+06	256263			44		M745T8_2	y
935		1.18943	0.25027	5.06548	0.0024011	0.00312465	UP	413.264	413.264	413.265	5.32317	5.2855	5.39483	151886	1.07565e+06	60279.7	1.27941e+06	53278.8			72		M413T5_1	y
936		3.05706	-1.61215	-5.70521	0.00240291	0.00312609	DOWN	308.953	308.951	308.956	0.694	0.651333	0.728167	5510.14	28948.8	3537.63	9469.49	5840.81			70		M309T1_2	y
937		2.1506	1.10474	6.83972	0.00241011	0.00313184	UP	839.69	839.688	839.691	9.19767	9.18517	9.198	15035.7	54427	16929.6	117051	6979.31			21		M840T9_2	n
938		2.6552	1.40882	9.27827	0.00241105	0.00313259	UP	137.096	137.095	137.096	0.893333	0.827	0.908333	8575.52	38899.7	1494.63	103287	13798.3			78		M137T1_1	y
939		1.83738	0.877652	5.60442	0.00241181	0.0031332	UP	299.305	299.304	299.305	3.62442	3.622	3.64	2009.76	8169.41	1300.91	15010.3	2065.76			52		M299T4_2	y
940		5.45768	2.44829	9.23626	0.00242111	0.00314139	UP	485.249	485.249	485.25	2.425	2.39117	2.458	3728.92	10128.1	1103.68	55276	9713.73			98		M485T2	y
941		34.1475	5.09371	9.37475	0.00246528	0.00318	UP	608.277	608.276	608.277	3.9555	3.939	3.972	3219.92	204.915	140.662	9406.45	1958			41		M608T4	y
942		1.82912	0.871147	6.10514	0.00246954	0.0031837	UP	892.553	892.552	892.553	8.41617	8.399	8.48333	7292.37	30135.6	3757.3	55121.5	7271.87			44		M893T8	n
943		1.47067	-0.556473	-6.21401	0.00247978	0.00319258	DOWN	1159.99	1159.99	1159.99	8.832	8.83017	8.848	54669.6	251057	11509.3	170709	23157.8	[55][M]+		32		M1160T9_3	n
944		1.75955	-0.815203	-5.55843	0.00250033	0.00321032	DOWN	1157.98	1157.97	1157.98	8.8485	8.83017	8.965	1839.48	18166.2	1503.93	10324.4	2387.39			32		M1158T9	n
945		1.75779	-0.813762	-7.35117	0.00250105	0.00321094	DOWN	879.735	879.735	879.736	11.162	11.1143	11.1878	134362	1.20036e+06	133311	682878	45270.5			4		M880T11_1	y
946		8.82118	3.14097	7.70729	0.00250647	0.00321561	UP	1279.19	1279.19	1279.19	11.5069	11.4953	11.528	4497.18	1752.44	1013.85	15458.6	3409.1			55		M1279T12	n
947		4.12577	2.04466	6.41167	0.00251261	0.00322088	UP	658.608	658.606	658.609	10.6127	10.5962	10.6313	22065.8	28016.8	11464	115591	24795.2			8		M659T11_2	y
948		3.36137	1.74905	7.63485	0.00251981	0.00322705	UP	456.27	456.269	456.27	0.911167	0.894	0.931	2253.5	5398.46	972.405	18146.2	3194.65			78		M456T1	y
949		3.27549	1.71171	8.06021	0.00253247	0.00323788	UP	799.663	799.662	799.664	8.89833	8.831	8.982	133552	692577	96168.6	2.26853e+06	379035			59		M800T9_1	y
950		38.2337	5.25677	8.47738	0.0025406	0.00324481	UP	684.659	684.659	684.661	11.611	11.6102	11.6122	18300.4	1481.47	2962.94	64734.2	14625.6			20		M685T12_2	n
951		1.9865	0.990232	7.68062	0.00254178	0.00324582	UP	86.0962	86.096	86.0965	0.722333	0.694	0.789	3532.78	21410.9	1564.83	42532.9	5272.76			70		M86T1	y
952		2.03383	1.0242	7.338	0.00254273	0.00324663	UP	831.628	831.627	831.629	8.274	8.249	8.28217	2221.53	10843.7	975.774	22054.2	2895.47			56		M832T8_1	n
953		2.06263	1.04448	5.32214	0.00255063	0.00325335	UP	196.094	196.093	196.095	0.526833	0.493833	0.733333	3240.2	4925.67	1123.23	10159.8	1614.69			140		M196T1_3	y
954		3.28567	1.71619	8.00101	0.00256679	0.00326705	UP	655.617	655.617	655.618	11.2789	11.278	11.2832	36380.7	62739.6	34719.9	206142	8914.54	[14][M+1]+		74		M656T11	n
955		13.1796	3.72024	9.22473	0.00257176	0.00327125	UP	448.319	448.318	448.319	3.69858	3.69117	3.706	8585.6	1827.34	367.055	24083.6	4811.36			52		M448T4_2	y
956		3.53936	1.82349	6.07695	0.0025745	0.00327357	UP	810.587	810.587	810.588	7.201	7.184	7.218	7220.15	10418.9	3960.2	36876.2	7754.75	[42][M]+		38		M811T7	y
957		909.513	-9.82895	-9.36866	0.00257576	0.00327464	DOWN	880.738	880.738	880.739	10.9795	10.9747	11.0028	61702.6	256664	54792	0	0			57		M881T11_2	n
958		50.2057	-5.64978	-9.31098	0.00259509	0.00329091	DOWN	716.225	716.223	716.226	6.58525	6.5685	6.60267	3704.24	22504.5	4734.6	448.245	170.925			58		M716T7_3	y
959		2.34348	1.22865	7.7798	0.00259737	0.00329282	UP	758.565	758.565	758.566	7.61742	7.584	7.634	450564	1.64128e+06	152512	3.84631e+06	545958			26		M759T8_1	y
960		2.21815	1.14936	5.79542	0.00259833	0.00329363	UP	558.393	558.391	558.396	1.42583	1.393	1.427	1734.17	3434.42	1258.54	7618.08	707.509			43		M558T1_2	y
961		1.63953	0.713282	7.20914	0.00260555	0.00329969	UP	634.379	634.376	634.384	0.9265	0.894167	0.964167	6592.67	17014	988.177	27895	2852.33			78		M634T1	n
962		1.44407	0.530138	8.5651	0.00260841	0.00330208	UP	197.1	197.1	197.1	0.761833	0.744	0.770833	48141.6	490186	9095.34	707861	50008			71		M197T1_2	y
963		1.36623	-0.450205	-5.13176	0.00261033	0.00330369	DOWN	272.794	272.793	272.794	0.544	0.5425	0.561	1089.22	5400.42	447.648	3952.78	343.397			140		M273T1_1	n
964		1.33565	-0.417546	-5.07595	0.00262251	0.00331386	DOWN	150.055	150.055	150.055	0.770833	0.768	0.779667	2778.61	35782.5	2771.03	26790.3	2207.88			71		M150T1_2	y
965		3.10553	1.63484	4.93802	0.00263596	0.00332506	UP	549.375	549.373	549.378	1.01	0.977	1.043	1641.8	1969.24	1151.13	6115.52	1222.72			76		M549T1_3	y
966		3.26273	1.70608	9.24491	0.00264235	0.00333037	UP	811.101	811.099	811.102	8.6485	8.632	8.649	5319.81	11511.7	228.7	37559.7	5630.45			53		M811T9	n
967		1.43055	-0.516572	-5.52297	0.00265033	0.00333698	DOWN	740.519	740.519	740.52	7.13383	7.118	7.135	16744.4	215682	19978.8	150768	12386.1			81		M741T7_1	y
968		1.78429	-0.835354	-5.91918	0.00265176	0.00333817	DOWN	479.478	479.478	479.478	7.62258	7.59517	7.65	1211.98	10441.7	728.006	5852	1369.29			26		M479T8	y
969		1.27799	-0.353877	-5.01242	0.00265317	0.00333933	DOWN	281.246	281.245	281.246	0.406583	0.404167	0.409	1626.29	11218.3	747.67	8778.06	623.714			219		M281T0	y
970		19.9457	4.31801	9.22647	0.00265952	0.00334458	UP	303.23	303.23	303.23	1.485	1.47567	1.493	8868	4278.32	695.964	85334.1	17556.5			43		M303T1_5	y
971		17.4718	4.12696	9.25381	0.00267022	0.0033538	UP	511.516	511.515	511.516	3.67417	3.672	3.689	1447.89	0	0	4930.53	1065.62			52		M512T4	n
972		2.46295	1.30039	8.10742	0.0026945	0.00337464	UP	330.203	330.201	330.204	0.937	0.890167	0.96	6209.21	39071.4	3152.3	96231.1	13743.7			83		M330T1_1	y
973		2.32509	-1.21729	-4.91571	0.00269576	0.00337572	DOWN	747.605	747.604	747.605	8.22783	8.22	8.23567	70117.5	227590	36170.1	97884.6	38426.6			24		M748T8_3	n
974		3.35678	-1.74708	-7.29534	0.00270116	0.00338033	DOWN	192.028	192.026	192.028	0.508583	0.478	0.511	10331.6	40102.9	7337.27	11946.8	2397.11			80		M192T1_1	y
975		3.13114	-1.64669	-8.68789	0.00270318	0.00338205	DOWN	1033.72	1033.72	1033.72	9.085	9.03117	9.09767	1466	8471.06	1312.62	2705.42	196.765			35		M1034T9	n
976		2.88351	1.52782	5.60534	0.00273976	0.00341323	UP	818.056	818.055	818.057	7.6	7.55	7.617	2198.22	2355.12	803.009	6790.99	1363.9			155		M818T8_2	n
977		2.62759	-1.39374	-5.76075	0.00274765	0.00341992	DOWN	750.541	750.54	750.545	7.77583	7.764	7.784	6537.46	37960.7	7142.82	14446.9	3952.42			23		M751T8	y
978		97.0108	6.60007	9.15066	0.00275899	0.00342952	UP	771.623	771.622	771.624	8.332	8.332	8.333	8171.89	0	0	27376.4	5983.48			92		M772T8_4	y
979		7.45591	2.89838	8.36411	0.00275968	0.0034301	UP	501.251	501.251	501.252	1.127	1.04417	1.17867	6379.43	5761.35	1644.89	42956.1	8740.46			121		M501T1_1	y
980		3.21546	-1.68503	-6.17641	0.00277715	0.00344482	DOWN	637.555	637.55	637.556	8.66383	8.482	8.815	13812.3	123060	11760	38271.4	24809.6			7		M638T9	y
981		5.09696	2.34964	8.85073	0.00278521	0.0034516	UP	321.161	321.16	321.161	2.425	2.40817	2.4255	5552.11	18514.3	1809.12	94366.7	17044.6			98		M321T2_1	y
982		10.8976	3.44593	7.73426	0.00278736	0.0034534	UP	1490.1	1490.1	1490.11	7.459	7.434	7.468	1953.39	827.14	592.959	9782.64	2238.6			64		M1490T7	n
983		2.15337	1.10659	5.85977	0.00278764	0.00345364	UP	182.115	182.114	182.117	0.70825	0.694	0.753667	2907.7	5346.04	984.546	11512	1859.99			70		M182T1	y
984		3.1424	-1.65187	-7.07204	0.00278925	0.00345499	DOWN	536.434	536.431	536.435	10.3082	10.297	10.3428	2467.34	13283.3	2420.18	4227.11	837.904			90		M536T10	n
985		1.98387	0.988316	6.2003	0.00279753	0.00346193	UP	807.634	807.629	807.646	8.77367	8.648	8.88183	109455	210953	60631.2	418503	28389.3			91		M808T9_1	y
986		1.9869	-0.990521	-4.96723	0.00280399	0.00346733	DOWN	813.489	813.489	813.489	5.01067	5.00317	5.01817	1210.89	7213.07	1112.99	3630.31	917.732			62		M813T5	y
987		1.80298	0.850384	5.64074	0.002828	0.00348735	UP	740.629	740.628	740.632	9.15792	9.14817	9.181	8832.28	26395.3	3725.94	47590.2	6526.23			111		M741T9	n
988		3.11602	1.63971	5.89553	0.00282851	0.00348778	UP	322.062	322.062	322.063	0.661	0.651333	0.678167	1282.83	1805.52	596.564	5626.06	1150.62			70		M322T1_1	y
989		71.9306	6.16853	9.06902	0.00283204	0.00349071	UP	909.858	909.857	909.859	11.7001	11.6938	11.711	5193.01	0	0	20298.8	4476.51			128		M910T12_2	n
990		1.3339	0.415648	4.96845	0.0028435	0.00350022	UP	762.543	762.54	762.547	7.118	7.101	7.152	32141.6	161579	13695.4	215530	16854.8			81		M763T7_1	n
991		161.421	7.33469	9.04916	0.0028502	0.00350576	UP	712.691	712.69	712.691	11.8692	11.8402	11.877	13831.2	0	0	45553	10067.9			108		M713T12	n
992		1.93069	0.949114	8.68757	0.00285237	0.00350756	UP	621.444	621.443	621.445	8.848	8.83267	8.91633	9841.15	56289	11968.5	108676	1485.13			32		M621T9_3	y
993		15.9102	-3.99188	-9.01341	0.00288327	0.0035339	DOWN	946.601	946.6	946.605	8.12133	8.12117	8.133	1735.13	4489.84	996.259	0	0			2		M947T8_2	n
994		287.486	8.16735	9.00055	0.00289502	0.00354387	UP	585.529	585.529	585.53	3.9305	3.922	3.939	81826.2	1928.83	425.921	554511	122788			41		M586T4_2	y
995		9.23802	3.20758	6.63914	0.00291133	0.00355766	UP	677.554	677.551	677.555	6.985	6.934	7.085	5597.07	3321.75	3012.74	30686.4	7673.17			136		M678T7	y
996		2.84477	1.50831	7.87748	0.0029248	0.00356903	UP	524.333	524.326	524.337	0.830833	0.8215	0.894	2169.51	4933.2	523.051	14033.8	2250.55			71		M524T1	y
997		5.5174	2.46399	7.68552	0.00292917	0.0035727	UP	250.212	250.209	250.212	2.508	2.3345	2.541	5882.68	9392.15	2741.72	51820.2	10695.2			48		M250T3	n
998		3.75876	1.91026	8.12754	0.00295562	0.00359489	UP	824.61	824.61	824.611	8.216	8.216	8.21633	32991.6	56346.9	37604.5	212060	7356.75			24		M825T8_2	y
999		2.89289	1.53251	6.3467	0.00297583	0.00361177	UP	205.193	205.192	205.193	1.12817	1.093	1.16	1677.04	5868.59	1381.35	16977.2	3216.51			121		M205T1_3	y
1000		2.29757	1.20011	6.80108	0.00297593	0.00361185	UP	603.403	603.398	603.407	5.39133	5.3305	5.53733	3340.6	22408.7	8032.55	51485.5	2931.22			145		M603T5	y
1001		1.32051	-0.401091	-4.84064	0.00297636	0.0036122	DOWN	467.407	467.407	467.408	9.04817	9.03033	9.05133	6201.83	50426.2	3372.41	38187	3768.08			79		M467T9_1	y
1002		1.70387	-0.768813	-8.73978	0.00297981	0.00361508	DOWN	1054.29	1054.29	1054.29	9.95758	9.94733	9.9695	33411.6	211420	1708.07	124083	19913.1			133		M1054T10_1	n
1003		1.20679	0.271173	7.03752	0.0029848	0.00361923	UP	235.056	235.056	235.056	0.76175	0.728167	0.770833	5005.4	36943.8	2059.88	44583.3	685.963			71		M235T1_2	y
1004		2.47606	1.30805	6.38694	0.00299135	0.00362468	UP	399.318	399.317	399.318	1.06	1.04683	1.06117	1850.82	5242.37	942.21	12980.4	2232.4			76		M399T1_3	y
1005		21.72	4.44095	8.84013	0.00300969	0.00363987	UP	448.319	448.319	448.32	4.0055	4.0045	4.006	8326.64	1225.11	239.752	26609.5	5737.97			119		M448T4_1	y
1006		1.51586	-0.600141	-5.02465	0.00302294	0.00365082	DOWN	488.498	488.496	488.5	8.94875	8.9325	8.965	1042.48	6079.61	490.301	4010.65	661.659			59		M488T9	n
1007		1.90242	0.927833	6.22978	0.00303216	0.00365841	UP	719.568	719.566	719.569	11.195	11.179	11.304	5146.07	20616.1	2417.87	39220.4	5461.42			4		M720T11_2	y
1008		2.13829	1.09646	5.54118	0.00303348	0.00365951	UP	318.003	318.002	318.003	0.697417	0.677	0.711167	1087.96	2663.26	543.635	5694.82	949.589			70		M318T1_1	y
1009		5.07643	2.34382	6.34961	0.00303628	0.00366181	UP	632.256	632.253	632.256	3.922	3.905	3.922	1660.3	1985.52	994.893	10079.4	2347.26			41		M632T4	y
1010		1.82169	-0.865281	-6.68412	0.00305209	0.00367479	DOWN	230.185	230.184	230.185	0.629583	0.544	0.733333	1797.8	20108.7	951.432	11038.4	2541.73			84		M230T1	y
1011		2.05717	-1.04066	-5.9269	0.00305558	0.00367765	DOWN	691.413	691.412	691.417	5.00267	4.969	5.03567	2014.08	17337.4	2698	8427.78	1326.6			62		M691T5_1	y
1012		3.53176	-1.82039	-4.86782	0.00306022	0.00368145	DOWN	1468.12	1468.11	1468.12	7.69908	7.69817	7.7	2345.52	4730.53	910.332	1268.87	1092.76			113		M1468T8	n
1013		18.9246	4.24219	8.81969	0.00306643	0.00368653	UP	422.34	422.339	422.34	6.6685	6.668	6.685	14237.1	13375.1	800.808	253120	54359.9			58		M422T7	y
1014		4.02068	2.00744	5.98378	0.00306677	0.0036868	UP	169.058	169.057	169.058	0.528	0.51	0.768	7853.85	20767.9	9082.53	83501.1	18898.5			140		M169T1_2	y
1015		2.25945	-1.17597	-4.89362	0.00307456	0.00369317	DOWN	607.387	607.387	607.388	8.26717	8.266	8.26833	1233.36	2359.34	417.989	1044.21	337.9			56		M607T8_4	y
1016		175.618	7.4563	8.78276	0.00309667	0.00371117	UP	323.198	323.198	323.198	1.12808	1.127	1.177	30936.3	3395.54	3095.67	596317	134984			121		M323T1_5	y
1017		1.29886	-0.377246	-5.06649	0.00309754	0.00371187	DOWN	826.691	826.691	826.692	10.7227	10.7113	10.7475	55485.3	355063	18668.7	273365	26297.6	[47][M+1]+		36		M827T11	n
1018		2.27451	-1.18556	-4.87518	0.00309784	0.00371212	DOWN	786.667	786.665	786.668	11.0725	11.0458	11.3255	4359.7	13382.2	1945.73	5883.53	2382.74			9		M787T11	n
1019		1.35338	0.436565	4.86265	0.00312345	0.00373532	UP	564.358	564.356	564.36	14.9637	14.956	14.9715	1607.58	8370.85	940.84	11328.9	771.402			96		M564T15	n
1020		3.34566	1.74229	7.38783	0.00316675	0.00377433	UP	1010.9	1010.9	1010.9	11.7491	11.5108	11.761	2218.69	2866.46	1756.68	9590.18	476.713			99		M1011T12	n
1021		4.74764	2.24721	7.93538	0.0031669	0.00377446	UP	665.582	665.581	665.582	10.3135	10.3132	10.3152	19096.4	22089.9	4043.83	104875	20469.1			90		M666T10_2	y
1022		1.88055	0.911158	5.23491	0.00316797	0.00377543	UP	494.777	494.774	494.779	0.638333	0.594333	0.699333	2132.5	5401.02	1530.33	10156.9	979.57			84		M495T1_1	n
1023		3.17792	1.66808	7.1404	0.00317404	0.00378088	UP	836.164	836.162	836.165	9.08958	9.081	9.09817	1503.97	3197.5	1866.76	10161.4	565.608	[49][M+1]2+		35		M836T9_5	n
1024		1.69048	0.757436	6.24016	0.00317996	0.00378618	UP	754.773	754.771	754.775	10.4803	10.4608	10.4987	4235.76	28176	2456.96	47631	5730.95			5		M755T10_2	y
1025		6.80284	-2.76614	-5.12558	0.00318612	0.0037917	DOWN	810.089	810.088	810.089	7.93067	7.90717	7.933	2370.38	9325.74	2618.99	1229.76	1766.49			15		M810T8_4	n
1026		1.33806	0.420137	4.75061	0.00320995	0.003813	UP	487.047	487.046	487.047	0.685583	0.677	0.694167	1311.49	5579.76	583.345	7466.03	538.823			70		M487T1_2	y
1027		20.5432	4.36059	8.5537	0.00322815	0.0038292	UP	587.382	587.381	587.382	2.4245	2.408	2.4255	3525.74	2030.08	665.279	41704.2	9252.6			98		M587T2	y
1028		2.78446	-1.4774	-5.33047	0.00325082	0.00384933	DOWN	767.716	767.714	767.718	9.47908	9.46583	9.49233	3445.5	6535.25	1345.5	2347.05	811.783			85		M768T9_2	y
1029		2.47704	1.30862	8.30855	0.00325099	0.00384949	UP	729.577	729.577	729.578	9.79742	9.797	9.79783	3739.43	5601.98	247.996	13876.4	1976.27			50		M730T10	y
1030		5.81312	2.53931	8.50649	0.00325495	0.00385299	UP	625.387	625.387	625.392	1.01317	0.961167	1.06	3348.88	4002.9	356.26	23269.3	4515.78			76		M625T1_2	y
1031		6.56746	2.71534	7.87989	0.00326151	0.0038588	UP	647.491	647.486	647.493	1.06117	1.0475	1.0825	13608.2	10529.4	2843.89	69151.2	14604.5			76		M647T1	n
1032		1.55677	0.638556	4.74281	0.00327837	0.0038737	UP	284.993	284.992	284.995	0.716667	0.493833	0.7515	3428.42	16265.4	2839.87	25321.4	2553.2			70		M285T1_3	y
1033		2.31069	1.20832	6.44084	0.00329137	0.00388516	UP	748.654	748.649	748.656	10.257	10.2248	10.363	16092.1	57851.3	8542.45	133677	21940.9			169		M749T10	y
1034		2.79047	-1.48051	-6.07207	0.00331792	0.0039085	DOWN	778.577	778.575	778.578	8.12133	7.966	8.16333	13110.9	87619.5	7523.04	31399.6	16920.5			2		M779T8	y
1035		4.16208	2.0573	5.93454	0.00334788	0.00393472	UP	717.583	717.58	717.585	7.66742	7.666	7.97333	68181.3	174103	78320.7	724629	168191			26		M718T8	y
1036		1.57522	-0.655551	-7.52301	0.00339209	0.00397319	DOWN	886.779	886.778	886.78	11.1503	11.1122	11.204	98624.1	1.24044e+06	117312	787475	27193.4			4		M887T11	n
1037		13.7696	-3.78341	-7.83464	0.00339801	0.00397832	DOWN	633.15	633.147	633.151	4.64767	4.63	4.71367	1677.85	6709.08	1561.54	487.24	290.252			162		M633T5	y
1038		7.47381	2.90184	7.88626	0.00340212	0.00398188	UP	509.28	509.279	509.28	1.07708	1.077	1.07717	3340.06	2207.86	633.062	16501.1	3569.15			76		M509T1_2	y
1039		10.8886	-3.44475	-7.05382	0.00341093	0.00398951	DOWN	1072.3	1072.3	1072.3	8.033	8.02267	8.055	17033.3	103985	25687.4	9549.92	7555.96			29		M1072T8_2	n
1040		2.22765	1.15552	4.67609	0.00341943	0.00399685	UP	606.503	606.502	606.503	7.958	7.949	7.9665	3217.47	3160.75	1192.7	7041.05	1154.05			61		M607T8_2	n
1041		12.5646	3.65129	7.45532	0.00343305	0.0040086	UP	499.235	499.235	499.235	0.985	0.96	1.01	4905.51	654.789	469.028	8227.17	1976.52			76		M499T1_2	y
1042		1.4413	0.527367	4.6734	0.00343643	0.00401152	UP	373.201	373.2	373.202	1.30117	1.2635	1.31667	3350.25	20569.3	2806.29	29646.4	2686.05			69		M373T1_6	y
1043		2.82347	1.49747	6.6892	0.00344641	0.00402011	UP	803.627	803.625	803.63	8.499	8.482	8.515	5730.12	4622.65	814.395	13051.9	2385.05			65		M804T8_1	n
1044		47.9544	5.58359	8.44121	0.0034765	0.00404593	UP	784.54	784.539	784.541	1.4185	1.41	1.427	2948.56	294.712	72.3103	14132.7	3277.89			43		M785T1	n
1045		5.50962	2.46195	4.72433	0.00349138	0.00405865	UP	907.603	907.602	907.603	7.184	7.184	7.184	6363.16	3975.17	5106.95	22679.1	6051.08			38		M908T7	n
1046		1.53831	-0.621349	-5.43391	0.00351468	0.00407852	DOWN	195.102	195.101	195.102	0.9285	0.894	1.0145	13785.9	81873.3	9230.63	53222.8	5098.46			78		M195T1_2	y
1047		1.3714	0.455645	7.825	0.00351837	0.00408166	UP	407.222	407.222	407.223	0.661167	0.647167	0.668167	1085.11	3690.95	59.8463	5061.75	345.216			70		M407T1_3	y
1048		4.13207	2.04687	4.85761	0.00352563	0.00408784	UP	669.634	669.633	669.634	11.5448	11.5327	11.669	401413	360585	373393	1.49025e+06	277322			46		M670T12_2	y
1049		1.36589	-0.449844	-4.68447	0.00354802	0.00410683	DOWN	685.602	685.597	685.604	9.26717	9.26433	9.2715	4618.83	40430.4	3037.83	29600	3486.06			39		M686T9_1	n
1050		5.14377	2.36283	6.75148	0.00356145	0.00411819	UP	120.94	120.94	120.94	0.694083	0.694	0.694167	717.655	684.424	258.696	3520.52	799.32			70		M121T1_1	n
1051		5.14749	2.36387	7.56327	0.00359751	0.00414859	UP	213.02	213.019	213.021	0.711083	0.700667	0.727	1255.29	1380.34	304.782	7105.26	1482.88			70		M213T1_1	y
1052		14.8671	3.89405	7.42677	0.00361396	0.0041624	UP	704.574	704.572	704.574	3.939	3.90617	3.956	1256.25	803.269	656.105	11942.3	2927.06			41		M705T4	y
1053		1.45753	-0.543524	-7.39149	0.0036158	0.00416394	DOWN	895.723	895.721	895.724	6.51917	6.51833	6.55283	4786.15	51559.2	4268.7	35374.4	978.005			93		M896T7_1	n
1054		37.8612	5.24265	8.28196	0.00363008	0.0041759	UP	533.497	533.497	533.498	3.373	3.356	3.37933	3011.98	55.7893	111.579	10125.5	2429.17			104		M533T3	y
1055		18.1857	-4.18474	-7.92898	0.00363025	0.00417604	DOWN	872.289	872.288	872.29	8.70708	8.69817	8.716	1859.33	5615.1	1378.23	97.1147	194.229			7		M872T9_2	n
1056		1.39647	-0.481783	-4.65479	0.00363062	0.00417635	DOWN	985.703	985.701	985.704	10.1902	10.1635	10.3985	7348.91	62523	5721.79	44772.2	5042.84			124		M986T10	n
1057		1.59491	-0.673479	-7.71743	0.00365268	0.00419477	DOWN	621.444	621.443	621.445	8.58942	8.565	8.599	13183.6	126628	2114.28	79395.1	12056.7			53		M621T9_2	y
1058		10.3407	-3.37026	-7.83257	0.00368136	0.00421863	DOWN	573.485	573.484	573.486	11.2635	11.2342	11.2928	45396.6	315616	71970.2	30521.7	10941.1			73		M573T11_2	y
1059		3.84626	1.94346	7.13909	0.00368424	0.00422102	UP	734.566	734.565	734.567	8.05917	7.999	8.2965	825030	2.73331e+06	546811	1.0513e+07	2.10976e+06			29		M735T8_1	y
1060		2.00342	1.00247	4.62842	0.00368688	0.00422321	UP	132.075	132.073	132.076	0.503333	0.492667	0.511	26598.7	46057.7	14846.8	92273	13356.1			80		M132T1_1	y
1061		8.41167	3.07239	7.35177	0.00371613	0.00424742	UP	606.459	606.459	606.459	1.40158	1.39317	1.41	1636.93	768.177	340.802	6461.65	1510.91			77		M606T1_4	n
1062		2.25922	1.17582	7.90837	0.00372004	0.00425065	UP	261.221	261.221	261.221	1.5595	1.559	1.56	5257.72	54621.4	2281.52	123401	17244			43		M261T2	y
1063		800.583	9.64491	8.25226	0.00372613	0.00425567	UP	862.779	862.778	862.78	11.24	11.212	11.245	63560.1	0	0	225924	54754.5			105		M863T11_2	n
1064		1.52086	-0.604885	-8.13808	0.00373363	0.00426185	DOWN	661.533	661.533	661.534	9.44817	9.431	9.68067	50101.6	497985	3023.19	327437	41804.4			85		M662T9	y
1065		1.27055	-0.345455	-6.83259	0.00374444	0.00427075	DOWN	697.553	697.551	697.554	8.84	8.83017	8.848	3726.54	22435.2	399.155	17657.8	1340.22			32		M698T9	y
1066		5.344	2.41792	7.58152	0.00374698	0.00427283	UP	774.597	774.596	774.602	8.53017	8.399	8.649	239620	383273	431714	2.04821e+06	80795.6			65		M775T9_1	y
1067		3.20944	-1.68232	-5.52947	0.00374802	0.00427369	DOWN	897.692	897.69	897.692	10.246	10.2312	10.2747	17457.6	48052.4	10650.9	14972.2	5451.57			109		M898T10	y
1068		5.694	2.50944	7.9276	0.0037517	0.00427672	UP	771.582	771.579	771.582	8.05775	8.033	8.066	25671	18595.2	2702.08	105881	21854.4			29		M772T8_2	y
1069		1.26214	0.335877	4.59457	0.00376393	0.00428675	UP	948.796	948.793	948.802	10.9201	10.8533	11.0462	10994.9	57247.6	4785.23	72254.8	4447.03			1		M949T11	n
1070		4.2434	2.08522	7.54143	0.0037706	0.00429222	UP	604.443	604.441	604.447	1.36017	1.343	1.576	2766.15	4098.9	661.83	17393.3	3463.01			138		M604T1_2	y
1071		2.30263	1.20328	5.58899	0.00377424	0.0042952	UP	450.229	450.227	450.231	0.912833	0.865667	0.96	947.327	2108.18	437.694	4854.35	879.851			78		M450T1_1	y
1072		1.94069	-0.956567	-5.88632	0.00378409	0.00430326	DOWN	730.533	730.533	730.534	6.718	6.6685	6.736	19989.6	277230	41779.8	142852	18414.6			117		M731T7_2	y
1073		2.19377	-1.13341	-6.04942	0.00378796	0.00430642	DOWN	890.643	890.643	890.643	7.62958	7.62767	7.6315	1951.05	6601.33	1097.79	3009.13	453.096			26		M891T8_3	y
1074		1.6935	0.760007	6.37363	0.00384302	0.00435239	UP	200.04	200.039	200.04	0.7175	0.560333	0.769167	5725.19	32513.1	6662.08	55060.8	2382.67			70		M200T1_2	y
1075		10.5463	3.39867	8.06422	0.00388649	0.00438844	UP	658.608	658.608	658.609	10.8535	10.8293	10.9128	23243.8	19728.6	2710.18	208065	46630.3			1		M659T11_1	y
1076		1.4703	-0.556109	-6.82081	0.00390405	0.00440295	DOWN	772.58	772.579	772.58	7.65	7.63383	7.7	39332.9	483559	43592.6	328885	12515.5			26		M773T8_1	y
1077		46.4966	5.53905	8.1158	0.00391052	0.00440828	UP	802.689	802.689	802.689	10.8873	10.8793	10.8953	4569.51	0	0	13121.3	3233.52			1		M803T11	n
1078		2.10181	1.07163	6.80961	0.00391604	0.00441283	UP	559.069	559.067	559.071	0.677583	0.661	0.683833	1675.12	2466.65	767.078	5184.42	220.773			70		M559T1	y
1079		251.848	7.97641	8.09554	0.0039377	0.00443064	UP	563.547	563.547	563.548	3.922	3.922	3.939	37953.9	993.76	399.667	250277	61584			41		M564T4_1	y
1080		4.6161	2.20667	6.10957	0.00396757	0.00445511	UP	596.387	596.386	596.388	1.34325	1.18733	1.41	4109.99	10875.5	4679.7	50202.2	11993.2			138		M596T1	n
1081		1.34894	-0.431826	-4.6738	0.00397094	0.00445787	DOWN	870.749	870.749	870.75	10.6147	10.5633	10.8127	2123912	1.58961e+07	1.38758e+06	1.17841e+07	1.08201e+06			8		M871T11	n
1082		1.97315	0.980502	5.23456	0.00397614	0.00446211	UP	388.303	388.301	388.305	1.33842	1.31	1.4825	2141.58	9994.78	3239.49	19721.2	1821.03			138		M388T1	y
1083		1.08502	-0.117726	-4.67565	0.00397643	0.00446235	DOWN	419.314	419.314	419.314	7.15908	7.15083	7.16733	8901.19	163184	3357.48	150396	4318			38		M419T7	y
1084		3.90294	-1.96456	-7.00635	0.00397785	0.00446351	DOWN	384.771	384.769	384.771	1.08108	1.0645	1.17867	1903.02	16998.3	3497.98	4355.26	888.37			76		M385T1_1	y
1085		1.29376	-0.371569	-7.44105	0.00398224	0.0044671	DOWN	260.948	260.947	260.948	0.67775	0.644	0.7005	8475.46	94865.9	5692.18	73325.8	1057.25			70		M261T1_2	y
1086		1.44243	0.5285	6.46886	0.00398494	0.0044693	UP	206.114	206.113	206.115	0.711167	0.694	0.802667	1871.64	6560.25	851.376	9462.69	283.569			70		M206T1	y
1087		1.66428	-0.734897	-7.33751	0.00400687	0.00448716	DOWN	699.477	699.477	699.478	5.01067	5.00267	5.0185	1828.55	14688.4	1566.87	8825.68	313.931			62		M699T5_1	y
1088		2.24022	1.16364	5.39024	0.00403109	0.00450683	UP	807.065	807.059	807.07	7.71558	7.7	7.71783	2285.69	3917.22	832.253	8775.42	1598.96			23		M807T8_2	n
1089		1.75531	-0.811722	-5.64326	0.00404237	0.00451596	DOWN	1161	1160.99	1161	8.848	8.83017	8.882	37207.8	255044	35240.4	145299	16458.1	[55][M+1]+		32		M1161T9	n
1090		1.60074	0.678736	4.96396	0.00405043	0.00452248	UP	274.881	274.881	274.882	0.677	0.661	0.7335	1950.73	10231.7	2090.57	16378.3	1327.57			70		M275T1_1	y
1091		3.3668	-1.75138	-5.48441	0.00406643	0.00453541	DOWN	687.197	687.197	687.199	8.516	8.516	8.53283	5317.83	25943.5	5954.9	7705.69	2961.8			65		M687T9_2	n
1092		4.37462	2.12916	6.80772	0.00407411	0.0045416	UP	878.723	878.72	878.724	10.7958	10.6817	10.8127	88744.1	136831	130769	598586	36085.1			34		M879T11	n
1093		1.95898	0.970102	5.58651	0.00409831	0.00456107	UP	203.052	203.052	203.052	0.694	0.494	0.734833	225137	1.30141e+06	191441	2.54943e+06	403708			70		M203T1_4	y
1094		12.1829	-3.60678	-6.03405	0.00411723	0.00457624	DOWN	744.638	744.637	744.641	8.699	8.698	8.715	69537.8	312439	88492.3	25645.7	34715.7			7		M745T9_2	y
1095		2.36301	1.24062	5.51483	0.0041366	0.00459175	UP	660.533	660.533	660.534	7.45	7.433	7.467	773.862	1293.49	279.482	3056.54	575.064			64		M661T7	y
1096		24.7536	4.62957	7.61207	0.00415881	0.00460947	UP	609.457	609.455	609.458	2.5575	2.541	2.558	2164.25	398.318	390.002	11606.2	2918.82			48		M609T3	y
1097		4.83181	2.27256	7.73387	0.00416989	0.00461829	UP	738.42	738.419	738.421	0.87925	0.877	0.8815	1214.33	627.476	63.9156	3031.84	618.482			78		M738T1	n
1098		4.81308	2.26696	7.88704	0.00418323	0.00462889	UP	203.149	203.148	203.149	0.508583	0.508	0.509167	162505	136263	131615	655843	6076.6			80		M203T1_7	y
1099		2.49275	1.31774	4.90119	0.00419052	0.00463467	UP	884.772	884.769	884.772	11.329	11.328	11.3473	4788.35	8510.14	2805.03	21213.7	4359.37			31		M885T11_2	y
1100		9.55495	3.25625	7.86766	0.00422702	0.00466356	UP	478.329	478.329	478.33	5.16967	5.154	5.187	8802.84	15231.9	1353.83	145540	33097.3			145		M478T5	y
1101		1.65898	0.730295	7.47209	0.00424901	0.00468089	UP	794.6	794.599	794.6	8.36667	8.349	8.416	97000.7	653376	17232.9	1.08394e+06	113949			11		M795T8_1	y
1102		1.90791	-0.93199	-4.5665	0.00427061	0.00469786	DOWN	556.501	556.499	556.503	10.2999	10.2905	10.3093	2155.61	5569.85	728.754	2919.35	903.592			90		M557T10	n
1103		4.51433	-2.17451	-6.55856	0.0042869	0.00471064	DOWN	853.245	853.241	853.245	6.79292	6.70133	6.951	4753.56	23629.4	5375.91	5234.3	1601.83			82		M853T7_2	n
1104		6.35526	2.66795	7.21249	0.0042895	0.00471268	UP	278.219	278.218	278.22	2.54942	2.541	2.575	3349.55	2501.15	708.743	15895.5	3645.96			48		M278T3_1	n
1105		17.0171	4.08891	7.85948	0.00429083	0.00471371	UP	168.99	168.989	168.99	0.627583	0.627	0.6355	1191.78	0	0	4802.22	1222.02			84		M169T1_1	y
1106		1.42305	-0.50899	-4.5045	0.00434567	0.00475648	DOWN	744.585	744.584	744.585	8.11883	8.116	8.137	195679	1.47491e+06	126197	1.03644e+06	148239			2		M745T8_1	y
1107		3.25371	1.70209	7.09368	0.00438053	0.0047835	UP	741.525	741.524	741.526	7.034	7.018	7.035	9131.22	10991.4	6840.08	35762.8	1410.89			13		M742T7_1	n
1108		2.81934	1.49536	6.28673	0.00439052	0.00479122	UP	846.749	846.748	846.75	10.9368	10.746	11.1612	3237478	1.30267e+07	2.38334e+06	3.67267e+07	7.15308e+06			1		M847T11	n
1109		1.77222	-0.825556	-5.73569	0.0044034	0.00480115	DOWN	697.547	697.547	697.548	10.3341	10.314	10.379	4334.93	23189.9	3242.39	13085.2	1378.92			90		M698T10	y
1110		1.23696	0.306801	4.43261	0.00441137	0.0048073	UP	285.249	285.248	285.251	5.53267	5.528	5.53733	1466.81	4843.4	364.72	5991.1	367.615			94		M285T6	y
1111		7.03333	2.81421	6.71975	0.0044181	0.00481248	UP	657.594	657.594	657.595	10.3212	10.2965	10.346	8603.51	8508.04	3892.85	59839.9	14773.6			90		M658T10_2	n
1112		1.89736	-0.92399	-5.65172	0.00442175	0.00481529	DOWN	920.615	920.61	920.615	7.451	7.43217	7.666	1745.47	12266.2	826.358	6464.88	1879.27			64		M921T7	n
1113		3.30598	-1.72508	-6.21889	0.00444375	0.00483218	DOWN	833.646	833.646	833.646	8.99858	8.98033	9.01683	11102.7	32284.8	6855.69	9765.58	2334.34			79		M834T9_2	n
1114		1.72983	-0.790632	-7.28146	0.00444822	0.00483561	DOWN	639.492	639.492	639.492	8.2265	8.20317	8.249	20184.7	181593	20758.5	104977	3455.04			24		M639T8_2	y
1115		3.44115	1.78289	6.92996	0.00446715	0.0048501	UP	870.62	870.62	870.62	6.502	6.485	6.519	1934.5	4736.33	735.895	16298.4	3254.69			93		M871T7_1	y
1116		5.70133	2.5113	7.44013	0.0044693	0.00485174	UP	361.192	361.191	361.194	0.844	0.828167	1.0805	6741.8	10034.1	1651.78	57207.9	12572.8			107		M361T1_2	y
1117		1.29452	0.372419	4.42908	0.00450665	0.00488021	UP	409.348	409.347	409.348	7.201	7.201	7.201	1917.52	5559.5	499.841	7196.89	544.836			38		M409T7	y
1118		2.0934	-1.06585	-4.67975	0.00450866	0.00488174	DOWN	1199.99	1199.99	1199.99	8.898	8.898	8.89917	5933.52	15159.8	2769.56	7241.69	1944.45			59		M1200T9	y
1119		10.1794	3.34758	7.68852	0.00453451	0.00490136	UP	280.262	280.261	280.262	3.13142	3.0015	3.14	20128.5	24807	2025.69	252520	59200			141		M280T3_2	y
1120		1.73094	0.791558	6.70888	0.00453688	0.00490316	UP	983.709	983.707	983.71	6.967	6.951	6.969	3547.84	15164.3	820.771	26248.5	3200.78			136		M984T7_2	n
1121		8.94681	3.16137	7.07423	0.00454922	0.0049125	UP	641.602	641.601	641.602	11.1914	11.179	11.211	109589	65337	28047.6	584558	144088	[11][M+1]+		4		M642T11	n
1122		2.40613	-1.26671	-4.55377	0.0045533	0.00491558	DOWN	906.253	906.252	906.253	9.5435	9.49917	9.74783	26460	170796	34765.2	70983.6	26703.4			40		M906T10	n
1123		1.80321	0.850571	4.78009	0.00455599	0.00491761	UP	280.166	280.166	280.167	0.926167	0.894167	0.926167	1670.55	7419.59	2086.93	13379.1	1364.61			78		M280T1_2	y
1124		8.1327	3.02373	7.50249	0.00458899	0.00494249	UP	229.155	229.155	229.156	1.501	1.49267	1.526	4379.6	3965.69	740.361	32251.8	7504.02			43		M229T2	y
1125		1.61842	0.694588	4.41193	0.00461413	0.00496137	UP	536.405	536.403	536.406	4.92117	4.87217	4.9225	5412.25	21960.8	4561.54	35541.9	4134.61			145		M536T5_1	y
1126		1.23097	-0.2998	-6.98403	0.00463675	0.00497831	DOWN	656.58	656.578	656.583	9.45867	9.434	9.69717	143797	1.15205e+06	60666.7	935881	12306.4			85		M657T9_1	y
1127		12.4713	3.64054	7.531	0.00464052	0.00498113	UP	630.407	630.405	630.408	0.945917	0.927167	0.977	4577.97	999.836	244.561	12469.2	3036.08			83		M630T1	y
1128		8.17677	-3.03153	-5.35864	0.00466432	0.00499888	DOWN	1204.3	1204.29	1204.31	9.3945	9.3815	9.4075	2585.42	8606.48	2562.11	982.003	1238.34			139		M1204T9	n
1129		2.03971	-1.02836	-4.80977	0.00468007	0.0050106	DOWN	489.41	489.409	489.413	7.54933	7.501	7.61217	3409.29	42903	4855.97	21033.9	7688.52			25		M489T8	y
1130		1.57858	-0.658628	-4.44817	0.00468177	0.00501187	DOWN	1019.94	1019.94	1019.94	11.4088	11.3682	11.443	22968	160877	20356.1	101912	16985.4	[53][M]+		12		M1020T11	n
1131		11.2809	3.49581	6.49974	0.0046845	0.0050139	UP	732.587	732.584	732.589	8.291	8.233	8.349	31047.7	17070.5	14599.9	193367	52245.7			56		M733T8_2	y
1132		1.39415	0.47939	6.02027	0.00468825	0.00501668	UP	355.187	355.186	355.187	1.65483	1.59467	1.75983	6305.23	54705.7	2411.47	76268.2	6745.2			49		M355T2_1	y
1133		1.66979	-0.739664	-6.1707	0.00470459	0.0050288	DOWN	392.104	392.104	392.105	0.756417	0.694	0.787	2326.99	14529.2	1793	8701.25	594.298			71		M392T1_1	y
1134		2.28515	1.19229	4.65141	0.00471164	0.00503402	UP	715.568	715.567	715.569	7.1515	7.134	7.21617	11352.5	57183.9	18007.5	130674	25965.8			81		M716T7_1	y
1135		4.50892	2.17278	6.23822	0.00472012	0.0050403	UP	414.088	414.086	414.097	0.661	0.651333	0.694167	1205.52	1299.89	444.925	5861.09	1393.01			70		M414T1_2	y
1136		1.70542	-0.770127	-6.99669	0.00472637	0.00504492	DOWN	605.471	605.471	605.472	8.58233	8.58033	8.599	62207.3	681014	79064.4	399323	15246.8			53		M605T9_3	y
1137		1.96058	-0.971281	-4.61557	0.00473851	0.00505388	DOWN	424.789	424.788	424.792	0.544167	0.5425	0.552667	3735.84	13557	2348.85	6914.81	1663.38			140		M425T1_1	n
1138		2.17418	1.12047	4.61034	0.0047714	0.00507809	UP	741.598	741.596	741.598	10.084	9.965	10.2312	5248.39	13154.8	5470.83	28600.9	3868.9			110		M742T10_1	y
1139		1.57427	0.654682	4.87135	0.00477868	0.00508343	UP	691.529	691.527	691.53	6.3525	6.336	6.369	1986.04	3860.7	469.726	6077.79	779.692			126		M692T6	y
1140		3.11145	1.63759	4.35824	0.00478242	0.00508618	UP	515.413	515.41	515.416	8.466	8.465	8.482	1350.88	1292.22	892.353	4020.68	878.317			101		M515T8_1	y
1141		2.05997	1.04262	4.36304	0.00479768	0.00509736	UP	499.263	499.26	499.267	0.829833	0.782667	0.877	1729.33	2066.17	687.575	4256.24	731.507			71		M499T1_3	y
1142		3.23238	1.6926	6.34487	0.00480653	0.00510384	UP	738.702	738.698	738.705	11.8663	11.8415	12.088	4801.85	11602.8	2320.07	37504.8	7828.12			108		M739T12	n
1143		4.95272	2.30822	7.51852	0.00481367	0.00510905	UP	267.173	267.17	267.173	1.5345	1.5255	1.709	14347.2	27600.1	1253.74	136695	28993.4			43		M267T2	y
1144		1.99147	0.993833	7.41311	0.00481599	0.00511075	UP	831.688	831.686	831.689	8.848	8.831	8.84867	9228.02	44139.1	1038.12	87901.6	11761.1			32		M832T9_2	n
1145		1.38288	-0.467674	-4.4054	0.00482494	0.00511729	DOWN	784.58	784.579	784.58	7.56783	7.54867	7.584	423531	3.90209e+06	317815	2.82172e+06	373579			25		M785T8_2	y
1146		3.20682	-1.68114	-5.43165	0.00484441	0.00513147	DOWN	830.699	830.699	830.7	9.89992	9.88083	9.919	6936.67	43882	10115.2	13684	4617.55			50		M831T10_2	y
1147		81.4808	-6.34839	-7.49496	0.00485262	0.00513744	DOWN	695.568	695.567	695.569	11.5727	11.5262	11.5998	6203.45	47307	12493.8	439.491	560.97			157		M696T12	y
1148		8.56095	3.09777	6.0913	0.00485571	0.00513969	UP	888.818	888.814	888.819	11.6842	11.66	11.694	32525.2	16509	13086.7	141936	39047.8			137		M889T12	n
1149		3.20523	1.68043	7.43772	0.00487273	0.00515204	UP	773.645	773.645	773.647	8.88192	8.848	8.9325	74778.2	319390	12887.2	1.02372e+06	188955			102		M774T9_1	y
1150		1.10943	0.149822	6.78533	0.00489799	0.00517032	UP	292.197	292.196	292.198	0.768583	0.76	0.778167	15737.1	151524	4777.03	168105	1033.19			71		M292T1_3	y
1151		2.87732	1.52473	4.82863	0.00490103	0.00517252	UP	718.533	718.533	718.533	7.1595	7.135	7.184	11189.7	28707.5	11581.4	82600.8	19083			38		M719T7	y
1152		5.24031	2.38965	7.28855	0.0049062	0.00517625	UP	339.175	339.175	339.176	1.72533	1.70983	1.759	3902.61	6189.87	797.53	32436.8	7157.95			97		M339T2	y
1153		2.7697	1.46973	5.58847	0.00491429	0.00518208	UP	667.524	667.524	667.525	8.93333	8.915	8.96417	2108.86	4555.04	1119.51	12616.1	2658.8			59		M668T9	y
1154		5.24225	2.39019	7.43303	0.0049151	0.00518267	UP	303.171	303.171	303.172	1.8255	1.809	1.842	4446.91	5322.26	366.418	27900.6	6064.08			97		M303T2	y
1155		2.47287	-1.30619	-6.74841	0.00492468	0.00518958	DOWN	304.281	304.28	304.283	1.21133	1.04783	1.4185	14032.2	223933	38599.8	90555.8	8518.16			69		M304T1_3	n
1156		1.96102	0.971607	4.37687	0.0049278	0.00519182	UP	960.886	960.886	960.887	11.9077	11.6852	11.9205	5811.2	15951.4	4573.66	31281.1	5305.65			54		M961T12	n
1157		2.0649	-1.04607	-4.82501	0.0049335	0.00519592	DOWN	861.688	861.687	861.69	10.4635	10.4447	10.4772	2481	6089.99	674.347	2949.28	1113.57			5		M862T10_2	y
1158		3.07776	1.62188	6.13843	0.00496937	0.00522167	UP	365.229	365.228	365.229	4.61992	4.61883	4.621	2201.32	5382.01	1111.03	16564.5	3469.92			162		M365T5	y
1159		1.7029	0.767998	4.55085	0.00497127	0.00522303	UP	827.693	827.692	827.694	9.40833	9.331	9.5475	21599.2	158922	28585.8	270628	39911.7			139		M828T9_2	y
1160		4.36987	-2.12759	-6.27992	0.0049946	0.0052397	DOWN	554.173	554.172	554.175	3.68658	3.606	3.72417	10109.7	76077.1	17921.1	17409.5	5285.38			52		M554T4_2	y
1161		1.38674	-0.471698	-6.18601	0.00499498	0.00523997	DOWN	136.047	136.047	136.048	0.703083	0.661	0.7355	24087.1	320807	27624.1	231339	8580.27			70		M136T1	y
1162		3.37245	1.7538	4.35781	0.00501189	0.00525203	UP	848.683	848.682	848.683	9.78742	9.747	9.82783	4870.67	4284.9	3126.88	14688.5	3608.39			146		M849T10_2	n
1163		1.92033	0.941352	5.95444	0.00501276	0.00525265	UP	238.142	238.14	238.142	0.694	0.678167	0.715833	1685.1	5872.95	598.034	11278	1714.14			70		M238T1_2	y
1164		1.57941	-0.659385	-4.51718	0.00502988	0.00526483	DOWN	485.355	485.353	485.356	0.770417	0.744	0.824333	4656.64	39484.4	3775.95	24999.5	5183.84			71		M485T1_2	y
1165		3.8461	-1.9434	-4.99187	0.00504055	0.0052724	DOWN	1215.99	1215.98	1215.99	9.03033	9.0005	9.048	2903.69	12350.5	3211.62	3211.17	1758.8			79		M1216T9_1	n
1166		1.57634	0.656583	7.03637	0.00505613	0.00528344	UP	794.718	794.717	794.719	10.6995	10.6627	11.103	525576	2.19643e+06	355608	3.46234e+06	54871.6			37		M795T11	n
1167		2.36298	-1.24061	-5.83903	0.00507824	0.00529908	DOWN	924.262	924.261	924.264	7.51325	7.434	7.634	8026.2	70231.3	4760.17	29721.4	13033.5			25		M924T8	n
1168		4.96341	2.31133	7.11165	0.00508425	0.00530332	UP	316.223	316.223	316.224	2.541	2.27567	2.715	31959.5	75692.8	11226.1	375694	83618.8			48		M316T3_1	y
1169		1.87298	0.905335	4.4933	0.00508741	0.00530556	UP	369.998	369.996	369.998	0.711	0.694	0.7175	1326.36	2359.37	543.313	4419.06	738.441			70		M370T1_1	y
1170		3.86563	1.9507	7.16574	0.00509137	0.00530834	UP	431.295	431.294	431.296	1.42683	1.36317	1.4905	5676.13	7890.01	751.239	30499.8	6265.66			43		M431T1_4	y
1171		8.53008	-3.09256	-7.21156	0.00513963	0.00534383	DOWN	924.263	924.263	924.264	7.218	7.201	7.233	18249.9	123907	30183	14525.9	3033.53			66		M924T7	n
1172		17.2877	4.11167	7.22786	0.00514018	0.00534423	UP	783.567	783.566	783.567	8.091	8.083	8.11633	125359	52201.1	22328.6	902436	234204			87		M784T8_1	n
1173		1.99838	0.998829	4.41889	0.00514648	0.00534885	UP	856.733	856.732	856.735	10.7293	10.5462	10.7475	94808.5	293629	104689	586781	81514.1			34		M857T11	n
1174		2.60111	1.37913	6.04889	0.00515734	0.0053568	UP	277.22	277.22	277.221	10.1892	10.18	10.1983	6633.34	8647.99	1410.84	22494.4	4355.36			124		M277T10	y
1175		1.25303	-0.325416	-4.73268	0.00516566	0.00536288	DOWN	628.597	628.596	628.597	11.2742	11.2567	11.3048	19552.6	142459	6401.71	113692	10334.7			74		M629T11_1	y
1176		1.3459	0.428569	4.38061	0.00520337	0.0053917	UP	159.076	159.075	159.076	0.482917	0.476667	0.494	7645.9	13949.7	1377.91	18774.9	1718.85			80		M159T0	y
1177		2.12733	-1.08904	-5.78201	0.00526246	0.00543664	DOWN	332.314	332.314	332.314	2.27383	2.24133	2.30633	1903.05	18812.1	3239.52	8843.05	1181.6			127		M332T2_3	y
1178		1.43352	0.519564	4.28995	0.00526831	0.00544108	UP	366.206	366.204	366.206	1.01	0.96	1.0325	25877.4	134096	18178.7	192229	20101.3			76		M366T1_1	y
1179		3.23653	1.69445	4.40733	0.00533928	0.00549466	UP	770.058	770.058	770.058	7.7335	7.717	7.75	2029.4	1543.04	948.109	4994.08	1246.43			23		M770T8_1	n
1180		25.6842	-4.68281	-7.2805	0.00534872	0.00550176	DOWN	1159.93	1159.93	1159.93	8.58942	8.582	8.59867	1431.98	7248.06	1991.09	0	0			53		M1160T9_1	n
1181		1.43787	0.523929	4.51099	0.00534981	0.00550258	UP	222.146	222.145	222.147	0.764917	0.7175	0.8215	2397.32	9283.11	1031.11	13347.9	1478.03			71		M222T1	y
1182		3.42369	1.77555	7.13983	0.00535447	0.00550608	UP	508.374	508.373	508.374	4.0475	4.03833	4.072	4087.55	10054.1	619.83	34422.2	6797.75			119		M508T4_2	y
1183		2.67762	1.42095	5.47939	0.00536225	0.00551192	UP	617.508	617.507	617.508	9.10117	9.06417	9.131	30457.3	64877.9	15270.7	173718	36675			35		M618T9_2	y
1184		1.95228	-0.96516	-4.40008	0.00539575	0.00553703	DOWN	798.274	798.271	798.279	8.26608	8.26333	8.2695	1681.33	5582.14	986.067	2859.29	747.941			56		M798T8_2	n
1185		1.53775	-0.620821	-4.29181	0.00539908	0.00553951	DOWN	1073.92	1073.91	1073.92	9.65275	9.63917	9.66633	1121.51	4515.47	480.358	2936.42	557.428			51		M1074T10	n
1186		2.54923	1.35006	6.92945	0.00542576	0.00555944	UP	198.956	198.956	198.957	0.722833	0.711	0.744	1863.55	3532.62	220.563	9005.48	1564.12			70		M199T1_2	y
1187		89.4713	6.48335	7.241	0.00543291	0.00556478	UP	811.752	811.752	811.752	11.2033	11.196	11.211	6618.94	0	0	25248.7	6973.83	[43][M+1]+		4		M812T11_2	n
1188		9.89354	3.30649	7.20765	0.00544473	0.00557358	UP	645.477	645.473	645.477	0.956	0.911167	1.01	16412.9	13221	1327.27	130802	32599.8			83		M645T1	y
1189		4.67474	2.22489	6.30044	0.00545116	0.00557836	UP	791.635	791.632	791.636	9.098	9.081	9.11417	8468.31	9645.91	2854.42	45092.1	10883.9			35		M792T9	n
1190		5.35407	2.42064	6.3458	0.00546568	0.00558916	UP	993.926	993.926	993.928	11.6112	11.5948	11.628	2810.46	3244.08	1093.03	17369.1	4315.49			20		M994T12	n
1191		1.32642	-0.407543	-5.42443	0.00547543	0.0055964	DOWN	315.003	315.003	315.004	0.694083	0.668167	0.717	6366.19	76583.8	2696.85	57737.1	6404.18			70		M315T1_3	y
1192		15.044	-3.91112	-7.21229	0.00549518	0.00561104	DOWN	490.42	490.42	490.42	8.04825	8.0465	8.05	1001.05	4245.41	1177.27	0	0			29		M490T8	y
1193		2.82176	-1.49659	-6.28618	0.00550561	0.00561876	DOWN	964.772	964.77	964.773	8.26617	8.26333	8.515	2660.32	19657.4	3906.58	6966.38	1020.83			56		M965T8_1	y
1194		11.1294	3.4763	7.16911	0.0055174	0.00562748	UP	285.22	285.22	285.22	3.49192	3.47783	3.506	17407	12842.5	1614.98	142929	36254.9			120		M285T3	y
1195		1.67464	0.743849	6.37566	0.00552471	0.00563288	UP	286.236	286.235	286.237	0.877583	0.86	0.8815	1154.65	5977.38	1228.92	10010	299.913			78		M286T1_2	y
1196		1.15853	-0.212298	-4.31388	0.00555045	0.00565186	DOWN	760.581	760.581	760.582	7.8095	7.8	7.817	2689162	2.578e+07	1.02673e+06	2.22523e+07	1.27308e+06			6		M761T8_1	y
1197		1.58	0.659921	4.80379	0.0055608	0.00565948	UP	966.531	966.531	966.533	7.63383	7.633	7.634	1240.51	4119.4	865.059	6508.64	491.078			26		M967T8	y
1198		1.32464	0.405598	4.58826	0.00558107	0.00567439	UP	944.768	944.766	944.77	10.613	10.5462	10.6978	11423.5	63594.3	7572.29	84239.4	4862.53			8		M945T11	n
1199		1.9127	-0.935608	-5.03479	0.00558815	0.00567958	DOWN	858.592	858.592	858.592	7.96	7.95633	7.967	30245.4	152865	25895	79921	13001.9			61		M859T8_1	y
1200		2.54391	1.34705	6.25619	0.00560274	0.00569028	UP	411.253	411.252	411.254	2.1835	2.175	2.192	3205.14	5409.88	673.137	13762.3	2583.87			75		M411T2_2	y
1201		1.34341	0.425903	4.21396	0.00561309	0.00569786	UP	179.091	179.09	179.091	0.752583	0.715833	0.766833	3989.4	30649.1	3592.11	41174.4	3471.48			71		M179T1	y
1202		12.5538	3.65005	6.83969	0.00566457	0.00573545	UP	629.375	629.374	629.375	0.962	0.931	0.993	1054.8	374.715	173.655	4704.08	1253.99			83		M629T1_1	y
1203		2.43643	1.28477	4.81941	0.0056743	0.00574253	UP	489.261	489.259	489.264	0.871333	0.865667	0.877	9568.35	4590.76	1329.15	11185.1	2392.09			78		M489T1_3	y
1204		1.91438	0.936874	5.64842	0.00567634	0.00574401	UP	902.581	902.579	902.585	8.43208	8.416	8.49917	5928.86	28141.4	8555.17	53873.2	3134.01			44		M903T8	y
1205		1.63371	0.708156	5.22815	0.00567871	0.00574574	UP	802.668	802.667	802.668	9.65833	9.647	9.66367	11722.1	67441.6	14901.1	110180	6727.88			51		M803T10_1	y
1206		390.45	8.60899	7.12496	0.00569053	0.00575433	UP	864.793	864.792	864.793	11.2405	11.235	11.246	28872.6	0	0	110185	30929.2			105		M865T11_2	n
1207		3.27071	-1.70961	-5.72441	0.00570165	0.00576241	DOWN	564.603	564.603	564.605	14.9738	14.972	14.975	2983.33	17769.6	4067.33	5432.96	1426.42			96		M565T15	n
1208		1.80393	0.85114	4.64393	0.00572349	0.00577888	UP	911.556	911.555	911.557	7.467	7.45	7.484	4332.27	6770.03	1220.68	12212.6	2001.02			64		M912T7	y
1209		83.6986	6.38713	7.07788	0.00573903	0.00579059	UP	590.468	590.468	590.47	3.922	3.922	3.939	4382.43	254.033	370.257	33072.1	9266.01			41		M590T4	n
1210		2.52432	1.3359	4.70423	0.00578373	0.00582422	UP	480.342	480.342	480.342	2.82717	2.641	2.924	11679.2	39175.7	12817.9	98892.1	21915.1			68		M480T3_2	y
1211		5.9819	2.5806	5.74669	0.00581763	0.00584963	UP	573.455	573.454	573.457	1.17717	1.16	1.22833	1802.05	1561.24	871.898	9339.18	2562.67			121		M573T1_3	y
1212		1.86468	0.898931	4.71066	0.00581876	0.00585047	UP	709.663	709.662	709.663	11.212	11.211	11.2567	14022.9	34157	10845.1	63692	6295	[26][M+1]+		4		M710T11	n
1213		3.39009	1.76132	6.24103	0.00583313	0.00586122	UP	212.2	212.2	212.2	3.922	3.922	3.956	1777.3	4521.12	835.978	15327	3360.44			41		M212T4	y
1214		1.54499	0.627593	6.81086	0.00585394	0.00587676	UP	754.531	754.531	754.531	7.51742	7.517	7.51783	36079.6	258632	41064.5	399583	5180.85			25		M755T8	y
1215		12.4905	3.64276	7.04268	0.00587845	0.00589503	UP	302.244	302.244	302.245	3.13142	3.107	3.14983	31427.2	20059.2	712.833	250550	65451.4			141		M302T3	y
1216		6.91147	2.78899	6.20507	0.00591393	0.00592141	UP	913.571	913.569	913.571	7.218	7.201	7.218	2026.15	928.269	429.627	6415.7	1715.72			66		M914T7	n
1217		4.90039	-2.2929	-4.77281	0.00594005	0.00594077	DOWN	836.104	836.099	836.112	8.22933	8.18633	8.283	1156.7	5067.19	1504.73	963.487	832.386			24		M836T8	n
1218		2.08027	1.05677	4.42931	0.00595022	0.0059483	UP	663.564	663.563	663.564	10.4881	10.4805	10.4957	24477.3	46526.4	12808.1	96787.6	18735.2			5		M664T10_3	n
1219		2.03894	1.02782	5.02686	0.00600438	0.00598828	UP	642.327	642.327	642.327	3.47583	3.457	3.49467	43870.1	364352	65240.7	742893	135743			120		M642T3	y
1220		1.40167	-0.487147	-5.27464	0.00604054	0.00601486	DOWN	502.443	502.443	502.444	7.14275	7.13367	7.151	17615.6	212406	21263.5	151538	8974.05			81		M502T7_1	n
1221		2.34371	1.22879	4.1713	0.00607331	0.00603888	UP	801.686	801.685	801.687	11.0625	11.062	11.0743	4889.51	9435.98	4559.76	22115.2	4020.72			9		M802T11	y
1222		2.80222	1.48657	4.30848	0.00611727	0.006071	UP	120.081	120.08	120.081	0.877	0.698167	0.927167	11452.2	19087.7	12852.9	53488.1	9476.35			78		M120T1_2	y
1223		2.32811	1.21916	4.26323	0.00612177	0.00607428	UP	1020.95	1020.95	1020.95	11.411	11.3947	11.4262	14502.8	30994.3	15303.7	72158.1	11777.6	[53][M+1]+		12		M1021T11	n
1224		4.21306	2.07487	6.46523	0.00612475	0.00607645	UP	466.381	466.381	466.382	2.53308	2.52517	2.541	2833.26	2427.47	437.844	10227.1	2372.72			48		M466T3	y
1225		7.8082	-2.96499	-6.76225	0.00613916	0.00608695	DOWN	760.202	760.201	760.21	7.375	7.33333	7.5	7583.43	65032.4	16673.6	8328.73	1801.04			10		M760T7	y
1226		5.85776	2.55035	6.51141	0.00614424	0.00609064	UP	398.324	398.323	398.325	1.69233	1.509	1.709	3143.46	2701.82	686.654	15826.6	3972.41			97		M398T2	y
1227		1.98438	-0.988689	-6.73673	0.00617481	0.00611285	DOWN	369.35	369.35	369.35	11.9059	11.8875	11.9243	343808	3.70363e+06	542060	1.86639e+06	60620.8			54		M369T12_2	y
1228		1.44478	-0.530846	-5.17776	0.00617496	0.00611297	DOWN	383.314	383.314	383.315	8.58217	8.58033	8.59867	12729.6	143086	15595	99036.9	6804.43			53		M383T9_1	y
1229		2.29423	1.19801	4.22232	0.00618223	0.00611824	UP	1494.14	1494.14	1494.14	8	7.76017	8.0165	7134.05	15626.3	5970.19	35850.3	7491.67			33		M1494T8_2	n
1230		9.51024	-3.24948	-6.27251	0.0061833	0.00611901	DOWN	1221.97	1221.97	1221.97	8.5825	8.58033	8.599	5546.24	19421.5	5411.72	2042.17	1191.98			53		M1222T9	n
1231		37.4581	5.22721	6.87017	0.00618521	0.0061204	UP	666.429	666.428	666.429	0.944083	0.944	0.944167	8214.33	1118.31	675.282	41889.6	11849.8			83		M666T1	y
1232		1.89724	-0.9239	-4.14366	0.00620883	0.0061375	DOWN	511.393	511.393	511.396	7.61183	7.5795	7.66783	1044.12	6961.76	1182.95	3669.42	1061.06			26		M511T8	y
1233		4.3563	2.1231	5.53265	0.00621822	0.00614429	UP	1461.12	1461.12	1461.13	7.384	7.384	7.447	3984.09	2703.94	1111.39	11779.2	3086.62			10		M1461T7	n
1234		1.60015	-0.678211	-5.92928	0.00630353	0.00620574	DOWN	549.409	549.409	549.41	7.51742	7.51583	7.534	9424.26	111696	13609.5	69803.2	3802.81			25		M549T8_1	y
1235		1.69771	-0.76359	-4.7434	0.00633048	0.00622505	DOWN	685.278	685.277	685.278	1.32717	1.326	1.343	9353.11	200001	16444.6	117806	30506.4			138		M685T1_2	y
1236		1.19051	-0.251578	-4.84453	0.00634893	0.00623825	DOWN	150.976	150.976	150.976	0.636083	0.560333	0.695667	5343.93	66304	3903.46	55693.8	1987.4			84		M151T1	y
1237		2.41507	-1.27206	-5.60934	0.00635911	0.00624552	DOWN	736.571	736.571	736.573	7.2995	7.29933	7.2995	5805.77	51253.8	10144.4	21222.5	3426.95			148		M737T7	n
1238		1.38261	0.467392	4.30801	0.00638069	0.00626092	UP	893.696	893.693	893.698	10.801	10.7798	10.813	6165	48082.6	4951.48	66479.4	6958.94			34		M894T11	n
1239		1.25888	-0.33214	-6.53474	0.00639605	0.00627186	DOWN	318.191	318.19	318.194	0.918667	0.898333	0.943167	21843.2	128193	1166.87	101831	7983.4			78		M318T1_2	y
1240		1.23271	-0.301832	-4.12481	0.00641412	0.00628472	DOWN	396.922	396.92	396.923	0.711167	0.694	0.734833	2573.89	10837.4	653.807	8791.53	746.035			70		M397T1_2	y
1241		1.39955	-0.484964	-5.93008	0.00642993	0.00629594	DOWN	738.58	738.579	738.58	14.9728	14.9703	14.975	38367.4	272731	25337.5	194870	6897.25			96		M739T15	n
1242		18.6288	4.21947	6.80053	0.00644475	0.00630646	UP	282.278	282.278	282.278	3.939	3.922	4.0815	485095	255821	49296.1	4.76565e+06	1.3254e+06			41		M282T4_2	y
1243		1.50693	-0.591611	-6.40184	0.00646462	0.00632053	DOWN	523.469	523.468	523.47	8.349	8.3295	8.36733	3517.72	29580.6	3063.31	19629.7	529.551			11		M523T8_2	y
1244		1.70429	0.769167	6.54113	0.00650006	0.00634558	UP	287.205	287.204	287.205	1.1525	1.11	1.16017	14101.4	119613	3444.19	203854	25526.1			121		M287T1_5	y
1245		1.12525	0.170251	5.34849	0.00651155	0.00635368	UP	339.119	339.119	339.12	0.894083	0.890167	0.898333	29965.8	177989	2979.32	200282	7785.9			78		M339T1_4	y
1246		24.1292	4.59271	6.79373	0.00651785	0.00635812	UP	285.22	285.22	285.22	1.50125	1.459	1.526	15960.7	7704.44	404.046	185902	52457.9			43		M285T2	y
1247		3.0833	1.62448	5.75444	0.00653625	0.00637107	UP	482.322	482.322	482.323	1.99175	1.809	2.059	2354.71	5667.37	1180.75	17474.2	3930.02			97		M482T2	y
1248		3.23266	1.69272	5.36823	0.00654184	0.006375	UP	848.765	848.764	848.766	11.146	10.957	11.3367	1957114	4.49308e+06	3.49703e+06	1.45246e+07	1.31859e+06			4		M849T11_2	y
1249		12.4761	-3.64109	-6.782	0.00655254	0.00638252	DOWN	622.639	622.636	622.644	11.3097	11.273	11.3563	1139.85	3520.74	1038.26	0	0			74		M623T11	n
1250		11.5546	3.5304	6.03914	0.00658585	0.00640589	UP	705.36	705.358	705.366	0.727	0.711	0.733333	1269.05	317.214	324.133	4480.46	1340.11			70		M705T1	y
1251		1.62206	0.69783	4.15962	0.00662803	0.00643538	UP	476.405	476.405	476.406	3.9885	3.972	4.005	2045.21	9328.27	1735.77	15131	2184.37			119		M476T4_2	y
1252		2.82137	-1.4964	-4.57493	0.00664039	0.006444	DOWN	754.733	754.732	754.735	12.2863	12.2485	12.3242	1513.96	5749.58	1406.57	2037.87	809.016			196		M755T12	y
1253		1.56141	-0.642845	-5.63609	0.00666841	0.00646352	DOWN	633.502	633.502	633.502	9.032	9.03033	9.05133	58564	620975	75529.8	397703	23928.5			79		M634T9_2	y
1254		25.9179	-4.69587	-6.73878	0.00667309	0.00646677	DOWN	922.283	922.282	922.283	8.65642	8.64683	8.666	1925.12	7314	2170.72	0	0			7		M922T9	n
1255		3.83701	1.93998	6.46463	0.00668097	0.00647225	UP	801.678	801.678	801.679	9.381	9.364	9.6815	119770	433423	52474.4	1.66305e+06	376780			60		M802T9_2	y
1256		2.14558	-1.10137	-4.2246	0.00669461	0.00648172	DOWN	771.565	771.563	771.565	5.03467	5.0185	5.03567	1870.26	11208.2	2283.04	5223.87	1677.55			62		M772T5	n
1257		1.38269	-0.467479	-4.13636	0.00671717	0.00649736	DOWN	422.783	422.782	422.784	0.527417	0.526	0.7515	1673.71	5959.09	500.251	4309.77	621.056			140		M423T1_1	y
1258		2.8059	1.48846	4.35481	0.00673357	0.00650872	UP	812.613	812.611	812.615	8.39058	8.283	8.649	724435	2.71207e+06	1.2361e+06	7.60981e+06	1.87926e+06			11		M813T8_1	y
1259		1.42851	0.514516	5.65239	0.00674853	0.00651906	UP	467.407	467.407	467.407	7.4345	7.433	7.45	8880.75	63216.4	2834.09	90305.6	9156.45			18		M467T7_2	y
1260		7.43016	2.89339	4.91533	0.0067546	0.00652325	UP	1307.22	1307.22	1307.22	11.7097	11.5237	11.727	2260.29	742.232	915.997	6039.1	1950.9			122		M1307T12	n
1261		3.48018	1.79916	4.13697	0.00676819	0.00653263	UP	829.6	829.591	829.609	7.933	7.883	7.9965	2068.39	1464.14	1168.82	5340.97	1465.14			15		M830T8_1	y
1262		2.36462	-1.24161	-5.96068	0.00681372	0.00656397	DOWN	1197.97	1197.97	1197.97	8.57375	8.56333	8.6325	4736.53	30903.7	5812.81	13069.2	1421.28			53		M1198T9_1	n
1263		6.34327	2.66523	6.67303	0.00684844	0.00658779	UP	764.425	764.424	764.431	0.961167	0.947833	0.977	3225.22	1986.51	56.8234	12601	3180.8			83		M764T1	y
1264		2.08115	-1.05738	-5.55396	0.0069008	0.00662358	DOWN	355.187	355.187	355.188	1.9665	1.9595	1.9735	4007.65	32545.5	5796.01	15638.2	1864.03			97		M355T2_2	y
1265		2.2914	-1.19623	-5.52403	0.00690296	0.00662505	DOWN	411.092	411.091	411.093	1.84042	1.71067	1.892	3044.81	23712.3	4598.08	10348.4	1506.13			45		M411T2_1	y
1266		1.19569	0.257848	4.48552	0.00691288	0.00663182	UP	383.315	383.315	383.316	9.29767	9.29733	9.298	6366.56	51423.3	2283.12	61486.5	3862.69			129		M383T9_3	y
1267		3.74344	1.90436	6.22173	0.00691765	0.00663507	UP	308.2	308.198	308.201	1.18067	1.077	1.24517	8257.41	25221.4	3974.09	94414.9	21884.6			121		M308T1_1	y
1268		4.07205	2.02575	5.90345	0.00692445	0.0066397	UP	538.42	538.419	538.42	5.237	5.221	5.2525	7249.85	14495.4	3658.26	59025.8	14636			145		M538T5_1	y
1269		3.04298	1.60549	5.68512	0.006931	0.00664415	UP	850.664	850.662	850.665	9.28383	9.031	9.42483	33839.5	145947	29559.6	444116	100643			39		M851T9_2	y
1270		3.29467	1.72013	6.58129	0.00695288	0.00665903	UP	639.352	639.352	639.354	0.904167	0.894167	0.91	3966.96	4271.4	193.796	14072.8	2972.26			78		M639T1_2	y
1271		1.71413	0.777472	4.76835	0.006965	0.00666725	UP	748.58	748.58	748.581	8.066	8.0495	8.083	34461.5	124980	33508.9	214231	16689			30		M749T8	y
1272		2.33942	1.22615	4.4812	0.00698793	0.0066828	UP	662.581	662.58	662.583	10.829	10.7963	10.8338	7027.35	16890.9	5119.47	39514.9	8703.24			1		M663T11	n
1273		2.78393	1.47712	4.15914	0.0069922	0.00668568	UP	813.65	813.648	813.65	10.463	10.4473	10.5157	5051.38	5535.75	2854.27	15411.1	3795.23			5		M814T10_1	n
1274		16.8756	4.07687	5.89751	0.00699472	0.00668739	UP	792.565	792.564	792.566	7.3015	7.267	7.317	4263.23	410.785	821.57	10504	3322.8			148		M793T7_3	n
1275		1.58737	-0.666636	-5.8793	0.00701001	0.00669773	DOWN	561.448	561.447	561.448	7.91625	7.89133	7.9405	11924.5	185468	22647.8	116840	5665.57			15		M561T8_1	y
1276		14.3907	3.84707	6.56419	0.00702835	0.00671012	UP	254.247	254.246	254.247	2.791	2.78883	3.04133	49528.9	32197.7	7984.66	463348	131122			89		M254T3_2	y
1277		1.51368	0.598062	6.4634	0.00704678	0.00672255	UP	405.226	405.225	405.227	1.34358	1.2475	1.49333	5394.83	33000	5217.81	49951.5	537.077			138		M405T1	y
1278		1.85993	0.895248	4.42771	0.00707159	0.00673925	UP	188.927	188.926	188.927	0.72225	0.711167	0.727	973.843	3578.46	718.386	6655.68	1189.95			70		M189T1_1	y
1279		7.02174	2.81183	5.23858	0.0070759	0.00674214	UP	1427.1	1427.09	1427.1	8.4985	8.465	8.499	2476.69	997.004	879.386	7496.08	2320.17			65		M1427T8	n
1280		1.6472	0.720019	4.01018	0.0071146	0.00676811	UP	273.223	273.223	273.223	2.811	2.757	2.92233	11265.1	58009.9	13715.8	95554.1	12746.9			98		M273T3_1	y
1281		3.32236	1.73221	4.8038	0.00715123	0.00679262	UP	690.705	690.703	690.707	11.7993	11.7877	11.811	1363.62	1469.12	613.858	4880.93	1280.97			99		M691T12_2	n
1282		1.5373	-0.6204	-5.76625	0.00716522	0.00680196	DOWN	785.648	785.647	785.648	8.7815	8.765	8.832	546964	6.14069e+06	719555	3.99446e+06	190757			32		M786T9	y
1283		2.69733	1.43153	6.07322	0.0071662	0.00680261	UP	531.405	531.404	531.405	7.102	7.101	7.168	16954.7	49567.1	5413.57	133699	27171.7			13		M531T7_3	y
1284		2.28618	-1.19294	-4.05166	0.00716768	0.0068036	DOWN	619.534	619.533	619.534	11.1591	11.1475	11.1707	2093.56	8087.04	1723.87	3537.36	1439.45			4		M620T11	y
1285		6.86093	2.7784	5.81015	0.00719112	0.00681922	UP	617.316	617.314	617.318	0.7555	0.75	0.761	1662.61	776.801	386.705	5329.57	1518.72			71		M617T1_1	y
1286		1.81342	-0.858716	-4.21128	0.0072289	0.00684433	DOWN	671.542	671.538	671.544	10.331	10.3078	10.3493	8020.62	33452.3	4070.17	18447	5849.5			90		M672T10_1	n
1287		1.38943	0.474496	3.99047	0.00723021	0.0068452	UP	582.27	582.27	582.27	3.7975	3.789	3.806	23393.4	245122	33013.5	340581	34628.1			118		M582T4_1	y
1288		1.69775	-0.763627	-4.17332	0.0072761	0.0068756	DOWN	1244.08	1244.08	1244.09	9.64767	9.63917	9.88083	11746.6	77787.4	8913.36	45817.8	12461.3	[56][M]+		51		M1244T10	n
1289		1.91195	-0.935046	-4.75129	0.00729694	0.00688937	DOWN	859.595	859.595	859.596	7.96	7.95633	7.967	28608.5	138823	25063.8	72608	12193.4			61		M860T8_2	n
1290		1.38052	-0.465213	-4.72241	0.0073002	0.00689152	DOWN	619.523	619.523	619.524	9.26517	9.26433	9.28883	262704	2.50971e+06	129843	1.81794e+06	262627	[8][M]+		39		M620T9	y
1291		1.21696	-0.283284	-4.4488	0.00732701	0.00690919	DOWN	215.125	215.124	215.125	0.99425	0.96	1.04033	19715.6	346685	13954.1	284878	24028.2			76		M215T1_2	y
1292		1.26123	-0.334826	-4.1092	0.00732908	0.00691054	DOWN	683.515	683.514	683.517	8.899	8.898	8.89917	4272.27	38475.7	3093.4	30506.6	2339.84			59		M684T9_1	y
1293		2.01195	1.0086	5.74886	0.00734949	0.00692397	UP	782.717	782.716	782.717	10.9625	10.945	10.9768	11887.7	48444	4276.97	97467	16509.8			57		M783T11	n
1294		4.9742	2.31446	6.31958	0.00737316	0.00693951	UP	599.384	599.383	599.387	0.96425	0.947	0.979333	22505.2	7235.12	1067.46	35988.9	9037.08			83		M599T1_1	y
1295		2.06519	-1.04627	-4.44439	0.00740956	0.00696335	DOWN	566.73	566.727	566.733	0.543583	0.5425	0.544667	1311.39	4890.95	982.948	2368.28	567.914			140		M567T1_1	y
1296		2.04109	1.02934	4.80936	0.00743188	0.00697793	UP	515.041	515.038	515.042	0.694	0.677	0.729167	1959.08	3940.09	718.579	8042.09	1547.1			70		M515T1_2	y
1297		16.105	4.00943	6.48711	0.00743512	0.00698004	UP	121.101	121.101	121.101	2.42525	2.424	2.441	41695.1	43066.9	1032.91	693591	200556			98		M121T2	y
1298		1.42047	0.506363	4.02763	0.00746319	0.00699834	UP	346.034	346.033	346.035	0.661083	0.6355	0.695667	3086.98	16754.3	2706.02	23798.9	2216.84			70		M346T1_1	y
1299		4.45244	2.1546	6.04298	0.00753927	0.00704771	UP	506.358	506.357	506.359	3.10692	3.0015	3.13317	5820.89	5205.85	1066.29	23178.7	5851.99			141		M506T3	y
1300		1.17882	-0.237344	-4.33037	0.00754081	0.0070487	DOWN	335.105	335.104	335.105	0.7645	0.744	0.787	12188.3	116629	6959.05	98937.3	4282.42			71		M335T1_4	y
1301		1.33123	-0.412763	-4.31791	0.00755937	0.0070607	DOWN	600.28	600.28	600.28	2.641	2.624	2.68983	91126.6	8.59302e+06	841831	6.45493e+06	521615			98		M600T3	y
1302		3.32758	1.73447	5.62574	0.0075613	0.00706195	UP	776.646	776.645	776.647	9.58067	9.56417	9.581	6337.73	18369.3	4019.99	61125.4	14658.9			131		M777T10_1	y
1303		2.24346	1.16572	4.16521	0.00757265	0.00706928	UP	866.539	866.537	866.543	8.226	8.199	8.283	8244.23	25920.4	8841.54	58151.2	12702			24		M867T8_2	n
1304		15.0707	3.91368	6.37627	0.00757343	0.00706978	UP	571.44	571.437	571.441	1.12708	1.127	1.145	2125.64	547.325	172.051	8248.59	2409.47			121		M571T1	y
1305		1.96756	-0.97641	-3.94108	0.00761627	0.00709737	DOWN	535.429	535.428	535.43	7.717	7.683	7.95	7876.37	130611	23144.1	66381.9	22951			23		M535T8	y
1306		1.16673	-0.222474	-4.26976	0.00762621	0.00710376	DOWN	943.693	943.69	943.695	8.974	8.948	9	1109.46	3956.7	223.367	3391.27	142.324			59		M944T9	y
1307		1.26235	-0.336112	-5.40415	0.00763968	0.0071124	DOWN	628.548	628.548	628.549	9.048	9.03117	9.05133	156725	1.46857e+06	107657	1.16336e+06	34181.8			79		M629T9_2	n
1308		2.92401	1.54795	5.8535	0.0076398	0.00711249	UP	841.669	841.667	841.67	10.6962	10.6958	10.7307	4000.93	5333.73	3424.02	15595.9	755.238			37		M842T11	y
1309		6.57034	2.71597	5.11583	0.00764921	0.00711852	UP	562.439	562.439	562.439	2.80692	2.80683	2.807	867.887	498.025	385.492	3272.19	1013.72			98		M562T3	n
1310		1.14773	-0.198779	-4.33748	0.00766414	0.00712809	DOWN	834.597	834.596	834.597	7.783	7.776	7.7925	732924	6.41781e+06	325873	5.59176e+06	197191			23		M835T8_2	y
1311		3.49022	1.80332	5.35645	0.00767106	0.00713252	UP	588.433	588.431	588.433	6.219	6.169	6.25283	8159.65	15840.7	4568.81	55287.7	14002.2			164		M588T6_1	n
1312		1.69512	0.761384	5.44454	0.00768489	0.00714137	UP	242.21	242.209	242.211	0.952	0.931	0.961167	1756.2	7270.2	544.463	12323.8	1774.77			83		M242T1_5	y
1313		1.87852	-0.909597	-4.24495	0.00774566	0.00718012	DOWN	687.512	687.51	687.513	9.28233	9.25317	9.514	4161.52	39862.5	4741.71	21220.1	7393.43			39		M688T9_1	n
1314		2.13038	1.09111	4.82268	0.00776599	0.00719305	UP	408.237	408.235	408.239	1.18067	1.127	1.23967	4149.84	5828.49	2495.47	12416.9	1112.58			121		M408T1	y
1315		2.40779	1.26771	5.17248	0.00777853	0.007201	UP	754.736	754.736	754.738	12.5593	12.5072	12.56	1980.46	4481.63	829.971	10790.8	2294			178		M755T13	y
1316		2.1645	1.11403	4.95924	0.00777908	0.00720136	UP	361.199	361.198	361.199	1.12883	1.04783	1.20983	1993.45	6976.88	3030.35	15101.4	1246.07			121		M361T1_3	y
1317		3.50745	-1.81042	-5.88678	0.00778234	0.00720342	DOWN	1237.81	1237.8	1237.81	7.584	7.55	7.6155	1831.77	9778.77	2326.84	2788	476.197			155		M1238T8	y
1318		1.83934	-0.879187	-4.03602	0.00778425	0.00720464	DOWN	766.652	766.652	766.653	9.19758	9.148	9.2715	7903.38	26269.1	3626.58	14281.8	4704.61			21		M767T9	n
1319		27.4085	-4.77655	-6.30717	0.00782907	0.00723486	DOWN	568.189	568.187	568.189	5.05033	5.03617	5.05233	1999.26	10342	3174.64	306.78	218.929			145		M568T5	y
1320		3.0248	1.59684	6.20961	0.00789735	0.00728073	UP	759.631	759.629	759.632	8.66433	8.565	8.86567	145542	533745	36138.4	1.61447e+06	346202			7		M760T9	y
1321		1.50338	0.588212	4.0115	0.00790827	0.00728805	UP	435.361	435.361	435.363	6.7025	6.652	6.785	7571.57	29792.6	5895.35	44789.7	4599.04			117		M435T7_1	y
1322		4.67095	-2.22372	-6.33702	0.0079317	0.00730373	DOWN	439.316	439.315	439.317	1.287	1.26333	1.32633	4829.99	38044.9	9435.09	8145.01	168.005			69		M439T1_3	y
1323		46.1673	5.5288	6.26914	0.00797157	0.00733036	UP	425.34	425.339	425.341	5.9275	5.919	5.93633	4391.62	595.16	722.9	33991.1	10629.5			143		M425T6_1	y
1324		5.73148	-2.51891	-5.21675	0.00799449	0.00734562	DOWN	779.226	779.225	779.226	6.141	6.12483	6.385	4497.96	26148.2	7829.32	4562.22	2681.1			163		M779T6_2	y
1325		1.61366	-0.690338	-4.26883	0.00802054	0.00736295	DOWN	400.756	400.755	400.757	0.544	0.511	0.7335	1506.36	8601.12	1306.06	5330.19	801.673			140		M401T1_1	y
1326		5.03861	2.33303	5.38529	0.00804449	0.00737886	UP	722.638	722.637	722.639	10.1632	9.99633	10.1812	19834.9	38227	16628.5	192611	54871.1			124		M723T10	y
1327		9.72427	3.28159	5.78905	0.00810326	0.00741777	UP	726.504	726.504	726.505	6.236	6.236	6.236	7744.7	4057.46	2505.92	39455.8	11969.9			164		M727T6	y
1328		2.09145	1.0645	5.95871	0.00810844	0.0074212	UP	746.566	746.564	746.569	7.83367	7.816	7.99	91026.3	483442	174712	1.01109e+06	29001.7	[31][M]+		6		M747T8_2	y
1329		5.07644	2.34382	6.18545	0.00811632	0.0074264	UP	479.273	479.272	479.274	0.921417	0.865667	0.977167	5927.87	6359.26	752.13	32282.4	8348.17			78		M479T1_2	y
1330		6.44719	2.68867	5.6289	0.00813435	0.0074383	UP	909.618	909.617	909.62	7.467	7.45	7.484	1516.5	1105.3	508.756	7126.04	2077.85			64		M910T7_2	y
1331		4.82928	2.27181	6.15763	0.00815774	0.00745371	UP	306.275	306.275	306.275	4.8375	4.83583	4.854	6209.96	12835.6	1546.45	61986.5	15889.2			134		M306T5_1	n
1332		16.7422	4.06541	5.9308	0.00818619	0.00747242	UP	687.38	687.379	687.381	0.928917	0.91	0.947833	2647.59	389.505	475.58	8883.48	2824.61			78		M687T1	y
1333		11.6285	3.5396	5.5835	0.0082723	0.00752883	UP	683.599	683.599	683.601	10.8295	10.829	10.8458	2652.62	556.65	652.194	8113.81	2627.22			1		M684T11_2	y
1334		2.20952	1.14373	3.92032	0.00827433	0.00753016	UP	759.567	759.566	759.568	8.00775	7.999	8.0165	7367.74	9793.45	4630.17	21638.8	3883.3			33		M760T8_1	n
1335		6.91391	2.7895	6.19539	0.00827441	0.00753021	UP	858.592	858.591	858.593	8.37408	8.332	8.399	70883.8	81032.5	9787.51	560251	154392			11		M859T8_2	y
1336		2.0678	-1.0481	-4.34936	0.00830877	0.00755262	DOWN	1494.13	1494.13	1494.13	7.764	7.76	7.767	4708.31	20563.7	2404.63	9944.72	4249.88			23		M1494T8_1	n
1337		10.3638	3.37348	6.12204	0.00832084	0.00756049	UP	290.245	290.244	290.245	3.35983	3.356	3.373	4367.14	2694.6	775.249	27926.2	8206.34			104		M290T3_1	y
1338		2.81943	1.4954	4.52721	0.00836446	0.00758884	UP	563.46	563.459	563.462	8.6235	8.39917	8.648	6880.09	12037.3	8644.48	33938.4	4345.63			53		M563T9	n
1339		1.80913	-0.8553	-4.10907	0.00841031	0.00761856	DOWN	787.6	787.599	787.6	7.9415	7.916	7.95633	217020	2.3358e+06	282668	1.29112e+06	422668			61		M788T8	n
1340		1.79719	-0.84574	-4.41905	0.00844712	0.00764235	DOWN	416.985	416.985	416.987	0.561	0.5425	0.561167	1554.64	9555.61	903.841	5316.98	1692.07			84		M417T1	y
1341		2.27087	1.18324	6.11395	0.00844912	0.00764364	UP	654.614	654.613	654.614	11.5025	11.494	11.5653	156257	476744	16433.7	1.08262e+06	197513			55		M655T12_1	n
1342		4.35853	2.12384	5.15141	0.00844966	0.00764399	UP	928.595	928.593	928.599	8.5405	8.532	8.549	2709.03	2491.03	1039.08	10857.2	3077.43			53		M929T9	y
1343		4.75107	2.24825	5.94258	0.00846626	0.00765469	UP	242.247	242.246	242.247	2.907	2.82567	2.95383	9242.29	27248.6	4950.17	129460	34041.6			98		M242T3_1	y
1344		1.46372	-0.549636	-4.51505	0.00846782	0.0076557	DOWN	647.554	647.554	647.554	9.65033	9.63917	9.67983	104024	853033	106991	582786	53697.4	[12][M]+		51		M648T10_2	n
1345		2.15309	-1.10641	-4.96343	0.00848136	0.00766443	DOWN	530.391	530.39	530.391	5.02733	4.988	5.0515	5623.74	52586.8	10606.7	24423.9	4034.82			62		M530T5_1	n
1346		1.73017	0.790911	5.14593	0.00848301	0.00766549	UP	248.125	248.124	248.126	0.678167	0.668167	0.729167	2839.9	7603.85	690.028	13155.9	2044.55			70		M248T1	y
1347		2.0764	1.05408	4.02612	0.00851271	0.00768459	UP	884.604	884.599	884.608	8.283	8.26617	8.299	4635.09	6228.64	1933.48	12933.1	2711.79			56		M885T8_1	n
1348		1.13863	0.187301	4.12701	0.00852842	0.00769468	UP	899.704	899.703	899.704	10.4453	10.4297	10.4657	79889.5	711080	26077.6	809658	40026.7			5		M900T10	y
1349		1.35311	-0.436282	-3.96919	0.00859342	0.00773631	DOWN	430.695	430.694	430.696	0.544	0.524667	0.545167	1807.53	8717.3	917.238	6442.4	687.477			140		M431T1_1	n
1350		14.8824	3.89554	6.01813	0.0086229	0.00775514	UP	751.377	751.377	751.377	0.977083	0.961167	0.993	3507.85	73.1445	146.289	4238.43	1376.49			83		M751T1	y
1351		5.62081	-2.49078	-4.6019	0.00866432	0.00778152	DOWN	884.603	884.602	884.604	7.98992	7.98983	7.99	1814.92	8475.82	2771.19	1437.39	1295.2			16		M885T8_2	n
1352		2.5774	-1.36592	-4.28556	0.00866714	0.00778331	DOWN	780.623	780.622	780.624	14.9729	14.972	14.9738	1052.59	3320.9	823.154	1288.47	471.247			96		M781T15	y
1353		2.23815	1.16231	4.02025	0.00870421	0.00780686	UP	370.341	370.327	370.342	3.939	3.922	4.00467	3480.18	12577.4	6338.96	28150.1	4453.73			41		M370T4_1	y
1354		1.46214	-0.548082	-6.0427	0.00871139	0.00781141	DOWN	486.448	486.448	486.448	14.9733	14.972	14.9738	15464.9	153377	15985.8	104899	1378.17			96		M486T15	y
1355		1.35338	0.436567	4.31623	0.00871681	0.00781485	UP	523.469	523.468	523.469	8.5815	8.565	8.599	3701.05	17220.8	1374.57	23306.3	2462.1			53		M523T9	y
1356		1.74687	-0.804772	-4.01515	0.00878067	0.00785524	DOWN	844.61	844.609	844.611	8.357	8.3515	8.3625	33725.6	169729	20737.4	97161.7	29606.5			11		M845T8_2	y
1357		77.2287	6.27106	6.11278	0.00878676	0.00785908	UP	629.48	629.479	629.482	1.27758	1.26	1.343	18205.1	1433.6	546.892	110715	35750.7			69		M629T1_2	y
1358		2.28236	1.19052	3.82788	0.00879827	0.00786634	UP	1242.07	1242.07	1242.08	9.52708	9.51417	9.5475	4879.35	7983.13	3619.33	18220.4	3938.25			40		M1242T10	n
1359		4.47412	2.16161	4.10872	0.00881651	0.00787783	UP	685.55	685.549	685.551	9.931	9.89483	10.1972	76073.2	131205	120090	587027	186573			50		M686T10_1	y
1360		3.00421	1.58699	5.98576	0.00881745	0.00787842	UP	357.346	357.344	357.346	1.51	1.5095	1.526	2651.89	19720.7	1319.37	59245.4	13140.1			43		M357T2	y
1361		2.73033	1.44908	5.04527	0.00886745	0.00790985	UP	868.553	868.553	868.554	8.657	8.648	8.69817	12244.9	55106.9	12329.6	150460	35731.6			7		M869T9_1	n
1362		1.36246	-0.446217	-4.66882	0.00890457	0.00793311	DOWN	550.553	550.552	550.554	10.411	10.3795	10.6482	12252.5	127176	13272.5	93342.7	5822.18			5		M551T10_1	y
1363		15.7111	3.97372	5.60562	0.00892308	0.00794469	UP	838.679	838.679	838.68	9.59133	9.581	9.59717	11279.1	1705.68	1919.04	27906.6	9148.97			131		M839T10_1	y
1364		2.45676	-1.29676	-3.84115	0.00894633	0.00795921	DOWN	810.836	810.833	810.837	10.6992	10.678	10.7138	1895.27	6472.79	1518.84	2634.68	1298.76			37		M811T11_3	n
1365		2.19617	1.13499	4.25574	0.00901966	0.00800487	UP	189.071	189.071	189.072	0.7515	0.746333	0.770833	12624.2	21321.3	5912.59	46825.2	10425.8			71		M189T1_2	y
1366		3.02212	1.59556	5.98362	0.00902006	0.00800512	UP	701.554	701.553	701.555	6.81842	6.784	6.90167	157078	714254	37989.5	2.15856e+06	481257			82		M702T7_1	y
1367		1.60488	0.682462	5.92308	0.00905573	0.00802725	UP	258.109	258.109	258.11	0.478	0.474833	0.494	30798	49063.1	1031.47	78740.2	9967.61			80		M258T0	y
1368		1.67477	-0.743961	-4.58157	0.00909815	0.0080535	DOWN	398.041	398.04	398.042	0.712	0.694	0.7335	1159.19	8779.22	1405.23	5242.05	639.944			70		M398T1_1	y
1369		2.02381	1.01707	4.3436	0.00916313	0.00809356	UP	189.086	189.085	189.086	0.722833	0.711	0.761	12624.2	20500.2	4511.88	41488.4	8546.05			70		M189T1_3	y
1370		1.50693	0.591612	4.16706	0.00916866	0.00809696	UP	530.391	530.388	530.393	5.304	5.30167	5.53733	6214.36	27848.5	3472.06	41965.8	5818.43			72		M530T5_2	n
1371		40.9254	-5.35492	-5.98988	0.00917828	0.00810288	DOWN	1063.3	1063.29	1063.3	10.4364	10.4283	10.4445	10654	25375.8	8278.51	549.501	425.072			5		M1063T10	y
1372		16.8591	4.07546	5.85204	0.00920782	0.00812102	UP	931.524	931.523	931.525	7.201	7.184	7.202	1833.86	104.944	209.887	5337.48	1775.92			38		M932T7_2	y
1373		1.38017	-0.464841	-3.88922	0.00922023	0.00812862	DOWN	428.786	428.785	428.787	0.561	0.559667	0.647167	971.458	5980.28	513.917	4333.02	673.39			84		M429T1	n
1374		15.3555	-3.94069	-6.00187	0.00926457	0.00815576	DOWN	1277.17	1277.17	1277.17	11.2877	11.276	11.304	2180.06	4333.32	1443.99	0	0			74		M1277T11	n
1375		8.40899	3.07193	5.95665	0.00927251	0.00816061	UP	582.408	582.407	582.408	3.922	3.906	3.939	3548.83	5693.23	849.701	47874.3	14137.2			41		M582T4_2	n
1376		17.4943	-4.12881	-5.99589	0.0092906	0.00817165	DOWN	697.66	697.66	697.662	11.4085	11.3918	11.4227	2032.26	4936.87	1646.75	0	0			12		M698T11_2	n
1377		1.28771	0.364813	4.38984	0.00929357	0.00817347	UP	199.111	199.111	199.111	1.24417	1.16467	1.38	17655	134903	15774.9	173717	7991.07			69		M199T1_3	y
1378		1.13636	-0.184425	-4.30895	0.00929559	0.0081747	DOWN	689.554	689.554	689.555	6.72667	6.718	6.7355	44693.6	448675	11779.6	394834	22039.9			117		M690T7_2	y
1379		1.97253	0.98005	5.9557	0.00930372	0.00817966	UP	153.127	153.127	153.127	1.58467	1.576	1.593	4312.62	28348.6	514.437	55918.6	9244.04			43		M153T2	y
1380		6.74813	2.75449	4.85001	0.00930653	0.00818137	UP	709.623	709.623	709.624	10.4803	10.4627	10.513	7489.9	5240.69	4365.09	35364.9	11630.1			5		M710T10_2	n
1381		2.921	-1.54646	-3.9681	0.00932712	0.00819391	DOWN	671.557	671.555	671.56	8.63233	8.58033	8.8155	2939.19	11873.4	2262.97	3994.29	3263.36			53		M672T9	y
1382		1.46733	-0.553194	-4.27342	0.00932872	0.00819488	DOWN	439.376	439.376	439.376	7.12592	7.11683	7.135	4673.3	60197	7875.13	41024.8	4300.3			81		M439T7	y
1383		3.49625	-1.80581	-4.22477	0.00935364	0.00821003	DOWN	815.085	815.082	815.089	8.20175	8.1705	8.233	837.606	3476.6	1023.65	994.38	577.021			19		M815T8_2	y
1384		2.24109	1.1642	5.2431	0.00937752	0.00822453	UP	787.664	787.663	787.665	9.11833	9.098	9.231	628492	2.73417e+06	345497	6.12751e+06	1.24744e+06			35		M788T9	y
1385		3.26281	1.70612	5.45465	0.00938434	0.00822866	UP	772.073	772.07	772.074	8.116	8.116	8.11633	12258.7	5708.07	1038.11	18624.4	4620.71			2		M772T8_5	y
1386		1.4738	0.559537	3.89664	0.00940295	0.00823994	UP	145.048	145.048	145.049	0.723083	0.700667	0.777	2701.95	21071.7	4117.63	31055.4	3050.09			70		M145T1_3	y
1387		2.4489	1.29213	3.80395	0.00940634	0.008242	UP	823.665	823.664	823.666	9.3975	9.37083	9.4145	12694.8	44622.2	21925.9	109275	25976			139		M824T9_2	n
1388		2.67811	-1.42122	-5.58021	0.00942327	0.00825224	DOWN	371.1	371.099	371.1	3.80125	3.6685	3.889	3742.56	33022.8	7286.56	12330.6	1381.04			118		M371T4	y
1389		2.8329	-1.50228	-5.05759	0.00944218	0.00826367	DOWN	480.154	480.153	480.156	2.68217	2.61367	2.841	2613.05	18465	4501.01	6518.08	1435.47			89		M480T3_1	y
1390		1.7999	-0.847916	-4.8715	0.00948439	0.00828913	DOWN	487.42	487.42	487.421	5.50633	5.4885	5.51133	4058.65	29449.2	5050.62	16361.6	1833.51			94		M487T6_1	n
1391		23.8705	4.57716	5.44915	0.00948964	0.00829229	UP	790.634	790.628	790.639	9.1645	9.148	9.181	19719.6	2115.1	4230.19	55540.5	19147			111		M791T9	y
1392		2.66516	1.41422	5.78906	0.00949198	0.0082937	UP	661.547	661.546	661.547	10.4479	10.4132	10.4827	14524.3	42920.4	2911.7	114390	24519			5		M662T10_2	n
1393		5.43636	2.44264	4.31983	0.00949453	0.00829524	UP	820.591	820.59	820.604	7.9505	7.95	8.05	57529.9	35911.7	34133.2	195229	65388.1			61		M821T8_2	y
1394		8.29728	-3.05264	-4.69491	0.00951522	0.00830768	DOWN	1294.36	1294.35	1294.36	8.865	8.86417	8.94983	11630.5	57343.9	19894.8	6911.17	8109.21			102		M1294T9_1	n
1395		2.62069	-1.38995	-5.56134	0.00951651	0.00830846	DOWN	586.587	586.587	586.588	8.01808	8.00567	8.033	2859.94	35343	7722.63	13486.1	1464.54			33		M587T8_2	y
1396		1.35803	0.441519	5.32918	0.00954254	0.00832409	UP	223.205	223.204	223.205	1.07825	1.06117	1.093	2455.04	14267	462.712	19375.1	1860.34			76		M223T1_2	y
1397		3.70244	1.88848	5.86418	0.00954665	0.00832655	UP	403.298	403.298	403.298	5.9195	5.903	5.936	11918.4	55554.1	4062.78	205686	51041.6			143		M403T6_2	n
1398		37.8964	5.24399	5.90235	0.00958744	0.00835099	UP	653.377	653.377	653.378	0.910583	0.91	0.911167	16052.3	1291.16	769.084	48930.3	16124.1			78		M653T1	y
1399		6.4055	2.67931	4.82145	0.00959727	0.00835687	UP	848.646	848.646	848.647	9.03108	9.031	9.03333	42160.5	32712.3	25601.8	209991	68936.9			79		M849T9	y
1400		3.97501	1.99096	4.24174	0.00960517	0.0083616	UP	167.105	167.093	167.106	0.860583	0.698167	0.926167	7953.31	25244.9	31083.8	100349	16964.6			78		M167T1	y
1401		4.96639	2.3122	5.8447	0.00962617	0.00837414	UP	435.365	435.364	435.366	1.55075	1.509	1.593	1655.87	2806.67	307.147	13939	3796.98			43		M435T2	y
1402		1.66641	0.736745	4.09365	0.00963113	0.00837709	UP	600.28	600.28	600.28	4.12142	4.106	4.172	45297.9	663273	112033	1.10529e+06	184617			116		M600T4	y
1403		3.72375	1.89676	4.75984	0.00972663	0.00843389	UP	826.623	826.623	826.624	8.6235	8.615	8.632	23942	16160.8	6606.02	60178.8	17275.6			53		M827T9	y
1404		1.42269	0.508618	4.36744	0.00973515	0.00843894	UP	778.686	778.685	778.687	10.4445	10.331	10.6968	26237.4	126113	10844	179419	21869.8			5		M779T10	n
1405		22.2417	-4.47519	-5.60529	0.00977182	0.00846065	DOWN	1001.28	1001.28	1001.28	7.63617	7.62767	7.64467	5043.32	17182.6	5804.63	701.991	940.798			26		M1001T8	n
1406		2.09397	1.06624	4.91	0.00985904	0.00851206	UP	448.338	448.338	448.338	1.82567	1.8255	1.82583	1542.28	7802.16	1116.2	16337.5	3292.66			97		M448T2	y
1407		4.03158	2.01134	5.71211	0.00993475	0.00855646	UP	427.349	427.348	427.35	1.3595	1.32717	1.39317	2035.95	4081.58	486.417	16455.2	4305.02			138		M427T1_6	y
1408		2.69585	1.43074	4.61128	0.00994204	0.00856072	UP	664.69	664.69	664.691	11.7933	11.761	11.8257	1043.86	1375.08	934.36	3706.99	387.166			99		M665T12_2	n
1409		1.69114	-0.757993	-4.23128	0.00995693	0.00856942	DOWN	643.617	643.617	643.618	11.4793	11.3682	11.5295	78056.4	667864	113774	394920	60824.9			86		M644T11	n
1410		3.35265	-1.7453	-5.70377	0.00996221	0.0085725	DOWN	441.331	441.33	441.331	1.43542	1.397	1.47217	3819.68	31705.1	7750.96	9456.72	884.833			43		M441T1_3	y
1411		10.7858	3.43106	5.84136	0.00999785	0.00859329	UP	725.657	725.655	725.658	11.5032	11.4953	11.511	2093.63	0	0	3043.75	1042.14			55		M726T12	n
1412		6.36944	2.67117	5.67042	0.0100003	0.0085947	UP	294.241	294.241	294.242	2.61042	2.541	2.715	52768	85533	19995	544798	160747			98		M294T3_2	y
1413		1.45794	-0.543932	-4.13655	0.0100226	0.00860771	DOWN	860.772	860.77	860.778	11.3255	11.304	11.429	51846.2	452400	59707.1	310301	33990.3			31		M861T11_3	n
1414		7.85047	2.97278	5.75994	0.0100252	0.00860922	UP	280.262	280.262	280.262	1.48342	1.393	1.543	138162	320985	62263.2	2.51988e+06	760972			43		M280T1_5	y
1415		33.3834	5.06106	5.816	0.0100364	0.00861575	UP	585.456	585.455	585.457	1.24358	1.226	1.27783	14212.5	2421.81	1046.6	80848.1	26948.9			69		M585T1_2	y
1416		2.50301	1.32367	3.96437	0.0100525	0.00862509	UP	329.198	329.194	329.205	1.00592	0.927	1.143	7136.09	24188.5	10011	60544.1	15368.1			76		M329T1_4	y
1417		3.43229	1.77917	5.64662	0.0100548	0.00862642	UP	815.695	815.694	815.696	9.631	9.61367	9.6645	360002	819090	90516.9	2.81136e+06	699820	[44][M]+		51		M816T10	y
1418		3.45697	1.78951	4.70223	0.0100599	0.00862938	UP	609.265	609.264	609.265	0.394583	0.394	0.395167	1306.11	1951.16	732.912	6745.1	1902.73			219		M609T0_1	y
1419		20.3149	4.34447	5.71744	0.0100645	0.00863206	UP	484.322	484.322	484.323	3.93892	3.906	3.956	4571.6	2734.15	1825.04	55544.1	18382.9			41		M484T4_1	y
1420		1.37358	-0.457937	-4.73841	0.0100652	0.00863246	DOWN	645.553	645.552	645.554	11.183	11.146	11.361	10015	101174	4081.65	73657.1	10873.4			4		M646T11	y
1421		1.34829	-0.431131	-3.71453	0.0100973	0.00865104	DOWN	276.939	276.937	276.939	0.644	0.524667	0.699333	2296.15	27793	2592.78	20613.5	2867.15			201		M277T1_2	y
1422		4.0628	2.02247	5.75791	0.0101209	0.00866471	UP	732.55	732.549	732.55	7.52333	7.483	7.601	340611	1.10163e+06	83755.5	4.4757e+06	1.16898e+06			25		M733T8_1	y
1423		1.69965	0.765239	5.71941	0.0101266	0.008668	UP	726.501	726.497	726.501	6.60133	6.53617	6.7185	4385.13	10335.1	232.592	17566.1	2517.85			58		M727T7	y
1424		2.98996	1.58013	5.53693	0.0101428	0.00867734	UP	693.596	693.594	693.596	10.263	10.2472	10.282	8141.3	6066.3	694.036	18138	4304.85			169		M694T10	n
1425		2.13451	1.0939	3.77878	0.0101791	0.00869825	UP	825.689	825.688	825.689	10.9037	10.895	11.0123	104507	446791	210995	953680	165699			1		M826T11_1	y
1426		2.83391	1.50279	5.41536	0.0101897	0.00870437	UP	525.272	525.264	525.275	0.977167	0.944	0.981167	3410.98	8886.26	1152.89	25182.8	5907.19			83		M525T1	y
1427		3.76612	1.91308	4.62273	0.0101925	0.00870598	UP	852.603	852.603	852.606	7.334	7.317	7.334	3730.43	2980.07	1330.06	11223.3	3309.09			10		M853T7_1	y
1428		56.1372	5.81088	5.79473	0.010225	0.00872468	UP	163.038	163.038	163.039	0.295	0.176833	0.3725	1409.34	0	0	15841.9	5467.68			100		M163T0	y
1429		2.60988	-1.38398	-5.29812	0.0102373	0.0087317	DOWN	973.668	973.668	973.669	9.03117	8.98033	9.048	1597.17	7645.86	1736.87	2929.58	391.114			79		M974T9_1	y
1430		1.81892	0.863079	3.68691	0.0102531	0.00874081	UP	840.699	840.699	840.7	10.5128	10.4963	10.5327	1013879	1.37664e+06	436618	2.50399e+06	428191			22		M841T11	n
1431		1.23783	0.307813	4.99747	0.0102549	0.00874179	UP	212.125	212.124	212.125	0.677583	0.677	0.6815	1633.57	8622.86	237.121	10673.6	785.725			70		M212T1	y
1432		2.6488	1.40534	4.45599	0.0103055	0.0087722	UP	699.677	699.675	699.679	11.9722	11.8752	12.077	5306.02	6907.28	2081.89	18296	4668.46			42		M700T12	n
1433		2.14493	-1.10093	-4.70559	0.0103203	0.00878103	DOWN	652.58	652.58	652.582	8.54083	8.516	8.6135	2963.27	30022.1	6378.05	13996.8	2390.21			53		M653T9	n
1434		1.65887	0.730199	3.78829	0.0103471	0.00879708	UP	867.69	867.683	867.693	10.7497	10.7298	10.764	5395.76	22736	6296.15	37716	4785.83			34		M868T11_1	y
1435		1.6049	-0.682481	-3.83288	0.0103521	0.00880009	DOWN	452.812	452.807	452.814	0.548	0.524667	0.647167	1447.07	8900.22	1420.11	5545.66	1023.34			84		M453T1_1	n
1436		1.41747	0.503317	3.71229	0.0104123	0.00883748	UP	751.517	751.516	751.519	8.532	8.516	8.549	1388.68	5763.94	987.646	8170.21	839.737			65		M752T9_1	y
1437		9.08958	3.18421	5.49583	0.0104271	0.00884667	UP	806.565	806.565	806.565	7.4335	7.417	7.45	1.18553e+06	266262	122005	2.42021e+06	774294			18		M807T7_2	y
1438		1.40613	0.491732	3.77341	0.010433	0.00885033	UP	180.073	180.073	180.073	0.484667	0.476667	0.492667	8283.68	14611.9	2495.05	20546.3	1915.21			80		M180T0	y
1439		2.21434	1.14688	4.98792	0.0104701	0.00887369	UP	647.554	647.554	647.557	9.91633	9.86333	10.1202	107011	551413	76178.9	1.22102e+06	257457			50		M648T10_1	n
1440		1.56191	-0.64331	-4.1062	0.0105012	0.00889323	DOWN	561.447	561.446	561.448	8.565	8.548	8.616	9012.28	90923.7	13894.6	58213.2	7795.89			53		M561T9	y
1441		18.0238	4.17183	5.7213	0.0105455	0.00892097	UP	1404.16	1404.16	1404.16	9.08258	9.081	9.098	4010.45	1580.49	280.308	28486.4	9401.33			35		M1404T9_2	y
1442		1.551	0.633195	5.01199	0.0105458	0.00892113	UP	625.573	625.572	625.575	9.88892	9.86333	10.0892	6699.61	36977.9	2241.25	57352.6	7815.36			50		M626T10_2	y
1443		1.47971	0.565314	4.38426	0.0105775	0.00894102	UP	889.663	889.662	889.667	10.4282	10.3968	10.5633	11484.6	72532.6	6610.69	107327	14430.3			5		M890T10	n
1444		234.549	7.87375	5.71748	0.0106166	0.00896538	UP	741.526	741.525	741.527	7.334	7.301	7.335	11731.4	0	0	66189.7	23153.4			10		M742T7_2	n
1445		2.38472	1.25382	4.44254	0.0107568	0.00905257	UP	530.32	530.319	530.322	0.846417	0.844	0.878167	3097.55	4042.48	1002.56	9640.19	2312.04			107		M530T1	y
1446		4.88032	2.28698	5.39484	0.010759	0.00905395	UP	387.176	387.176	387.177	0.827583	0.827	0.8815	5195.14	8636.28	2097.88	42147.8	12245.1			71		M387T1_2	y
1447		8.43903	3.07708	5.6874	0.0107617	0.00905562	UP	520.43	520.43	520.431	3.9305	3.922	3.939	12363.6	16361.3	628.477	138074	42796.1			41		M520T4_1	y
1448		1.23252	0.301617	4.98075	0.0108601	0.00911637	UP	82.9446	82.9445	82.9448	0.620667	0.561	0.699333	6340.29	49146.9	1248.41	60574.8	4415.74			84		M83T1	y
1449		1.3381	0.420189	4.52092	0.0108608	0.00911684	UP	158.117	158.117	158.117	0.522417	0.51	0.543333	8079.45	27341.8	1540.96	36586.2	3788.16			140		M158T1_2	y
1450		2.01854	1.01331	4.71026	0.0108659	0.00911996	UP	229.118	229.117	229.119	0.49075	0.474833	0.494	6805.38	8349.71	3404.14	16854.2	1204.75			80		M229T0	y
1451		2.78865	1.47957	3.66739	0.0108824	0.00913011	UP	872.291	872.291	872.292	8.948	8.93333	8.94817	1513.89	1709.44	1089.98	4767.04	1261.88			59		M872T9_1	n
1452		7.42581	-2.89255	-5.4863	0.0108854	0.00913198	DOWN	711.678	711.678	711.678	11.4585	11.443	11.474	13853.7	132999	41595	17910.4	5484.47			175		M712T11_3	n
1453		1.62791	-0.703022	-4.47319	0.0109638	0.00918015	DOWN	825.688	825.688	825.689	10.716	10.6797	10.73	79555.5	560593	89226.3	344363	37219.9	[47][M]+		36		M826T11_2	n
1454		1.4802	-0.565787	-4.59697	0.0109869	0.00919432	DOWN	698.711	698.71	698.712	9.58067	9.56667	9.6475	4418.35	61329.3	8089.64	41433.2	3080.05			131		M699T10_1	n
1455		496.721	8.95629	5.64489	0.0110025	0.00920387	UP	768.583	768.582	768.583	8.03325	8.033	8.049	39717.8	0	0	140174	49664.2			29		M769T8	y
1456		6.06153	-2.59968	-5.01942	0.0110191	0.00921401	DOWN	1399.06	1399.06	1399.07	8.22	8.21333	8.23567	1829.62	6823.8	2193.94	1125.76	584.24			24		M1399T8	n
1457		2.77664	1.47334	4.94765	0.0111095	0.0092692	UP	507.268	507.268	507.269	0.877583	0.877	0.878167	9671.98	19594.4	3818.42	54406.5	13544.2			78		M507T1	y
1458		2.79938	-1.48511	-5.12994	0.0111576	0.00929843	DOWN	1226	1226	1226.01	8.99808	8.96667	9.015	4779.39	24970.4	6097.66	8919.99	1405.52			79		M1226T9	n
1459		1.91421	0.936748	5.2098	0.011173	0.00930783	UP	956.854	956.853	956.856	11.4388	11.4087	11.561	5109.3	10709.9	3680.7	20500.9	761.769			12		M957T11	n
1460		2.46585	1.30209	5.25886	0.0111896	0.00931791	UP	303.23	303.23	303.231	10.4708	10.4627	10.479	2183.16	8849.65	927.886	21821.9	4845.44			5		M303T10	y
1461		1.29951	0.377968	3.68548	0.0112033	0.00932618	UP	850.551	850.549	850.554	8.083	8.066	8.09633	14148.2	97174.7	9836.62	126280	12357.3			30		M851T8_2	y
1462		3.03589	1.60212	4.99192	0.0112594	0.00936014	UP	704.519	704.518	704.52	6.835	6.801	6.90167	16359.6	74406.7	15506.8	225891	58677.3			82		M705T7_1	y
1463		1.08262	0.114528	4.04019	0.011293	0.00938042	UP	244.262	244.262	244.263	1.30958	1.2475	1.343	32393.1	448021	8906.01	485037	16013.9			138		M244T1_3	y
1464		1.29413	-0.371983	-5.27959	0.0112942	0.00938118	DOWN	774.596	774.595	774.597	8.13117	8.116	8.137	161793	1.73761e+06	147243	1.34268e+06	26477.4			2		M775T8	y
1465		2.49944	1.3216	3.91516	0.0113277	0.00940137	UP	963.722	963.721	963.724	10.389	10.3632	10.4447	3562.72	9676.23	3877.05	24185.1	6316.71			186		M964T10_2	n
1466		2.36868	1.24409	4.63005	0.0113768	0.00943092	UP	577.515	577.515	577.516	9.115	9.114	9.13117	10240.8	29172.7	5813.45	69100.8	16238.1			35		M578T9_1	y
1467		4.15063	2.05333	3.78883	0.0113811	0.00943353	UP	817.699	817.698	817.706	10.1472	10.113	10.329	8233.95	3666.7	5279.24	15804.7	3630.81			114		M818T10_2	n
1468		2.10618	1.07463	3.709	0.0113823	0.00943423	UP	836.54	836.534	836.542	7.151	6.93517	7.151	4109.44	11077.6	3979	23331.3	5275.19			81		M837T7_1	y
1469		1.52952	-0.613076	-4.64371	0.0113827	0.00943448	DOWN	792.702	792.702	792.703	10.5034	10.4627	10.6978	305451	2.45218e+06	344670	1.60324e+06	122019			22		M793T11_1	n
1470		3.56543	-1.83408	-4.99689	0.0114411	0.00946954	DOWN	704.554	704.553	704.554	8.26467	8.26333	8.266	6712.14	34544.4	9638.15	9688.72	2465.38			56		M705T8_2	y
1471		1.14572	0.196252	3.75382	0.0114464	0.00947268	UP	507.399	507.399	507.399	7.451	7.45	7.53017	12908.1	128814	8153.88	147584	5790.41			64		M507T7_2	y
1472		1.51882	-0.602953	-5.27442	0.0114821	0.00949408	DOWN	191.007	191.007	191.008	0.679667	0.661167	0.729167	1889.39	9415.79	1202.01	6199.4	206.512			70		M191T1_1	y
1473		1.76319	-0.818188	-4.61067	0.0115365	0.00952656	DOWN	732.62	732.619	732.621	10.0685	10.0468	10.0812	7437.97	54434	3444.44	30872.5	9622.53			110		M733T10	y
1474		1.96095	0.971556	3.59616	0.0116127	0.00957191	UP	232.092	232.091	232.092	0.680417	0.644	0.694167	1557.33	2688.65	964.214	5272.32	1065.36			70		M232T1_2	y
1475		6.1578	2.62242	5.40762	0.0116157	0.00957369	UP	498.447	498.447	498.449	3.93892	3.922	3.939	2641.83	3552.52	760.217	21875.7	6734.05			41		M498T4	n
1476		2.02664	1.01909	5.40792	0.0116473	0.00959244	UP	381.316	381.316	381.317	5.58783	5.54483	5.61833	15122.5	145438	54886.5	294750	6057.39			161		M381T6_2	y
1477		5.82966	2.54341	5.31008	0.0116481	0.00959296	UP	685.37	685.367	685.374	0.894	0.844	0.927167	2691.22	2096.03	566.671	12219.1	3770.44			78		M685T1_3	y
1478		2.58124	1.36806	4.27495	0.0116526	0.00959561	UP	942.757	942.754	942.763	10.4797	10.331	10.5157	7527.83	9416.76	2886.5	24306.9	6340.08			5		M943T10	n
1479		4.50882	2.17275	5.35826	0.0117221	0.00963676	UP	860.763	860.763	860.764	11.0962	11.062	11.1878	102210	154710	25510.2	697561	201010			9		M861T11_1	n
1480		1.81414	0.859287	4.68158	0.0117303	0.00964162	UP	724.69	724.689	724.692	12.0482	11.7877	12.141	8763.88	35245.7	11635.7	63940.7	3858.07			42		M725T12	n
1481		4.54217	-2.18338	-3.72229	0.0117563	0.00965699	DOWN	823.655	823.653	823.657	9.082	9.0635	9.1185	12719.8	27599.8	9433.91	6005.8	6754.29			35		M824T9_1	n
1482		2.36717	-1.24316	-4.14178	0.0118135	0.00969068	DOWN	605.503	605.502	605.504	9.31708	9.314	9.32017	12458.4	101815	12620.5	43011.3	25436.5			129		M606T9	y
1483		2.65799	-1.41034	-4.44224	0.0118315	0.00970127	DOWN	721.566	721.562	721.57	8.01942	8.00583	8.033	6980.84	15803.6	4125.44	5945.71	1636.75			33		M722T8_1	y
1484		1.94399	0.959018	4.58507	0.0118362	0.00970405	UP	658.555	658.553	658.556	8.482	8.482	8.515	4046.18	14800.6	2039.02	28772.1	5743.14			101		M659T8_1	n
1485		1.85214	0.889196	4.29765	0.0118449	0.00970913	UP	315.335	315.334	315.335	3.68217	3.67533	3.689	1469.38	2359.45	377.744	4370.05	856.03			52		M315T4	y
1486		11.6788	3.54582	5.41359	0.0118469	0.00971034	UP	1312.12	1312.12	1312.12	9.83908	9.83083	9.84733	2880.1	908.569	324.592	10611	3569.73			50		M1312T10	n
1487		5.44304	2.44441	5.37708	0.0118663	0.00972174	UP	568.489	568.488	568.49	3.922	3.906	3.939	2921.25	5496.64	976.933	29918.4	9030.98			41		M568T4_1	n
1488		2.55684	-1.35436	-4.32339	0.0118788	0.00972904	DOWN	926.507	926.507	926.513	8.58092	8.499	8.74917	1585.04	7309.87	1890.27	2858.94	816.311			53		M927T9_1	y
1489		10.8078	3.434	5.45797	0.0118919	0.00973677	UP	273.22	273.22	273.221	3.96392	3.955	3.972	8216.56	7180.34	1432.18	77603.5	25765.9			41		M273T4_1	y
1490		2.09265	-1.06533	-3.67645	0.0118956	0.00973892	DOWN	740.718	740.718	740.721	12.0742	12.06	12.0878	2347.8	14056.8	3197.73	6717.24	2390.94			170		M741T12	y
1491		4.63921	-2.21388	-5.23393	0.0119872	0.00979539	DOWN	436.337	436.337	436.339	5.01975	5.0185	5.03467	3726.31	33310.1	9861.15	7180.13	1566.79			62		M436T5_1	y
1492		5.941	2.57071	5.37304	0.0120395	0.00982758	UP	364.279	364.278	364.279	1.10208	1.02717	1.177	2548.73	3112.55	548.41	18491.7	5698.22			76		M364T1_3	n
1493		2.11482	1.08053	3.631	0.0120424	0.00982935	UP	699.386	699.386	699.387	9.43075	9.414	9.4475	1224.06	1923.24	729.562	4067.31	928.684			85		M699T9_3	y
1494		11.1182	3.47486	5.35171	0.0120569	0.00983824	UP	631.496	631.495	631.498	1.33033	1.21017	1.36183	11721.4	4139.32	1647.13	46021.9	15565.2			138		M631T1_2	y
1495		1.64294	0.716279	4.00404	0.0120982	0.00986358	UP	449.191	449.19	449.191	0.827583	0.816333	0.86	3285.91	5716.06	872.413	9391.14	1615.13			71		M449T1_2	y
1496		2.37107	1.24554	4.43077	0.0121462	0.00989294	UP	1012.92	1012.91	1012.92	11.8885	11.7563	11.894	2016.01	3712.27	2140.6	8802.07	834.409			54		M1013T12	n
1497		1.68784	0.75518	3.60579	0.012147	0.00989344	UP	735.564	735.563	735.564	9.93033	9.89683	9.947	7043.94	29897.5	7174.36	50462.2	8867.76			50		M736T10_2	n
1498		1.20222	0.265705	3.59542	0.0121852	0.00991678	UP	631.32	631.319	631.321	1.24025	1.16467	1.261	12084	60005.3	5218.35	72139.8	4281.43			69		M631T1_1	y
1499		12.8294	-3.68138	-5.22009	0.012196	0.00992335	DOWN	1160.33	1160.33	1160.33	8.99083	8.98117	9.0005	1559.26	4243.36	1562.09	119.103	238.206			63		M1160T9_4	n
1500		1.18892	-0.249653	-3.87148	0.0122292	0.00994365	DOWN	527.258	527.258	527.26	1.3645	1.31333	1.38717	1701.67	15352.6	1082.27	12913.1	645.729			138		M527T1_2	y
1501		2.59906	1.37799	5.1405	0.012329	0.0100043	UP	339.027	339.027	339.027	0.586	0.561	0.611	1621.42	3368.91	359.309	8755.98	2064.91			84		M339T1_3	y
1502		1.21677	-0.283053	-3.89487	0.0123318	0.010006	DOWN	399.026	399.026	399.027	0.695083	0.668167	0.7355	4557.12	32959.3	2607.39	27087.6	1514.03			70		M399T1_2	y
1503		39.5126	-5.30424	-5.39726	0.012347	0.0100152	DOWN	842.657	842.657	842.657	8.94892	8.948	8.94983	6116.2	33097.9	11969.3	767.105	516.322			59		M843T9_1	y
1504		3.45894	-1.79033	-3.78893	0.0123669	0.0100273	DOWN	1072.3	1072.3	1072.3	8.2575	8.249	8.2695	7345.68	30471	9646.69	8809.35	6138.56			56		M1072T8_1	n
1505		9.25217	3.20979	4.74903	0.0124064	0.0100513	UP	838.794	838.792	838.796	11.8061	11.8033	11.8088	1858.32	353.328	494.023	4574.53	1707.69			99		M839T12	n
1506		1.83424	-0.87518	-4.25966	0.0124414	0.0100724	DOWN	750.595	750.591	750.596	5.01892	4.987	5.035	1950.6	17477.4	3423.8	9528.44	1485.61			62		M751T5_2	n
1507		3.73901	1.90266	4.52376	0.012494	0.0101041	UP	881.622	881.622	881.622	9.3805	9.364	9.397	2037.32	1736.14	696.186	6491.46	1983.76			60		M882T9	y
1508		2.85339	1.51267	5.12944	0.0126214	0.0101808	UP	347.183	347.182	347.185	0.802083	0.777	0.832	2265.88	5715.01	665.213	16307.1	4076.01			71		M347T1	y
1509		3.78416	1.91997	5.22628	0.0126388	0.0101912	UP	270.241	270.241	270.242	1.22442	1.16183	1.29417	6369.77	25722.5	3356.82	97337.8	27199.5			69		M270T1	y
1510		3.78986	1.92214	5.30847	0.0126809	0.0102164	UP	297.241	297.241	297.241	10.3133	10.313	10.3322	19012.4	48552.8	3846	184008	50888.7			90		M297T10_2	y
1511		1.63457	0.708911	3.88808	0.0126866	0.0102198	UP	799.673	799.672	799.673	10.8796	10.8787	10.9352	29241.5	121412	34432	198456	19622.7			1		M800T11_1	y
1512		30.9631	4.95248	5.31132	0.012718	0.0102386	UP	304.259	304.258	304.259	3.9305	3.922	3.939	167842	62744.6	49102.7	1.94277e+06	706228			41		M304T4_1	y
1513		6.10174	-2.60922	-5.32218	0.0127485	0.0102568	DOWN	813.672	813.672	813.673	9.86275	9.84683	9.87867	369106	2.31251e+06	725417	378991	41254.2			50		M814T10_2	n
1514		1.42819	0.51419	3.58914	0.0127575	0.0102622	UP	745.607	745.605	745.611	7.99442	7.9635	8	21551.8	60046.3	11321	85757.6	8781.05			33		M746T8	y
1515		4.24777	2.08671	4.80824	0.012795	0.0102845	UP	722.603	722.602	722.604	9.38925	9.331	9.614	15557.9	53851.6	18196.3	228749	70436.8			129		M723T9_2	n
1516		2.01141	1.00821	4.76465	0.0128187	0.0102986	UP	356.065	356.065	356.066	0.711	0.694	0.712	3500.15	10847	1201.54	21817.8	4445.56			70		M356T1_1	y
1517		2.43258	1.28249	4.48009	0.0128882	0.0103399	UP	619.523	619.523	619.524	9.532	9.431	9.6475	273109	1.32769e+06	281300	3.22972e+06	801153			40		M620T10	n
1518		2.83218	-1.50191	-3.74968	0.012894	0.0103433	DOWN	928.599	928.593	928.605	8.29925	8.2965	8.302	2288.57	4200.12	1222.98	1483	777.596			56		M929T8	y
1519		3.44156	1.78306	4.97692	0.012894	0.0103434	UP	495.276	495.272	495.285	0.802	0.778167	0.827	4475.3	5265.67	1026.21	18122.1	5063.47			71		M495T1_4	y
1520		2.6473	1.40452	4.14711	0.0129435	0.0103726	UP	900.626	900.626	900.631	5.75292	5.72	5.753	1610.28	3271.53	1078.26	8660.73	2364.79			143		M901T6_1	n
1521		4.65143	2.21767	5.27103	0.0129585	0.0103816	UP	671.572	671.572	671.574	10.0217	9.997	10.0468	15426.6	39675.3	4004.96	184547	54822.9			103		M672T10_2	y
1522		1.25853	0.331742	4.77127	0.0129878	0.0103988	UP	327.12	327.119	327.12	0.844	0.828167	0.878167	9119.66	41514.9	4351.76	52247.9	1141.49			107		M327T1_2	y
1523		6.69706	-2.74353	-4.15787	0.0130372	0.010428	DOWN	635.54	635.54	635.54	8.20617	8.19633	8.216	9408.07	39895.6	14953.6	5816.08	6716.72	[9][M+1]+		24		M636T8	n
1524		8.47118	3.08256	5.16729	0.0131124	0.0104723	UP	1300.08	1300.08	1300.08	9.68592	9.68	9.69183	1922.93	762.387	261.581	6458.32	2189.04			112		M1300T10	n
1525		3.11491	1.63919	5.15406	0.0131534	0.0104964	UP	234.185	234.184	234.185	1.22775	1.226	1.26	1258.11	2881.76	288.759	8976.43	2347.3			69		M234T1_4	y
1526		1.61136	0.688277	4.81433	0.0131924	0.0105193	UP	565.562	565.561	565.563	8.991	8.981	9.01417	5253.08	20278.1	5005.75	32675.2	1210.82			63		M566T9_3	y
1527		2.35456	1.23546	4.32427	0.0132309	0.0105418	UP	709.547	709.543	709.548	9.9225	9.86133	10.1635	23279.7	64307.3	14575.2	151415	37559.1			50		M710T10_1	n
1528		1.63175	0.706422	4.83212	0.013273	0.0105665	UP	674.629	674.628	674.632	10.0803	10.08	10.097	2086.56	5488.02	326.124	8955.09	1397.46			110		M675T10	n
1529		9.82979	3.29716	5.18185	0.0132753	0.0105678	UP	499.259	499.258	499.259	5.229	5.203	5.2525	2548.93	3059.97	1043.45	30078.9	10375.9			145		M499T5_1	y
1530		1.2695	-0.344265	-4.6008	0.013409	0.0106456	DOWN	719.568	719.567	719.569	10.957	10.945	10.9795	10147.7	82717.2	2183.26	65157.1	7314.63			57		M720T11_1	y
1531		2.57361	-1.36379	-4.74917	0.0134171	0.0106504	DOWN	746.674	746.674	746.674	11.5183	11.4633	11.5395	3346.62	17556.5	4381.98	6821.77	1111.29			55		M747T12_2	y
1532		1.22376	0.291324	5.11891	0.0134443	0.0106662	UP	288.289	288.288	288.289	1.66	1.6115	1.676	372067	3.26479e+06	34248.3	3.99533e+06	283365			49		M288T2_3	y
1533		2.03038	1.02175	4.66971	0.013456	0.010673	UP	724.654	724.648	724.655	10.3295	10.071	10.5303	17831.6	67182.5	28577.1	136406	7895.67			90		M725T10_2	n
1534		3.33892	1.73938	4.81231	0.013474	0.0106834	UP	387.363	387.363	387.363	7.2175	7.202	7.234	2873.14	6626.77	1455.61	22126.3	6274.99			66		M387T7	y
1535		2.59853	1.37769	4.77137	0.013476	0.0106846	UP	842.659	842.659	842.663	9.20025	9.19733	9.215	13667.4	19882.8	12940.7	51665.9	3166.08			21		M843T9_2	y
1536		2.44676	1.29088	5.21131	0.0134887	0.0106919	UP	147.113	147.113	147.113	0.877583	0.827	0.898333	4189.36	31935.2	1070.31	78137.8	17699.4			78		M147T1	y
1537		7.66097	2.93753	5.16046	0.0135028	0.0107001	UP	750.704	750.702	750.707	12.0696	12.0482	12.077	4683.83	1752.19	427.389	13423.5	4503.11			170		M751T12	n
1538		1.20695	0.271368	4.88325	0.0136347	0.0107762	UP	730.644	730.643	730.645	10.8787	10.857	11.095	9379.33	34116.5	574.235	41177	2834.12			1		M731T11	y
1539		1.52531	-0.609105	-3.45335	0.0136531	0.0107868	DOWN	334.899	334.899	334.9	0.5695	0.5425	0.7995	3284.28	27414.8	3979.39	17973.3	3750.22			84		M335T1_2	y
1540		1.9593	-0.970341	-5.05847	0.0136667	0.0107946	DOWN	114.066	114.066	114.066	0.894	0.803667	0.944	16520.6	317013	8210.74	161799	60816.4			78		M114T1_3	y
1541		1.62953	0.704457	5.17112	0.0137025	0.0108152	UP	771.642	771.642	771.643	10.6463	10.6287	10.6652	17601.6	78393.2	19041.2	127744	1323.47			8		M772T11	y
1542		3.77078	1.91486	5.19354	0.0137107	0.0108199	UP	292.26	292.26	292.261	4.07158	4.039	4.089	2457.68	6776.19	344.302	25551.5	7222.05			116		M292T4	n
1543		6.03828	2.59414	5.17293	0.0137158	0.0108228	UP	706.608	706.605	706.608	10.3093	10.2747	10.5327	52477.8	106149	13739.2	640959	206315			90		M707T10_1	y
1544		7.30732	2.86934	5.07122	0.0137385	0.0108359	UP	661.34	661.336	661.344	0.747083	0.744	0.76	1454.35	635.318	195.943	4642.47	1568.16			71		M661T1_1	y
1545		1.52031	0.604364	3.53686	0.0137474	0.010841	UP	918.567	918.565	918.569	8.516	8.515	8.532	3611.54	11604	2716.82	17641.7	2067.66			65		M919T9	n
1546		2.86156	1.5168	4.77393	0.0137577	0.0108469	UP	405.247	405.243	405.25	5.2285	5.17	5.287	1754.96	2510.47	445.211	7183.85	1906.58			145		M405T5	y
1547		2.39523	1.26017	4.95347	0.0137607	0.0108486	UP	991.912	991.911	991.914	11.379	11.361	11.4582	15128.2	47835.9	4577.24	114578	26556.1			12		M992T11_1	n
1548		37.3934	-5.22471	-5.20056	0.0138145	0.0108794	DOWN	831.568	831.567	831.568	6.835	6.81833	6.85167	3433.3	10552.4	4058.17	0	0			82		M832T7	y
1549		7.35286	2.87831	5.09248	0.0138156	0.01088	UP	324.288	324.288	324.288	2.15875	2.075	2.19133	3163	5149.61	1397.13	37864.4	12772.1			97		M324T2	y
1550		3.46411	-1.79248	-4.26074	0.0138609	0.0109071	DOWN	777.613	777.611	777.618	8.566	8.482	8.815	5802.01	61434.1	19116.3	17734.5	7439.01			53		M778T9	n
1551		21.9997	4.45941	5.17939	0.0139372	0.0109528	UP	438.335	438.334	438.336	4.505	4.50283	4.505	7724.22	3981.66	711.448	87595.2	32279.2			135		M438T5	y
1552		2.09543	1.06725	4.77337	0.0139872	0.0109826	UP	605.471	605.471	605.472	8.865	8.831	8.915	53348.2	424682	42810	889892	190160			102		M605T9_2	y
1553		38.6106	5.27093	5.16497	0.0140058	0.0109937	UP	643.391	643.389	643.391	0.96	0.944167	0.9805	4181.93	509.434	240.339	19669.6	7415.38			83		M643T1	y
1554		5.25236	2.39297	5.08038	0.0140278	0.0110068	UP	386.343	386.34	386.346	4.638	4.621	4.70833	8611	9124.45	1533.17	47924.9	15197.5			162		M386T5	y
1555		3.76058	-1.91096	-4.32951	0.0140487	0.0110192	DOWN	633.552	633.551	633.555	11.304	11.2567	11.5025	1009.48	4040.62	487.883	933.366	1349.92			74		M634T11	y
1556		3.52666	1.8183	5.11795	0.0141107	0.0110561	UP	1272.12	1272.11	1272.12	9.88058	9.87867	9.981	7533.16	14388.6	971.572	50743.6	14173.6			50		M1272T10_2	n
1557		4.79769	2.26234	5.13388	0.0141733	0.0110932	UP	555.417	555.416	555.417	6.926	6.885	6.951	6790.4	17649.1	1174.28	84674.9	26084.7			182		M555T7	n
1558		1.29529	-0.37327	-4.0136	0.0141829	0.0110989	DOWN	386.893	386.892	386.894	0.663833	0.645167	0.699333	1795.77	12237.1	586.95	9447.44	1260.13			70		M387T1_1	y
1559		1.18322	-0.242713	-3.42475	0.0141986	0.0111082	DOWN	905.748	905.748	905.75	11.195	11.179	11.2212	25575.6	231932	14233.8	196018	15403.4			4		M906T11_2	n
1560		1.85308	-0.889926	-3.52258	0.014279	0.0111557	DOWN	704.627	704.624	704.628	11.1829	11.146	11.362	2287.64	7716.91	1200.51	4164.37	1620.84			4		M705T11	n
1561		6.13314	2.61663	3.84514	0.0143465	0.0111955	UP	845.594	845.591	845.603	8.199	8.072	8.19933	15049.6	3704.31	4633.35	22719.1	8737.84			19		M846T8_1	y
1562		1.25537	-0.328113	-3.81641	0.0144657	0.0112655	DOWN	919.707	919.704	919.708	10.8179	10.7927	10.83	5236.65	26766.2	1354.82	21321.3	2511.22			34		M920T11	n
1563		1.71598	-0.779032	-3.60394	0.0145069	0.0112897	DOWN	606.34	606.339	606.345	0.846333	0.7995	0.908333	1479.82	11455.6	1459.51	6675.82	2214.87			107		M606T1_2	y
1564		1.68687	-0.754351	-3.40263	0.0145229	0.0112991	DOWN	679.427	679.427	679.429	8.99733	8.96417	9.0005	6372.02	19926.7	3274.09	11812.8	3467.77			79		M679T9_3	y
1565		1.20804	-0.27267	-4.14214	0.0145982	0.011343	DOWN	656.612	656.611	656.613	9.281	9.265	9.28667	37837.3	259940	20020.3	215175	8147.19			39		M657T9_2	n
1566		23.2164	4.53707	5.05227	0.0146643	0.0113816	UP	635.371	635.369	635.372	1.01117	0.96	1.01317	11896.5	1632.13	921.785	37892.1	14324.3			76		M635T1_1	n
1567		1.71091	0.774765	4.09737	0.0146942	0.011399	UP	202.989	202.985	202.99	0.686083	0.651333	0.734833	2661.28	14444	4621.52	24712.4	1939.99			70		M203T1_2	y
1568		1.58414	-0.663702	-4.49412	0.0147189	0.0114134	DOWN	466.309	466.309	466.312	14.9727	14.972	14.9738	1943.45	9087.75	1432.62	5736.7	414.246			96		M466T15	y
1569		2.40393	1.26539	3.61801	0.0147229	0.0114157	UP	813.679	813.679	813.681	9.21783	9.081	9.49917	1.07282e+06	5.33496e+06	3.48783e+06	1.28248e+07	2.23102e+06			21		M814T9_2	y
1570		1.61372	-0.690391	-4.50209	0.0147897	0.0114545	DOWN	582.27	582.27	582.27	1.88133	1.80583	1.95683	37597.8	3.6803e+06	598071	2.28063e+06	170084			45		M582T2	y
1571		4.69135	2.23	3.54634	0.0147917	0.0114556	UP	892.785	892.784	892.786	10.5463	10.546	10.5467	9178.15	7747.55	9263.58	36677.4	13430.4			14		M893T11	n
1572		1.29048	-0.367904	-3.40529	0.0148557	0.0114927	DOWN	599.499	599.499	599.5	10.8017	10.7927	10.995	39167.1	430917	43049.3	333921	37310.9			34		M599T11	y
1573		1.53131	0.614769	3.71551	0.0148621	0.0114964	UP	593.415	593.413	593.416	8.316	8.315	8.31617	2951.3	15798.8	2255.73	24192.8	3915.06			92		M593T8_1	y
1574		5.13842	2.36133	5.04537	0.014881	0.0115074	UP	467.693	467.692	467.693	1.3595	1.3265	1.377	4536.28	21967.9	1557.79	112880	36004.2			138		M468T1	n
1575		3.32209	1.73209	4.5982	0.0149558	0.0115505	UP	605.515	605.515	605.515	1.46783	1.46	1.47567	1654.16	1468.11	356.848	4877.19	1439.21			43		M606T1_1	y
1576		1.3651	-0.449007	-3.84693	0.0151145	0.0116419	DOWN	346.294	346.293	346.294	14.9725	14.9703	14.975	21730	158974	19733.8	116456	9960.29			96		M346T15	y
1577		1.77747	-0.829825	-4.99227	0.0151273	0.0116492	DOWN	550.625	550.625	550.625	8.98333	8.98033	8.998	10069.6	143919	25162	80968.3	1696.93			63		M551T9_1	n
1578		1.18213	-0.241386	-4.19509	0.0151474	0.0116607	DOWN	227.126	227.126	227.127	0.8815	0.877	0.960833	8157.11	104573	2684.61	88461.7	7196.61			78		M227T1_4	y
1579		1.83333	0.874466	3.50696	0.0151693	0.0116732	UP	1403.09	1403.08	1403.09	8.532	8.516	8.565	1990.89	4908.41	1343.25	8998.72	1907.12			65		M1403T9	n
1580		2.51771	-1.33211	-4.44582	0.0151868	0.0116833	DOWN	135.002	135.002	135.003	14.973	14.972	14.9738	1762.08	4919.93	1281.39	1954.13	371.637			96		M135T15	y
1581		2.25858	1.17541	4.32945	0.0151954	0.0116882	UP	941.795	941.795	941.796	10.3143	10.3135	10.3152	4027.41	12625.2	6976.03	28515	2283.72			90		M942T10_1	y
1582		1.74799	0.805699	4.62384	0.0152052	0.0116938	UP	315.064	315.064	315.065	0.661	0.645167	0.683833	2483.25	8366.55	608.666	14624.7	2637.57			70		M315T1_4	y
1583		2.12866	-1.08994	-4.44202	0.0152529	0.0117211	DOWN	664.617	664.615	664.619	7.683	7.677	7.7	2501.83	7812.74	1791.7	3670.27	518.193			26		M665T8	n
1584		1.54021	0.623128	3.7317	0.0153258	0.0117626	UP	295.128	295.126	295.129	0.927	0.898333	0.961167	1455.51	3331.39	465.943	5131.04	844.511			78		M295T1_2	y
1585		1.44151	0.527582	3.3958	0.0153442	0.0117731	UP	384.224	384.223	384.225	0.825667	0.81	0.856	3862.26	22820.5	4566.62	32895.9	3789.37			71		M384T1	y
1586		2.94865	1.56005	4.66733	0.0153457	0.011774	UP	760.582	760.581	760.583	8.1375	8.066	8.3515	3.93783e+06	1.40236e+07	2.41254e+06	4.13507e+07	1.14587e+07			2		M761T8_2	y
1587		1.55384	-0.635837	-3.35345	0.0153682	0.0117868	DOWN	510.521	510.52	510.522	10.2452	10.1472	10.4262	4461.42	54553.5	8302.23	35108.8	8096.86			109		M511T10	n
1588		4.82327	2.27001	4.94555	0.0153878	0.0117979	UP	535.27	535.267	535.271	0.865667	0.844	0.961167	4028.71	3655.23	452.216	17630.1	5633.38			78		M535T1_2	y
1589		3.99036	1.99652	3.39567	0.0154052	0.0118078	UP	1250.16	1250.16	1250.17	11.594	11.4227	11.6102	2956.06	3040.2	4132.49	12131.5	3405.1			20		M1250T12	n
1590		1.58817	-0.667365	-3.4563	0.0155026	0.011863	DOWN	886.504	886.502	886.505	7.19242	7.18383	7.201	1292.39	7997.05	1380.8	5035.39	1015.1			38		M887T7_2	n
1591		1.81426	0.859378	4.85105	0.0155343	0.011881	UP	856.577	856.576	856.577	7.94833	7.79267	8.0335	100624	795806	265034	1.4438e+06	33594.1			61		M857T8_1	y
1592		2.02969	1.02126	4.97797	0.0155392	0.0118838	UP	226.215	226.215	226.215	1.82592	1.8255	1.826	4905.31	16780.3	162.673	34058.9	6940.1			97		M226T2_1	y
1593		19.5637	4.29011	4.88213	0.0155828	0.0119084	UP	583.334	583.33	583.336	2.40817	2.408	2.4255	1565.93	151.703	303.406	7108.52	2833.71			98		M583T2	y
1594		1.36958	-0.453731	-3.43623	0.0156098	0.0119236	DOWN	414.319	414.318	414.32	0.285417	0.128	0.356667	1578.49	14701.6	1846.54	10734.4	1386.33			100		M414T0	y
1595		3.11518	-1.63931	-4.08136	0.015618	0.0119282	DOWN	1276.18	1276.18	1276.18	11.4236	11.3682	11.4263	2863.31	8984.78	2776.66	2884.2	1107.79			12		M1276T11_1	n
1596		3.59175	1.84469	4.89788	0.015713	0.0119818	UP	433.313	433.31	433.316	1.38	1.326	1.4825	4895.93	10452.7	967.815	37543.6	11019.9			77		M433T1_3	y
1597		2.28709	1.19351	3.96749	0.0157151	0.011983	UP	229.123	229.121	229.125	1.2605	1.20317	1.29733	6544.07	14626.4	8692.39	33451.8	3807.77			69		M229T1_1	y
1598		4.44717	2.15289	4.88269	0.0158582	0.0120632	UP	273.223	273.223	273.224	3.06258	3.05683	3.074	16168.1	34141.3	4182.38	151832	48025.6			168		M273T3_2	y
1599		13.4262	-3.74698	-4.79282	0.0158786	0.0120746	DOWN	1234.01	1234	1234.01	8.58233	8.582	8.5965	1372.81	5080.14	2002.21	237.274	274.093			53		M1234T9	n
1600		1.23817	-0.308204	-4.67179	0.0159276	0.012102	DOWN	754.531	754.531	754.533	7.2335	7.21617	7.251	176610	946158	76592.2	764161	14286.4			66		M755T7	y
1601		5.11541	2.35485	3.5978	0.0160442	0.012167	UP	695.612	695.611	695.612	10.6133	10.5967	10.6313	18266.9	13305.9	26611.8	69148	15982.4			8		M696T11_2	y
1602		64.6291	6.01411	4.92454	0.0160453	0.0121676	UP	433.308	433.308	433.308	3.789	3.772	3.789	44105.4	21014.6	2375.96	1.35816e+06	543048			118		M433T4_1	y
1603		2.25749	1.17472	3.72612	0.0160478	0.0121689	UP	876.554	876.541	876.559	6.6015	6.3705	6.68433	2665.88	4120.68	1304.65	9302.4	2456.32			58		M877T7	n
1604		5.23007	-2.38683	-3.79202	0.0161095	0.0122032	DOWN	1146.32	1146.32	1146.32	8.516	8.31783	8.58233	11628.4	64906.5	24778	12410.3	12355.7			65		M1146T9_2	n
1605		1.37587	0.46034	4.60383	0.0161216	0.0122099	UP	458.415	458.415	458.415	5.92767	5.919	5.93633	12886.4	68758.2	2254.92	94602.1	10998.4			143		M458T6	n
1606		2.1471	1.10239	4.71468	0.0161634	0.0122331	UP	296.293	296.292	296.294	4.488	4.453	4.6455	2232.15	12299.6	939.433	26408.4	5910.86			135		M296T4	y
1607		1.53805	0.621103	3.61704	0.0161886	0.012247	UP	628.324	628.323	628.326	0.7855	0.777	0.794	1288.4	3304.67	495.844	5082.74	848.973			71		M628T1	y
1608		2.52487	1.33621	4.45794	0.016225	0.0122672	UP	797.08	797.079	797.083	8.13317	8.116	8.149	6128.7	13652.6	2295.61	34471	9053.4			2		M797T8_4	n
1609		1.5809	0.660744	4.06674	0.0162346	0.0122725	UP	651.601	651.6	651.602	11.5944	11.4087	11.6893	3605.45	19680.1	5243.21	31112.2	2029.4			20		M652T12	y
1610		1.08101	0.112375	3.69033	0.0162702	0.0122922	UP	337.272	337.272	337.272	8.815	8.798	8.815	7347.88	52832.8	1105.02	57112.6	2039.33			32		M337T9_2	y
1611		2.46859	1.30369	4.42205	0.016379	0.0123521	UP	817.652	817.648	817.655	9.04808	9.048	9.04817	15299.1	28082	4712.07	69322.9	18047.4			79		M818T9	n
1612		1.08143	-0.112939	-3.4701	0.0164011	0.0123642	DOWN	301.16	301.157	301.162	0.918667	0.898333	0.964167	31712.2	231143	5618.2	213738	8310.14			78		M301T1_2	y
1613		3.09879	1.6317	4.79916	0.0164152	0.012372	UP	536.406	536.403	536.407	5.15308	5.121	5.22	8476.48	13801.8	1230.27	42768.7	12008.8			145		M536T5_2	y
1614		1.22048	-0.287446	-4.2827	0.0164244	0.012377	DOWN	339.287	339.287	339.288	8.881	8.865	8.915	5689.59	70886.4	5716.46	58080.8	1756.13			102		M339T9	y
1615		189.763	7.56805	4.8792	0.0164574	0.0123951	UP	696.572	696.572	696.573	11.0706	11.062	11.0792	22683.8	0	0	53551	21950.7	[23][M+1]+		9		M697T11	n
1616		1.57417	-0.654592	-3.72938	0.0165244	0.0124319	DOWN	589.395	589.394	589.395	8.23567	8.22	8.266	1690.77	9981.92	1735.87	6341.07	893.922			24		M589T8_1	y
1617		2.69909	1.43247	4.8119	0.0165486	0.0124451	UP	566.451	566.45	566.451	6.236	6.219	6.321	17699.7	70790.9	4193.76	191071	49816.7			164		M566T6_2	y
1618		54.3632	5.76456	4.85996	0.0165695	0.0124565	UP	627.464	627.464	627.464	1.26858	1.26	1.27717	13816.6	249.652	207.16	17407.2	7057.74			69		M627T1_2	n
1619		1.34212	-0.424518	-3.88124	0.0165867	0.0124659	DOWN	692.551	692.551	692.553	7.56567	7.546	7.57933	14574.2	128560	15414.7	95788.1	6896.32			25		M693T8_1	y
1620		24.9069	4.63847	4.85574	0.0166251	0.0124869	UP	461.303	461.303	461.303	5.2205	5.2185	5.237	13199.7	4949.32	1242.42	123272	48719.5			145		M461T5_1	y
1621		1.81134	-0.857061	-3.50449	0.0166597	0.0125057	DOWN	426.79	426.789	426.791	0.556167	0.5425	0.594	2180.73	9234.94	1989.55	5098.39	1270.7			84		M427T1_1	y
1622		2.20795	1.14271	3.40712	0.0167003	0.0125278	UP	780.547	780.547	780.549	7.34933	7.13367	7.368	33141	199255	82490.4	439945	114705			10		M781T7	y
1623		4.01599	2.00575	4.08333	0.0167406	0.0125497	UP	665.612	665.611	665.612	11.7517	11.7263	11.777	837.533	921.425	469.354	3700.43	1277.66	[16][M+1]+		99		M666T12	n
1624		2.71969	1.44344	4.32385	0.0168791	0.0126248	UP	520.505	520.504	520.505	8.2405	8.232	8.249	1384.11	1694.36	363.289	4608.14	1297.89			56		M521T8_2	n
1625		2.26135	1.17718	4.40675	0.0169308	0.0126528	UP	465.297	465.295	465.298	0.896417	0.865667	0.927167	5694.81	11938.5	1652.82	26997.1	6631.46			78		M465T1_3	y
1626		7.50166	-2.90721	-4.51332	0.0169683	0.012673	DOWN	866.895	866.892	866.897	11.2803	11.273	11.2877	1102.26	4603.68	1761.38	543.139	367.751			74		M867T11_2	n
1627		11.8958	3.57239	4.80494	0.0170595	0.0127222	UP	342.278	342.277	342.278	2.49158	2.441	2.558	5258.28	6138.67	996.739	73024.6	27822.6			98		M342T2_1	y
1628		2.20407	1.14017	4.42393	0.0170858	0.0127363	UP	837.637	837.636	837.639	10.3428	10.331	10.4827	6471.92	20479.8	2582.65	45139	10844.8			90		M838T10_1	n
1629		2.37235	1.24632	4.32589	0.0170873	0.0127371	UP	689.554	689.554	689.555	7.067	7.001	7.2665	68791.4	357585	59762.3	848320	218870			13		M690T7_1	y
1630		5.57964	2.48017	4.01295	0.0170959	0.0127417	UP	806.592	806.586	806.596	8.26683	8.166	8.399	64721.6	50350.3	41127.2	280937	107310			56		M807T8_1	y
1631		1.22253	-0.289864	-4.20792	0.0171309	0.0127605	DOWN	675.539	675.538	675.539	6.37067	6.352	6.38667	41375.8	376235	9722.12	307752	31063.5			126		M676T6	y
1632		4.52716	2.17861	4.61622	0.0171802	0.0127869	UP	1298.07	1298.07	1298.08	9.531	9.31433	9.5405	4210.99	5187.48	1236.74	23484.6	7830.25			40		M1298T10	y
1633		1.33749	-0.419526	-3.36015	0.0171936	0.0127941	DOWN	781.705	781.704	781.706	10.5713	10.5467	10.5985	12323.6	84036	7527.79	62831.2	10130.7			14		M782T11	n
1634		25.2725	-4.65949	-4.66219	0.0172735	0.0128368	DOWN	1368.37	1368.37	1368.37	9.08133	9.08067	9.082	7846.04	40253.5	16474.1	1522.23	2159.69			35		M1368T9_1	n
1635		1.91037	-0.933854	-4.11532	0.0173466	0.0128758	DOWN	485.419	485.418	485.419	7.1505	7.13367	7.16733	1513.32	9776.24	2143.83	5117.45	728.171			81		M485T7	y
1636		2.4466	-1.29078	-4.75029	0.0174526	0.0129322	DOWN	463.134	463.133	463.137	2.70633	2.61367	2.824	4004.89	26082	6482.67	10660.5	363.595			89		M463T3	y
1637		1.34738	0.430155	3.4586	0.0174636	0.012938	UP	672.609	672.607	672.609	9.76467	9.75967	9.76583	5635.79	33015.6	5584.57	44484.6	3577.36			146		M673T10_1	n
1638		2.09086	1.06409	4.51255	0.017474	0.0129436	UP	385.158	385.157	385.161	0.79675	0.761167	0.81	6543.19	10499.5	951.687	21952.9	4986.26			71		M385T1_2	y
1639		1.58971	0.668763	3.66201	0.0175412	0.0129792	UP	256.226	256.226	256.227	1.04558	1.03	1.06117	1746.74	5077.96	751.562	8072.48	1452.54			76		M256T1	y
1640		1.6026	0.680411	3.28718	0.0175653	0.0129919	UP	875.611	875.604	875.62	8.524	8.41683	8.533	2034.11	4869.85	1135.59	7804.4	1377.78			65		M876T9	n
1641		1.61855	0.694702	4.02108	0.0176342	0.0130283	UP	811.673	811.671	811.674	10.6133	10.5797	10.6313	8259.18	26878.1	2842.39	43503.6	7765.29			8		M812T11_1	y
1642		2.3323	1.22175	4.16962	0.0176605	0.0130422	UP	485.3	485.299	485.301	4.2555	4.239	4.272	1394.87	5355.59	1018.97	12490.8	3267.28			179		M485T4	y
1643		1.9308	0.949199	4.15161	0.017665	0.0130446	UP	708.66	708.659	708.66	11.4271	11.4117	11.6175	55586.7	235965	100828	455602	32079.3			12		M709T11_2	n
1644		1.60584	0.683324	3.35511	0.0176859	0.0130556	UP	840.702	840.7	840.703	11.9123	11.877	12.0555	268421	4.03401e+06	852555	6.47796e+06	1.18134e+06			54		M841T12	n
1645		1.17777	-0.236053	-3.41922	0.0176995	0.0130627	DOWN	868.551	868.55	868.552	8.382	8.36733	8.399	8265.31	93824.2	6907.94	79662.9	4571.08			11		M869T8_1	n
1646		1.20702	0.271448	3.77213	0.0177148	0.0130708	UP	1202	1202	1202	9.065	9.05133	9.09767	19513	121722	12128.7	146921	5603.19			79		M1202T9	n
1647		15.4131	3.94608	4.64868	0.0177184	0.0130727	UP	571.37	571.369	571.373	1.70867	1.69283	1.726	1365.13	401.731	337.465	7279.31	2939.63			97		M571T2	y
1648		1.44557	0.531635	3.34734	0.0178745	0.0131546	UP	282.929	282.929	282.93	0.711	0.711	0.7175	797.119	2892.31	450.009	4181.02	624.805			70		M283T1_2	y
1649		566.867	9.14687	4.72789	0.0179308	0.0131841	UP	796.605	796.602	796.608	8.241	8.216	8.266	63243.4	0	0	159969	67670.6			56		M797T8_3	y
1650		1.35576	-0.439106	-3.41356	0.017932	0.0131848	DOWN	519.438	519.437	519.441	10.4138	10.379	10.4987	8791.19	47953.3	4047.38	35369.9	6162.26			5		M519T10	y
1651		1.81525	0.860171	4.40368	0.0179681	0.0132036	UP	808.655	808.652	808.658	9.49342	9.48967	9.49717	4320.65	15635.3	1228.09	28382	5657.36			40		M809T9_2	y
1652		52.2444	5.7072	4.69678	0.0180263	0.013234	UP	664.413	664.413	664.415	0.91	0.861167	0.914167	10715.9	509.9	673.637	30325.2	12678.2			78		M664T1	y
1653		39.0337	5.28665	4.71263	0.0180619	0.0132525	UP	105.069	105.069	105.07	2.425	2.175	2.441	4291.1	896.008	263.272	34974.5	14460.2			98		M105T2	y
1654		1.42613	0.512101	3.22643	0.0181166	0.0132809	UP	608.46	608.46	608.46	6.37908	6.35367	6.4045	3335.5	25773.2	4641.32	36755.9	4980.55			126		M608T6	y
1655		1.41127	0.496989	3.49795	0.0181406	0.0132934	UP	146.117	146.116	146.117	0.511	0.493833	0.526833	3480.09	11021	1316.3	15553.5	2232.37			80		M146T1_2	y
1656		1.63193	-0.706582	-4.35974	0.0181523	0.0132995	DOWN	144.137	144.137	144.138	0.861083	0.844	0.878167	1958.4	23117.9	913.427	14166	4003.77			78		M144T1_3	y
1657		3.49871	1.80682	4.40523	0.0181593	0.0133031	UP	383.114	383.114	383.115	0.683083	0.509667	0.729167	10382.2	29559.8	6894.45	103421	32817.1			70		M383T1_1	y
1658		2.90762	-1.53984	-3.89159	0.0182255	0.0133374	DOWN	1094.34	1094.34	1094.34	9.61575	9.59833	9.63317	1421.04	2995.28	937.795	1030.15	374.853			51		M1094T10	n
1659		1.23156	-0.300485	-3.41561	0.0182587	0.0133546	DOWN	625.573	625.572	625.574	9.65833	9.64767	9.67983	6989.86	57003	5280.15	46285.3	3391.88			51		M626T10_1	y
1660		1.69765	-0.763539	-4.16993	0.0182697	0.0133603	DOWN	332.14	332.139	332.143	0.768	0.694	0.787	1655.25	10458.7	1977.13	6160.69	583.446			71		M332T1_1	y
1661		1.59915	-0.677301	-4.11381	0.0182922	0.0133719	DOWN	113.132	113.132	113.132	5.0185	4.988	5.03567	2360.56	22305.1	1220.31	13948.1	3875.28			62		M113T5_1	y
1662		1.34741	-0.430189	-3.57313	0.0182969	0.0133743	DOWN	481.343	481.342	481.344	5.786	5.78583	5.803	5674.71	65813	4519.91	48844.1	8353.67			115		M481T6_2	y
1663		1.56958	0.650381	3.79401	0.0183558	0.0134048	UP	794.565	794.563	794.566	7.40758	7.38167	7.418	21816.4	165718	45614.9	260109	19877			28		M795T7	y
1664		58.9491	5.8814	4.68325	0.018382	0.0134183	UP	648.419	648.418	648.42	0.914167	0.894	1.01117	22682.3	1343.22	465.599	79181.4	33237.8			78		M648T1	n
1665		1.26318	0.337059	4.02105	0.018397	0.013426	UP	198.087	198.086	198.087	0.509833	0.490333	0.511167	18583.6	56805.7	7026.78	71755.8	2432.54			80		M198T1_2	y
1666		34.1099	-5.09212	-4.68063	0.018426	0.0134409	DOWN	834.215	834.214	834.215	7.83825	7.8095	7.867	2367.25	9625.8	4113.04	0	0			27		M834T8_3	n
1667		1.54356	-0.626258	-3.75794	0.0184522	0.0134544	DOWN	544.479	544.478	544.48	7.24133	7.233	7.24967	2399.57	13431.1	2296.72	8701.37	1030.16			66		M544T7	n
1668		2.41317	-1.27093	-3.97388	0.0184649	0.0134609	DOWN	1245.09	1245.09	1245.09	9.63175	9.616	9.6475	7187.59	26899.6	7454.51	11147	2698.93	[56][M+1]+		51		M1245T10	n
1669		2.85107	-1.51151	-3.83588	0.0184716	0.0134644	DOWN	158.126	158.126	158.127	14.9723	14.972	14.9727	3037.22	7140.81	927.637	2504.6	2232.21			96		M158T15	y
1670		5.2418	-2.39006	-4.50326	0.0184745	0.0134658	DOWN	942.57	942.569	942.57	7.3655	7.34933	7.38167	1889.71	9071.55	3221.48	1730.62	501.475			10		M943T7	y
1671		2.30518	1.20488	3.86022	0.0185074	0.0134828	UP	711.564	711.563	711.564	10.0135	9.99633	10.2407	25263.5	134570	34151.4	310209	84347.8			103		M712T10_2	y
1672		3.83119	1.93779	4.14876	0.0185083	0.0134832	UP	263.236	263.235	263.236	1.509	1.393	1.526	10228.2	46499.1	18030.7	178147	60848.6			43		M263T2	y
1673		1.94668	0.961014	4.49818	0.0185129	0.0134856	UP	233.192	233.191	233.192	1.909	1.792	2.042	5105.45	15265.9	993.592	29717.8	6348.39			45		M233T2_1	y
1674		1.78873	-0.838935	-3.26105	0.0185408	0.0134999	DOWN	189.16	189.159	189.161	7.61433	7.601	7.62767	972.409	6455.31	1083.77	3608.88	1368.56			26		M189T8	y
1675		1.54886	0.631204	3.37492	0.0185688	0.0135142	UP	564.435	564.435	564.435	6.119	6.027	6.136	8002.17	17930.5	3222.23	27771.8	4861.03			163		M564T6_2	n
1676		1.78139	0.833006	3.6503	0.0186186	0.0135397	UP	736.573	736.571	736.575	7.55042	7.534	7.56567	10115.3	25485.7	9787.07	45400	4823.36			25		M737T8	n
1677		3.68315	-1.88094	-4.33295	0.0186303	0.0135457	DOWN	320.869	320.869	320.869	14.9733	14.972	14.9738	1932.61	4162.4	1365.97	1130.12	305.168			96		M321T15	y
1678		3.34232	1.74085	3.84332	0.0186776	0.0135698	UP	831.063	831.062	831.069	7.64242	7.633	7.683	1583.79	2213.35	1017.72	7397.73	2498.54			26		M831T8_4	n
1679		1.49478	-0.579929	-3.2286	0.0187133	0.013588	DOWN	607.255	607.251	607.256	0.937583	0.91	0.961167	2519.72	12481.6	1960.94	8350.17	1644.59			83		M607T1	y
1680		1.97794	0.983997	4.09612	0.0187378	0.0136006	UP	409.381	409.381	409.381	7.90025	7.899	8	7924.51	24408.7	11133.8	48278.8	3446.35			15		M409T8_2	y
1681		3.15581	1.65801	4.52897	0.0187516	0.0136076	UP	264.23	264.229	264.23	2.907	2.691	2.937	2289.8	6954.2	851.792	21946.2	6565.45			98		M264T3	y
1682		4.04101	2.01472	4.38871	0.0187944	0.01363	UP	1131.02	1131.01	1131.02	11.8707	11.861	11.8752	1805.73	1794.49	476.36	7251.55	2440.82			108		M1131T12	n
1683		1.59025	0.66925	4.21866	0.0189307	0.0137011	UP	195.995	195.995	195.996	0.71725	0.664333	0.744	1712.28	5687.1	398.336	9043.89	1540.74			70		M196T1_1	y
1684		1.49934	0.584328	3.18713	0.0189331	0.0137023	UP	448.834	448.832	448.835	0.7175	0.711	0.729167	879.023	2844.55	619.79	4264.96	640.58			70		M449T1_1	y
1685		2.87607	1.5241	4.47991	0.0189569	0.0137147	UP	361.012	361.011	361.016	0.7175	0.711167	0.744	1967.96	3407.77	414.067	9800.97	2823.97			70		M361T1_1	y
1686		1.34074	0.423026	4.08092	0.0190703	0.0137736	UP	186.911	186.911	186.911	0.711167	0.527333	0.750333	7401.5	62908.9	10044.2	84344.3	3077.7			70		M187T1	y
1687		1.22713	-0.295283	-4.19066	0.0190902	0.0137839	DOWN	852.707	852.707	852.708	10.7627	10.7438	10.78	78585.5	525776	44897.9	428461	11881.7			34		M853T11	n
1688		1.40062	0.486066	3.1797	0.0190907	0.0137841	UP	589.476	589.476	589.477	8.682	8.64683	8.699	16046.6	97245.7	17180.2	136204	17473.2			7		M589T9	y
1689		2.4425	1.28836	3.23977	0.0191663	0.0138232	UP	988.916	988.915	988.919	12.0461	11.8442	12.068	1736.83	2268.37	1591.04	5540.49	1244.54			42		M989T12	n
1690		2.98632	-1.57837	-4.57502	0.0191829	0.0138318	DOWN	642.613	642.613	642.614	11.8809	11.7962	11.9467	88372.1	1.1025e+06	319782	369183	22502.7			54		M643T12_2	y
1691		1.38458	0.46945	3.19846	0.0192135	0.0138476	UP	347.889	347.888	347.89	0.536583	0.508	0.552667	1501.48	2792.96	438.038	3867.08	509.151			140		M348T1_1	y
1692		3.68243	1.88066	3.68353	0.0192554	0.0138692	UP	866.826	866.825	866.828	11.9832	11.977	11.9895	1980.25	2232.95	1360.5	8222.66	2953.91			42		M867T12_2	y
1693		2.66563	1.41448	4.5386	0.0193265	0.0139058	UP	731.602	731.601	731.603	7.99458	7.966	8.066	431630	1.6031e+06	106736	4.27329e+06	1.1718e+06			33		M732T8_1	y
1694		1.34525	0.427874	4.38102	0.0193379	0.0139117	UP	104.992	104.992	104.992	0.694083	0.694	0.700667	2291.76	13574.9	2106.02	18261.6	377.319			70		M105T1_1	y
1695		2.14167	1.09874	3.53768	0.0193457	0.0139157	UP	895.636	895.633	895.637	9.63017	9.4075	9.642	5527.95	20999.8	6347.05	44974.7	11976.1			51		M896T10_1	y
1696		14.5294	3.8609	4.54522	0.0195175	0.0140038	UP	623.379	623.372	623.38	0.977167	0.977	1.01	4328.39	722.863	305.398	10502.8	4292.53			83		M623T1_2	y
1697		1.70858	0.7728	3.53941	0.0195181	0.0140041	UP	495.342	495.341	495.343	6.46908	6.38783	6.519	3268.53	36920.2	6863.64	63081.2	13092.7			193		M495T6	y
1698		1.8907	0.918923	3.60145	0.0195324	0.0140114	UP	646.605	646.602	646.607	9.281	9.26433	9.28667	3816.53	8433.32	1841.68	15944.9	3742.85			39		M647T9	n
1699		1.32939	0.410762	3.27885	0.019622	0.0140572	UP	881.749	881.748	881.751	11.3473	11.328	11.582	30255.9	131881	21627.3	175321	15308.5			17		M882T11_2	n
1700		1.18325	-0.242749	-3.90545	0.019677	0.0140852	DOWN	701.554	701.554	701.555	6.51883	6.501	6.51933	108525	1.13749e+06	30391.7	961327	84938			93		M702T7_2	y
1701		1.50027	-0.585218	-3.23319	0.0196786	0.014086	DOWN	926.578	926.577	926.579	7.96475	7.9505	7.9805	3534.03	22729.7	3733.03	15150.5	2836.48			202		M927T8_2	n
1702		2.31264	1.20954	3.89306	0.0196842	0.0140889	UP	526.353	526.351	526.359	0.859833	0.830167	0.877	2584.12	5638.5	1295.79	13039.8	3574.71			78		M526T1	y
1703		6.61989	2.72681	4.54799	0.0197211	0.0141076	UP	601.45	601.45	601.451	1.00367	0.963667	1.04033	23966.5	16219.3	1902.85	107370	40038.8			76		M601T1_2	n
1704		13.3708	3.74101	4.45949	0.0197255	0.0141099	UP	1352.12	1352.12	1352.13	9.64717	9.642	9.66367	1408.06	195.588	234.199	4501.77	1916.99			51		M1352T10	n
1705		1.32195	0.402667	4.4993	0.0197448	0.0141197	UP	316.32	316.32	316.32	2.458	2.40067	2.48883	105691	1.01026e+06	13540.4	1.33551e+06	143944			95		M316T2_2	y
1706		7.77257	-2.95839	-4.00406	0.01978	0.0141376	DOWN	1094.73	1094.73	1094.73	7.617	7.5985	7.6445	1135.28	3620.57	1602.82	254.165	508.33			26		M1095T8	n
1707		5.99518	-2.5838	-4.20379	0.019828	0.0141619	DOWN	1098.95	1098.95	1098.95	11.2728	11.2567	11.2877	2398.53	8046.09	3102.6	1342.09	739.442			74		M1099T11	n
1708		4.00808	2.00291	4.55117	0.0198311	0.0141635	UP	410.32	410.32	410.32	3.914	3.905	3.939	2968.15	7637.04	231.768	30609.8	10092.7			41		M410T4	y
1709		1.56162	0.643046	3.64329	0.019903	0.0142001	UP	155.042	155.042	155.043	0.515667	0.508	0.544	2360.22	8927.94	1155.48	13942.1	2498.26			80		M155T1_1	y
1710		2.14815	1.10309	3.20782	0.0199126	0.014205	UP	407.284	407.284	407.284	1.06008	1.02717	1.093	1710.35	2564.35	1131.61	5508.6	1445.39			76		M407T1_4	y
1711		2.01217	1.00875	4.2328	0.0200078	0.014255	UP	383.211	383.209	383.217	0.9805	0.944	1.1145	2095.68	5208.08	537.671	10479.6	2432.05			83		M383T1_2	y
1712		1.21338	0.279026	3.69294	0.0200659	0.0142854	UP	683.517	683.516	683.518	9.16417	9.164	9.169	3568.79	26291.8	2785.07	31901.9	1214.22			111		M684T9_2	y
1713		2.44851	-1.29191	-4.45303	0.0201296	0.0143187	DOWN	304.281	304.281	304.281	0.85575	0.838167	0.873333	6295.24	72843.7	19249.2	29750.2	2017.7			78		M304T1_4	n
1714		1.57679	0.656995	3.31457	0.0201679	0.0143387	UP	465.267	465.261	465.272	0.706	0.683833	0.728167	2501.48	5051.37	1472.88	7964.98	959.903			70		M465T1_2	y
1715		2.92636	1.54911	3.47963	0.0202714	0.0143926	UP	820.52	820.519	820.52	7.276	7.267	7.285	4017.9	3136.78	3060.76	9179.35	1641.42			148		M821T7	y
1716		1.32527	0.406283	3.96736	0.0203714	0.0144446	UP	889.567	889.563	889.57	7.401	7.384	7.46383	5569.44	37495	5861.65	49690.8	1854.81			28		M890T7	n
1717		1.38617	-0.471105	-3.29809	0.0204482	0.0144845	DOWN	353.115	353.113	353.115	0.804417	0.795833	0.8215	7439.84	104801	14808.6	75604.8	9704.34			71		M353T1_3	y
1718		1.12845	0.174347	3.7928	0.0204504	0.0144856	UP	872.761	872.761	872.762	10.4042	10.3808	10.4282	129661	1.08043e+06	26243.5	1.21922e+06	68316.3			5		M873T10	n
1719		1.92322	0.943523	3.33742	0.0204956	0.014509	UP	593.242	593.239	593.246	0.804833	0.782667	0.827	1199.9	1799.71	845.529	3461.23	525.821			71		M593T1	y
1720		1.2817	-0.358063	-3.44096	0.0205202	0.0145217	DOWN	356.883	356.882	356.883	0.71475	0.7005	0.7335	1376.52	8782.55	982.322	6852.24	542.06			70		M357T1_1	y
1721		1.79749	-0.845986	-4.26896	0.02054	0.014532	DOWN	793.546	793.544	793.547	7.051	7.034	7.08383	5141.55	27639.4	5646.03	15376.7	1062.29			13		M794T7_1	n
1722		1.46009	0.546059	3.14698	0.0206038	0.0145649	UP	719.518	719.518	719.523	9.6815	9.62167	9.697	2989.51	22417.9	4240.49	32732.2	4998.68			112		M720T10	y
1723		224.984	7.81368	4.48482	0.0206773	0.0146028	UP	680.588	680.587	680.589	10.1133	10.113	10.1307	34451.3	0	0	63490.3	28313.4			114		M681T10	y
1724		1.44061	0.52668	4.47467	0.0206822	0.0146053	UP	348.21	348.207	348.211	0.822417	0.794	0.861167	17617.5	144276	1055.17	207846	28393.4			71		M348T1_3	y
1725		26.6845	-4.73793	-4.29134	0.0207765	0.0146538	DOWN	849.769	849.768	849.769	10.9887	10.9747	11.0028	855327	2.8024e+06	1.23963e+06	104808	209616			3		M850T11_2	n
1726		90.4998	6.49984	4.46935	0.0208482	0.0146906	UP	646.404	646.403	646.405	0.911167	0.91	0.914167	25664.4	278.848	220.952	31620.4	14023.4			78		M646T1_2	y
1727		2.0723	1.05123	4.34709	0.0208843	0.0147091	UP	294.219	294.218	294.219	3.689	3.689	3.708	1408.28	4967.32	327.405	10293.8	2428.61			52		M294T4	y
1728		5.88909	2.55804	4.38213	0.020939	0.0147371	UP	630.576	630.576	630.578	10.48	10.4657	10.496	5370.96	8768.09	2136.06	51636.1	19447.9			5		M631T10_1	y
1729		1.72426	0.78598	3.31783	0.0210275	0.0147823	UP	243.02	243.019	243.02	0.669	0.661	0.677	1055.84	2280.46	524.052	3932.12	846.543			70		M243T1_2	y
1730		2.24647	1.16766	3.99941	0.0210395	0.0147885	UP	371.074	371.069	371.075	0.711	0.700667	0.711	2834.35	2233.31	383.885	5017.06	1338.11			70		M371T1_4	y
1731		1.24872	0.320445	3.56551	0.0210831	0.0148107	UP	169.121	169.121	169.122	0.86175	0.811167	0.943167	9627.53	66685.5	8419.47	83271.2	3958.08			78		M169T1_4	y
1732		2.91055	1.54129	4.24921	0.0210832	0.0148107	UP	776.615	776.611	776.617	8.848	8.632	8.94983	14749.7	63894.4	10112.2	185968	56560.1			32		M777T9	y
1733		1.69969	0.765273	3.10549	0.021086	0.0148121	UP	872.551	872.549	872.552	8	7.999	8	9934.97	11819.5	3887.02	20089.4	3641.13			33		M873T8_2	n
1734		1.3507	-0.433704	-3.1327	0.0211275	0.0148332	DOWN	593.554	593.552	593.555	9.69517	9.664	9.72633	1072.99	5811.16	617.027	4302.34	739.709			112		M594T10	n
1735		1.36233	-0.446074	-3.44528	0.0211396	0.0148394	DOWN	757.615	757.614	757.615	7.82533	7.8	7.84183	21083.7	225329	16343.6	165400	30711			6		M758T8_1	y
1736		4.27352	2.09542	4.40655	0.0212324	0.0148866	UP	494.413	494.412	494.414	3.689	3.689	3.708	4593.95	10326.8	1081.36	44131.8	15304.9			52		M494T4	n
1737		91.3057	-6.51263	-4.43446	0.02131	0.0149259	DOWN	832.603	832.601	832.604	8.565	8.549	8.582	243118	765287	341368	8381.59	2072.89			53		M833T9	y
1738		1.31552	-0.395634	-3.55934	0.0213201	0.0149311	DOWN	927.714	927.712	927.718	9.05733	9.048	9.065	3674.06	53586	3057.42	40733.7	6542.6			79		M928T9_2	n
1739		1.94569	0.960278	3.15348	0.0213379	0.0149401	UP	752.67	752.67	752.671	10.3677	10.2642	10.4797	13205	40808.9	19308.1	79401.2	15042.4			88		M753T10_2	n
1740		1.40021	-0.485647	-3.85561	0.0213949	0.0149689	DOWN	1424.38	1424.38	1424.38	10.6979	10.6797	10.8793	18211.6	78256.1	3694.7	55888.7	10998.5			37		M1424T11	n
1741		2.00103	-1.00074	-3.38455	0.0214	0.0149714	DOWN	433.359	433.359	433.361	7.501	7.417	7.683	2879.26	14907.6	3842.42	7449.98	2157.85			25		M433T8	y
1742		1.32124	0.401893	3.50569	0.0214687	0.0150062	UP	196.865	196.864	196.866	0.556833	0.527333	0.682333	4295.49	23148	3808.5	30584	1868.79			84		M197T1_1	y
1743		2.54415	1.34718	3.93506	0.0214767	0.0150102	UP	872.605	872.603	872.611	8.4905	8.466	8.515	8054.13	5676.95	1287.19	14443	4265.37			101		M873T8_4	n
1744		3.43601	1.78073	3.65654	0.0215955	0.01507	UP	793.054	793.049	793.055	7.61392	7.6	7.63383	2555.12	2603.5	1330.75	8945.66	3203.53			26		M793T8_2	n
1745		2.17955	1.12403	3.0831	0.0216257	0.0150852	UP	482.358	482.357	482.359	2.98633	2.74483	3.007	6851.58	21504.2	11875.5	46869.4	11389.4			195		M482T3	y
1746		2.50635	1.32559	3.21815	0.0216646	0.0151047	UP	946.782	946.78	946.785	10.8289	10.678	10.8463	13436.1	27158.8	14334.4	68069.5	20998.9			1		M947T11	n
1747		5.61555	2.48943	4.1901	0.021716	0.0151305	UP	807.583	807.58	807.587	8.1	8.099	8.166	45368.7	13092.2	5269.93	73520	28357.6			87		M808T8_1	y
1748		2.80173	1.48632	4.26895	0.0217436	0.0151443	UP	694.53	694.529	694.532	3.9305	3.922	3.939	4175.65	19321.6	2317.65	54133.9	16144			41		M695T4	n
1749		3.57291	1.8371	4.37391	0.021749	0.015147	UP	725.552	725.552	725.553	7.35908	7.317	7.417	176565	444407	33081.7	1.58783e+06	521788			10		M726T7_1	n
1750		1.59987	0.677953	3.38134	0.0217993	0.0151722	UP	232.912	232.898	232.913	0.744167	0.715833	0.770833	2505.83	16053.9	4985.84	25684.1	2754.44			71		M233T1_1	y
1751		1.48883	-0.574175	-3.38375	0.021832	0.0151886	DOWN	642.614	642.614	642.614	11.4317	11.3682	11.443	241518	1.29666e+06	220479	870925	121277			12		M643T11_2	y
1752		2.13786	1.09617	3.49634	0.0219001	0.0152226	UP	306.974	306.972	306.975	0.611	0.594833	0.7175	2590.65	6008.96	1706.3	12846.3	3519.31			84		M307T1_2	y
1753		2.09548	1.06728	3.81677	0.0220174	0.015281	UP	717.632	717.629	717.632	11.3288	11.1122	11.352	30987.7	47713	25953.7	99981.5	8749.45			31		M718T11	n
1754		15.9901	3.9991	4.34294	0.0220239	0.0152842	UP	827.655	827.654	827.657	7.134	7.068	7.134	3849.21	856.606	442.424	13697.2	5896.75			81		M828T7	n
1755		2.28393	1.19152	3.95372	0.022229	0.0153859	UP	380.966	380.966	380.966	0.515667	0.503333	0.528	1393.52	2552.78	440.087	5830.37	1598.5			80		M381T1_2	y
1756		2.80263	1.48678	3.58688	0.0222538	0.0153982	UP	717.548	717.547	717.549	6.503	6.485	6.7185	7350.79	35159.7	14012.3	98539.5	32443.1			93		M718T7_1	y
1757		2.36687	1.24298	3.38253	0.0222633	0.0154029	UP	577.515	577.515	577.515	11.328	11.3118	11.331	18939.6	37199.4	26462.7	88046.1	14268.6			31		M578T11_2	y
1758		1.91158	-0.934769	-3.8047	0.0223229	0.0154323	DOWN	1186.01	1186.01	1186.01	8.86533	8.848	8.89717	5826.22	25365.5	6029.23	13269.3	2019.69			102		M1186T9_2	n
1759		2.76828	1.46899	4.31487	0.0224239	0.0154821	UP	670.607	670.607	670.607	10.5977	10.5303	10.6652	4994.88	34809.9	2109.19	96363.6	28452.9			8		M671T11	y
1760		1.51283	-0.597247	-3.48489	0.0225866	0.015562	DOWN	944.582	944.58	944.583	7.9485	7.9335	7.967	2893.29	24367.2	4283.46	16107	2030.94			61		M945T8_2	n
1761		6.78083	-2.76146	-4.16982	0.0225929	0.0155651	DOWN	1278.32	1278.32	1278.33	9.601	9.58767	9.61433	1945.54	6500.11	2622.03	958.6	435.277			51		M1278T10	n
1762		53.0737	5.72993	4.32854	0.0227349	0.0156345	UP	405.313	405.313	405.314	6.6025	6.601	6.618	50935.9	14660	1215.13	778058	352725			58		M405T7_2	y
1763		1.78529	0.836159	4.13627	0.0227849	0.0156589	UP	335.997	335.995	335.999	0.688833	0.677	0.700667	741.506	1674.66	110.8	2989.76	626.158			70		M336T1_1	y
1764		2.21377	1.1465	3.49861	0.0228151	0.0156737	UP	792.701	792.7	792.702	11.0622	10.9538	11.078	253161	390957	113714	865488	246283			9		M793T11_2	n
1765		2.90134	1.53672	3.60428	0.0228239	0.0156779	UP	640.583	640.583	640.583	9.51417	9.514	9.5475	31088.6	30892.3	12383.6	89629.2	30148.7			40		M641T10	n
1766		2.11595	1.08131	3.05976	0.022992	0.0157597	UP	828.685	828.684	828.687	9.75983	9.697	9.78017	7456.48	12187.3	6780.88	25787.7	5748.86			146		M829T10_1	y
1767		1.60473	-0.682327	-3.90067	0.0230123	0.0157695	DOWN	600.28	600.28	600.28	1.91642	1.77167	1.94233	91126.6	7.48911e+06	1.39411e+06	4.66691e+06	387769			97		M600T2_1	y
1768		2.26277	1.17809	3.84046	0.0230381	0.015782	UP	852.567	852.566	852.568	8.29908	8.299	8.29917	3381.95	5507.9	3466.33	12463.1	1050.72			56		M853T8	y
1769		6.24837	2.64348	4.30111	0.0230506	0.0157881	UP	137.096	137.096	137.096	1.22717	1.193	1.36	8823.62	24809	1700.66	155016	60521.9			69		M137T1_2	y
1770		1.88749	-0.916469	-3.85037	0.0230804	0.0158025	DOWN	789.524	789.523	789.528	6.60167	6.336	6.752	3953.68	98018.6	6834.96	51930.7	22943			58		M790T7_1	n
1771		1.92814	0.947211	4.2488	0.0231003	0.0158121	UP	622.608	622.593	622.609	9.59717	9.581	9.72467	9275.55	48553	21123.5	93617.1	1942.5			51		M623T10_2	y
1772		1.30251	0.381293	3.91097	0.02311	0.0158168	UP	615.492	615.491	615.493	8.79825	8.798	8.815	33895.1	295224	44077.2	384532	11958.4			32		M615T9_3	y
1773		1.42448	0.510437	3.66937	0.0231362	0.0158295	UP	214.941	214.941	214.942	0.714333	0.711167	0.7175	872.036	3140.94	680.565	4474.22	254.816			70		M215T1_1	y
1774		1.6537	-0.725694	-3.62773	0.0231658	0.0158438	DOWN	512.535	512.534	512.537	10.4805	10.4608	10.5157	2000.12	8471.4	674.299	5122.7	1718.62			5		M513T10	n
1775		8.28337	3.05022	4.17873	0.0231794	0.0158503	UP	770.729	770.727	770.73	12.0783	12.077	12.0797	1348.62	752.333	360.127	6231.85	2597.74			170		M771T12	n
1776		2.9232	1.54755	3.87322	0.0231878	0.0158544	UP	733.562	733.56	733.566	10.1472	10.0982	10.1717	6833.98	16624.2	4533.5	48595.9	15874.4			114		M734T10	y
1777		4.74438	2.24622	4.16091	0.0231906	0.0158558	UP	233.225	233.224	233.226	1.70092	1.526	1.94183	5767.16	9962.45	2641.14	47265.7	17734.7			97		M233T2_2	y
1778		2.00602	-1.00434	-4.15568	0.0232248	0.0158723	DOWN	655.476	655.473	655.48	8.516	8.498	8.58033	6654.72	63088.3	15056.8	31449.4	2268.72			65		M655T9_2	y
1779		2.72506	1.44629	4.07125	0.0232635	0.0158909	UP	189.127	189.126	189.127	3.37617	3.373	3.37933	2823.02	6257.2	1011.32	17051.3	5205.24			104		M189T3_2	y
1780		1.81687	-0.861458	-3.2595	0.0232898	0.0159036	DOWN	521.49	521.49	521.491	7.4675	7.451	7.484	1392.48	8535.64	1200.73	4697.99	2025.62			64		M521T7	n
1781		3.68446	-1.88145	-4.15855	0.0233318	0.0159238	DOWN	894.749	894.747	894.749	10.6293	10.4297	10.8167	2.29801e+06	9.3645e+06	3.24748e+06	2.54163e+06	470403			8		M895T11_2	n
1782		1.71257	-0.776166	-3.18968	0.0233357	0.0159257	DOWN	850.624	850.624	850.625	8.22467	8.22	8.22933	15467.2	67910	14866.9	39653.7	9637.27			24		M851T8_3	y
1783		18.9765	4.24614	4.28364	0.0233708	0.0159425	UP	281.189	281.189	281.189	1.82583	1.8085	2.042	54022.4	64296.9	4080.04	1.22013e+06	539634			97		M281T2	y
1784		1.22464	0.292362	3.1586	0.0233934	0.0159534	UP	1019.74	1019.74	1019.75	9.4975	9.497	9.574	1843.04	11179.5	890.602	13690.9	1317.41			40		M1020T9_2	n
1785		2.65575	-1.40912	-4.1091	0.0234038	0.0159584	DOWN	547.468	547.467	547.468	11.2118	11.1475	11.276	25518	87522.9	26182.2	32956	4458.16			4		M547T11_2	y
1786		1.28138	-0.357694	-3.02792	0.0234723	0.0159912	DOWN	374.733	374.733	374.734	0.536833	0.524667	0.545167	1536.75	7913.07	768.221	6175.45	852.72			140		M375T1_1	n
1787		3.52861	1.8191	4.22704	0.0235354	0.0160215	UP	669.515	669.513	669.518	9.93825	9.91383	9.96267	1526.28	3007.49	304.724	10612.3	3585.23			133		M670T10_1	n
1788		7.15258	-2.83846	-4.26078	0.02355	0.0160284	DOWN	707.259	707.259	707.26	0.867333	0.837333	0.913833	4548.02	68783.3	27749.1	9616.57	1145.02			78		M707T1_1	y
1789		5.20175	2.379	4.24761	0.0235761	0.0160409	UP	428.371	428.368	428.371	3.407	3.373	3.42867	2171.33	2952.47	344.86	15358	5831			104		M428T3	y
1790		2.45031	1.29296	4.15509	0.0236298	0.0160666	UP	321.205	321.203	321.206	0.832	0.81	0.878167	9399.43	7759.45	724.682	19013	5368.06			71		M321T1_4	y
1791		1.30244	0.381217	3.94078	0.023631	0.0160671	UP	391.283	391.282	391.283	5.33142	5.2855	5.39483	221448	1.50058e+06	223715	1.95442e+06	54797.1			72		M391T5_2	y
1792		1.39682	0.482146	3.39174	0.023677	0.0160891	UP	770.637	770.635	770.638	9.01458	8.998	9.03117	32937.6	103262	10775.2	144239	21626.9			79		M771T9_2	y
1793		2.70904	-1.43778	-3.00713	0.0238025	0.0161488	DOWN	866.715	866.705	866.716	10.5798	10.5462	10.7128	1.14867e+06	2.19495e+06	644029	810233	658322			14		M867T11_1	n
1794		1.11777	-0.160626	-3.84339	0.0238454	0.0161692	DOWN	271.165	271.165	271.165	1.00633	0.947	1.06567	24659.4	472448	24927.3	422670	7044.3			76		M271T1_3	y
1795		7.83074	2.96915	4.21866	0.0238981	0.0161942	UP	521.276	521.275	521.276	0.885583	0.877	0.894167	6173.51	3063.12	677.528	23986.5	9896.28			78		M521T1	y
1796		2.26562	1.1799	3.83017	0.023913	0.0162013	UP	294.241	294.24	294.241	0.950333	0.914167	1.22833	15733.5	113041	20591.9	256109	71811.5			83		M294T1_3	y
1797		3.41123	1.77029	4.22288	0.0239639	0.0162254	UP	706.536	706.536	706.537	7.392	7.367	7.401	109827	323148	21201.5	1.10233e+06	368420			28		M707T7_2	y
1798		3.26599	1.70752	4.1843	0.0240382	0.0162605	UP	189.126	189.126	189.126	2.549	2.541	2.558	3163.99	7464.99	755.29	24380.6	8049.91			48		M189T3_1	y
1799		6.93455	-2.7938	-4.11827	0.0241367	0.016307	DOWN	858.593	858.592	858.597	8.69717	8.649	8.69767	32787.6	245270	100980	35369.2	13928.2			7		M859T9	y
1800		1.6759	-0.744935	-3.96465	0.0241805	0.0163276	DOWN	827.692	827.691	827.693	9.065	9.0475	9.085	16200.5	272231	54101.5	162439	11856.2			79		M828T9_1	y
1801		2.5626	1.35761	3.65733	0.0241844	0.0163295	UP	380.028	380.026	380.029	0.694	0.694	0.694	1139.28	1416.87	406.476	3630.86	1140.44			70		M380T1_1	y
1802		2.97596	-1.57336	-4.12267	0.0242401	0.0163557	DOWN	782.639	782.637	782.64	8.84808	8.765	8.93117	17553.9	190214	7946.84	63917	60752.2			32		M783T9	y
1803		3.57585	1.83829	3.83615	0.0242961	0.016382	UP	633.436	633.43	633.439	0.894	0.878167	0.9805	1158.01	1790.43	637.409	6402.3	2318.4			78		M633T1_2	y
1804		1.6153	0.691804	3.59569	0.0243926	0.0164272	UP	400.089	400.088	400.09	0.712	0.661	0.753667	3300.18	10312.5	3299.43	16657.8	1253.16			70		M400T1_1	y
1805		1.51309	0.597502	4.11171	0.0244192	0.0164396	UP	322.195	322.195	322.196	0.806167	0.795833	0.827	8739.32	64277.1	2078.55	97257.3	15906.9			71		M322T1_2	y
1806		1.50669	-0.591379	-3.72565	0.0245079	0.0164811	DOWN	586.537	586.537	586.538	8.848	8.83017	8.849	301001	2.87508e+06	494500	1.90821e+06	157681			32		M587T9_1	y
1807		2.15366	1.10679	3.37647	0.024576	0.0165129	UP	893.678	893.677	893.679	8.96542	8.96417	8.96667	2356.21	2792.38	1716.49	6013.83	833.549			59		M894T9_2	n
1808		1.52966	-0.613216	-3.79876	0.0245773	0.0165135	DOWN	980.747	980.747	980.748	10.2075	10.1802	10.3825	17511.9	147431	7363.51	96381.3	25848.7			109		M981T10	n
1809		1.84711	-0.885266	-3.62161	0.0246004	0.0165242	DOWN	565.562	565.561	565.563	8.7475	8.7305	8.765	4976.28	43968.4	10465.9	23803.9	3803.47			91		M566T9_2	y
1810		1.92597	0.945583	3.70458	0.0246279	0.0165371	UP	510.389	510.388	510.39	4.1385	4.12083	4.172	2568.09	6210.21	960.986	11960.7	2952.03			116		M510T4	y
1811		1.36831	-0.452398	-3.0159	0.0246604	0.0165522	DOWN	503.474	503.474	503.474	10.3253	10.3078	10.3428	1409.6	8239.49	1137.95	6021.64	931.79			90		M503T10	n
1812		2.55417	1.35286	3.63692	0.0246986	0.01657	UP	645.539	645.539	645.54	9.55592	9.5405	9.6815	14664.3	30752.8	8777.85	78548	24774.2			131		M646T10	y
1813		1.28715	-0.364182	-3.47001	0.0247589	0.0165979	DOWN	650.532	650.532	650.532	8.44867	8.44683	8.4505	3549.4	37708.9	4450.99	29296.4	1923.13			125		M651T8	y
1814		1.36976	0.453926	3.60675	0.0247819	0.0166086	UP	827.703	827.703	827.705	11.096	10.89	11.1535	32493.6	117997	22718.2	161628	8320.63			9		M828T11	y
1815		2.44764	1.29139	3.95449	0.0247964	0.0166153	UP	589.395	589.395	589.395	8.499	8.498	8.499	1524.17	4547	674.218	11129.4	3260.09			65		M589T8_2	y
1816		2.55834	1.35521	3.93595	0.0248418	0.0166364	UP	920.768	920.762	920.771	10.8211	10.6453	10.8735	49704.6	144700	24053.5	370191	112027			34		M921T11	n
1817		1.82511	0.86798	3.29091	0.0248482	0.0166393	UP	741.538	741.537	741.538	8.65658	8.616	8.69717	4887.46	4182.09	981.901	7632.76	1853.01			7		M742T9	y
1818		1.24503	-0.316183	-2.9741	0.0248644	0.0166468	DOWN	442.459	442.458	442.459	9.55742	9.55383	9.561	1217.55	5422.74	516.562	4355.51	498.238			131		M442T10	y
1819		1.17584	-0.233696	-3.10171	0.0248778	0.016653	DOWN	755.5	755.499	755.505	9.26508	9.26483	9.2715	1163.9	7997.09	637.517	6801.15	433.863			39		M755T9	y
1820		3.04284	-1.60542	-4.16521	0.0249147	0.0166701	DOWN	510.194	510.194	510.195	1.12583	1.0945	1.13483	3393.45	56370.8	18147.3	18525.7	946.328			121		M510T1_1	y
1821		2.50617	1.32548	3.2482	0.024918	0.0166716	UP	950.902	950.899	950.905	12.114	12.101	12.127	1218.2	2223.48	1002.29	5572.4	1802.04			170		M951T12	n
1822		2.18896	-1.13025	-2.9712	0.0249309	0.0166776	DOWN	851.695	851.694	851.696	9.64333	9.60517	9.6815	2986.33	11004.2	2815.95	5027.13	2873.61			51		M852T10	n
1823		1.48962	0.574941	2.97212	0.0249425	0.0166829	UP	610.536	610.536	610.537	8.782	8.533	8.798	59904.5	454108	103534	676447	108008			32		M611T9	y
1824		1.14705	-0.197928	-3.42944	0.0250233	0.0167202	DOWN	875.704	875.704	875.705	10.6461	10.5958	10.6978	233796	1.92615e+06	131469	1.67922e+06	58765.9			8		M876T11_1	y
1825		1.66766	0.737829	3.0177	0.0250268	0.0167218	UP	231.137	231.136	231.138	1.26058	1.22283	1.2815	5684.44	27239.1	7475.61	45425.6	9454.94			69		M231T1_2	y
1826		1.20639	-0.270695	-3.85742	0.0250396	0.0167277	DOWN	181.121	181.121	181.122	0.921583	0.894	0.981167	11270.8	87610.2	7544.46	72621.9	1863.36			78		M181T1_3	y
1827		1.06994	-0.0975242	-3.20871	0.0252137	0.016816	DOWN	746.564	746.564	746.565	7.51742	7.51583	7.546	128488	1.10841e+06	22551	1.03596e+06	39125.2			25		M747T8_1	y
1828		1.43592	0.52198	4.0928	0.0252548	0.0168368	UP	316.32	316.319	316.32	2.125	2.03967	2.12717	65198.4	391861	8870.33	562682	83001.6			97		M316T2_1	y
1829		2.01173	1.00844	3.00568	0.0252614	0.0168402	UP	711.543	711.541	711.544	11.062	11.0458	11.0743	1779.57	2543.65	1069.42	5117.14	1337.42			9		M712T11_1	n
1830		3.29808	1.72163	4.13175	0.0252687	0.0168438	UP	255.211	255.211	255.212	7.234	7.218	7.235	9216.55	28980.8	2185.17	95580.8	32164			66		M255T7_1	y
1831		2.68556	-1.42522	-4.10137	0.025401	0.0169106	DOWN	685.278	685.277	685.278	1.07467	1.04033	1.10033	9353.11	220624	67242.7	82152	6164.74			76		M685T1_1	y
1832		1.90936	0.93309	3.76671	0.0254123	0.0169163	UP	322.273	322.272	322.273	3.14475	2.88767	3.273	8153.84	39180.7	5096.84	74810.1	18218.5			141		M322T3	y
1833		3.04853	1.60811	3.97576	0.025451	0.0169358	UP	808.581	808.58	808.582	7.534	7.36467	7.66783	938445	3.51278e+06	627442	1.07088e+07	3.56516e+06			25		M809T8_1	y
1834		8.55787	3.09725	4.09307	0.0255064	0.0169637	UP	443.271	443.271	443.271	6.6515	6.635	6.668	3533.12	4438.49	1525.81	37984	16320.2			58		M443T7	y
1835		2.15333	-1.10657	-3.75593	0.0255542	0.0169878	DOWN	522.594	522.594	522.594	7.38317	7.367	7.39733	47279.8	782872	214931	363563	60481.4			10		M523T7	y
1836		3.5884	1.84334	3.74018	0.0256355	0.0170289	UP	783.065	783.065	783.07	8.066	7.9635	8.116	6518.61	16748.8	6389.75	60101.3	22284.1	[34][M+1]2+		30		M783T8_3	n
1837		1.62398	0.69953	3.21194	0.0256915	0.0170571	UP	552.4	552.397	552.402	4.48867	4.438	4.51067	2808.75	9013.74	3053.71	14638.1	1714.63			135		M552T4	y
1838		1.14112	-0.190454	-2.97925	0.0258414	0.0171326	DOWN	580.468	580.468	580.468	6.39567	6.38783	6.4035	2052.24	14067.4	739.32	12327.7	904.087			126		M580T6_2	y
1839		24.8502	4.63519	4.07927	0.0258939	0.017159	UP	586.381	586.381	586.382	0.99575	0.994167	0.997333	9974.84	657.972	719.778	18103.9	8523.14			76		M586T1	y
1840		65.7605	6.03915	4.11785	0.0259509	0.0171876	UP	433.308	433.308	433.308	4.05517	4.03833	4.072	44105.4	29407.8	2654.97	1.93387e+06	924976			119		M433T4_3	y
1841		1.11798	-0.160893	-3.06143	0.0260072	0.0172158	DOWN	1017.86	1017.86	1017.86	8.848	8.83133	8.86583	2694.33	23037.6	896.198	20606.5	1311.23			32		M1018T9_3	n
1842		2.36172	1.23984	3.82604	0.0261223	0.0172735	UP	675.539	675.539	675.54	6.636	6.635	6.71833	56233.1	269680	43845.3	636908	186888			58		M676T7_1	y
1843		2.96108	1.56612	3.77327	0.0261579	0.0172913	UP	575.5	575.499	575.5	11.146	11.1065	11.178	46372.3	184667	48148.5	546814	185817			4		M575T11_2	y
1844		1.80537	0.852296	3.25446	0.0261824	0.0173035	UP	359.968	359.968	359.969	0.688833	0.677	0.700667	1490.55	2856.84	1254.03	5157.66	653.198			70		M360T1	y
1845		2.10888	1.07648	3.17074	0.0262255	0.017325	UP	1223.48	1223.47	1223.49	1.11992	1.04683	1.193	1675.21	1579.98	956.906	3332	552.819			76		M1223T1	n
1846		1.21676	0.283047	3.29976	0.0262903	0.0173574	UP	443.181	443.18	443.181	1.2985	1.2305	1.44667	4371.45	37644.3	4440.14	45804.2	2178.39			69		M443T1_2	y
1847		1.54607	-0.628609	-4.0056	0.0263419	0.0173831	DOWN	1194.81	1194.81	1194.81	7.64733	7.6315	7.866	6917.3	56097.8	1228.65	36284.1	9816.43			26		M1195T8	n
1848		2.81982	1.4956	3.6982	0.0264551	0.0174394	UP	176.033	176.032	176.034	0.769083	0.744	0.794167	3566.87	4211.66	1145.48	11876.1	3983.55			71		M176T1_2	y
1849		1.11399	0.155742	3.87734	0.0265041	0.0174638	UP	175.118	175.118	175.119	0.493833	0.487667	0.495167	110371	475282	27413.3	529462	5434.19			80		M175T0_2	y
1850		1.34789	0.430699	3.02015	0.0268119	0.0176162	UP	1414.6	1414.6	1414.61	6.15817	6.15683	6.269	2517.86	12875.4	1704.38	17354.6	2427.65			163		M1415T6	n
1851		1.72955	-0.790394	-3.19029	0.0268535	0.0176368	DOWN	702.209	702.208	702.21	5.70958	5.68567	5.816	8643.35	85693.6	19875.8	49546.8	10883.4			143		M702T6	y
1852		4.43212	-2.148	-3.69491	0.0268724	0.0176461	DOWN	733.554	733.553	733.555	7.73017	7.717	7.74333	16911.8	88654.8	35787	20002.8	10008.9			23		M734T8_1	y
1853		1.43323	0.519274	3.12284	0.0268785	0.0176491	UP	366.218	366.217	366.219	0.803167	0.777	0.842667	30546.6	157175	22378.8	225268	37430.1			71		M366T1_2	y
1854		1.95125	0.964397	3.14361	0.0269007	0.01766	UP	328.11	328.107	328.113	0.685583	0.677	0.694167	794.868	1983.52	602.823	3870.35	1038.08			70		M328T1_1	y
1855		3.51865	1.81502	3.49014	0.0269105	0.0176648	UP	640.384	640.375	640.392	0.852083	0.844167	0.86	2390.97	1481.7	753.31	5213.59	2001.47			107		M640T1_1	y
1856		1.45721	-0.543207	-3.31087	0.0269913	0.0177047	DOWN	754.774	754.773	754.774	10.2142	10.2062	10.2747	5224.55	65440.8	11230.7	44908.3	5263.81			109		M755T10_1	y
1857		1.35709	0.440512	3.81353	0.0269991	0.0177085	UP	141.069	141.069	141.07	1.24417	1.18067	1.44817	4634.77	30507.1	5581.7	41400.7	1218.53			69		M141T1_2	y
1858		2.85586	-1.51392	-3.36452	0.0270152	0.0177164	DOWN	822.109	822.106	822.112	8.48158	8.47983	8.48333	3650.42	8076.73	2857.39	2828.13	1252.81			101		M822T8_2	n
1859		1.53977	0.622715	3.00053	0.0270359	0.0177266	UP	966.781	966.777	966.782	9.56433	9.33317	9.59717	3383.99	11093.5	3241.25	17081.4	2329.02			131		M967T10	n
1860		2.67688	1.42055	3.59315	0.027099	0.0177576	UP	746.601	746.6	746.601	8.499	8.465	8.515	175941	467524	134098	1.2515e+06	415260	[32][M]+		65		M747T8_4	y
1861		1.28486	0.361611	3.54407	0.0271793	0.017797	UP	807.628	807.628	807.628	8.39258	8.383	8.41267	42803.2	168083	25545.2	215963	8804.33			11		M808T8_2	n
1862		1.33787	-0.419934	-3.51759	0.0272314	0.0178226	DOWN	122.071	122.071	122.071	0.697	0.661	0.753667	21698.8	376671	50947.1	281546	18155.1			70		M122T1	y
1863		1.78715	0.837658	3.57004	0.0272785	0.0178457	UP	277.04	277.039	277.04	0.719083	0.524667	0.7355	2345.14	10701.4	4481.13	19124.9	1479.36			70		M277T1_3	y
1864		1.29336	-0.371124	-3.04399	0.027282	0.0178474	DOWN	454.72	454.719	454.72	0.528	0.51	0.543333	1174.89	5294.57	659.018	4093.66	433.913			140		M455T1_1	n
1865		1.24558	-0.316816	-3.41593	0.0272985	0.0178555	DOWN	444.403	444.403	444.403	7.11725	7.10083	7.13367	170243	2.54108e+06	271828	2.04008e+06	110239			81		M444T7_2	y
1866		5.27461	2.39906	3.67463	0.0273597	0.0178859	UP	635.457	635.451	635.457	0.844	0.828167	0.877	1972.68	1103.31	688.423	5819.54	2472.88			107		M635T1_2	y
1867		2.0754	1.05339	3.01629	0.027442	0.0179273	UP	772.615	772.615	772.615	8.657	8.649	8.665	12805.9	19414.9	7811.05	40293.6	11429.9			7		M773T9	y
1868		27.6922	4.79141	4.02394	0.0275742	0.0179936	UP	1428.11	1428.11	1428.11	7.317	7.317	7.317	4025.71	0	0	7814.71	3884.11			10		M1428T7_2	n
1869		1.65378	-0.725767	-3.32165	0.0276397	0.0180264	DOWN	364.825	364.824	364.826	0.528167	0.527333	0.761	4075.22	11761	2554.03	7111.6	1146.26			140		M365T1_1	n
1870		6.6616	-2.73587	-4.01425	0.0276669	0.0180401	DOWN	654.613	654.613	654.613	11.7619	11.722	11.8083	40172.8	406199	171930	60976.1	4839.92			99		M655T12_2	n
1871		1.0819	0.113561	2.89128	0.0278812	0.0181472	UP	206.893	206.893	206.893	0.67475	0.627	0.717	4633.49	44465.8	1856.37	48107.3	1702.69			70		M207T1_1	y
1872		4.38257	2.13178	3.9053	0.0279332	0.0181731	UP	641.375	641.374	641.376	0.894	0.861167	0.894	3093.69	1605.29	372.847	7035.28	2755.73			78		M641T1_1	n
1873		1.65863	0.729988	3.04072	0.0280108	0.0182118	UP	850.772	850.769	850.772	10.8127	10.5283	10.8192	53195.8	115225	42064.2	191114	26873.5			34		M851T11_2	n
1874		2.03103	1.02221	3.00698	0.0280322	0.0182224	UP	496.506	496.505	496.508	10.2645	10.263	10.4435	5935.38	30311.3	11612.4	61563.1	17240.1			169		M497T10_2	y
1875		1.94498	0.959757	2.88455	0.028142	0.018277	UP	418.289	418.287	418.291	1.136	1.129	1.143	777.045	2522.34	1219.51	4905.91	1115.36			121		M418T1_2	y
1876		5.80025	2.53612	3.87468	0.0282644	0.0183377	UP	341.262	341.26	341.262	1.10325	1.027	1.17717	1919.61	1277.48	453.835	7409.69	3132.57			76		M341T1_6	y
1877		8.56682	3.09876	3.83819	0.0282657	0.0183384	UP	170.153	170.153	170.154	3.939	3.922	3.95583	1998.71	1345.12	882.076	11523.4	5229.8			41		M170T4	y
1878		1.57589	-0.656163	-2.93674	0.0282864	0.0183486	DOWN	712.68	712.674	712.683	9.9695	9.93617	9.981	2671.33	12575.3	2492.31	7979.86	1892.9			133		M713T10_3	y
1879		2.04203	1.03	3.00183	0.0283436	0.018377	UP	824.535	824.534	824.538	7.73117	7.717	7.75	4204.17	8403.33	3243.64	17159.8	4849.27			23		M825T8_1	n
1880		1.60588	-0.683363	-3.4458	0.0283519	0.0183811	DOWN	931.521	931.519	931.523	6.94325	6.934	6.95183	1717.24	6914.84	1420.66	4305.95	524.078			182		M932T7_1	y
1881		1.26843	-0.343041	-2.87351	0.0283742	0.0183921	DOWN	220.068	220.067	220.068	0.5525	0.536833	0.595167	7933.67	41986.4	4479.45	33101.2	4263.74			84		M220T1_1	y
1882		1.55986	0.641416	3.29072	0.0283875	0.0183987	UP	938.809	938.808	938.81	10.8131	10.812	10.8462	62237.1	356905	49895.3	556722	110719			34		M939T11_1	n
1883		1.29147	-0.369013	-2.87584	0.0284716	0.0184403	DOWN	537.394	537.393	537.401	8.20317	8.2	8.283	3630.77	23215.6	2690.76	17976.1	2457.04			19		M537T8_2	y
1884		1.36968	-0.453835	-3.26927	0.0285739	0.0184908	DOWN	963.722	963.72	963.726	10.1812	10.1635	10.2248	3411.99	21766.7	3266.18	15891.9	1499.57			124		M964T10_1	n
1885		2.47507	-1.30747	-2.96542	0.0287455	0.0185753	DOWN	362.324	362.323	362.325	1.3535	1.2475	1.44667	2723.95	26130.2	8611.58	10557.4	6012.69			138		M362T1_2	y
1886		1.29482	-0.372748	-2.89553	0.0287979	0.018601	DOWN	397.363	397.363	397.364	7.5	7.45	7.601	2517.66	11963.2	1187.56	9239.34	1459.31			25		M397T8	n
1887		1.68118	0.749473	3.77736	0.0289784	0.0186896	UP	691.618	691.617	691.619	11.09	11.0622	11.3385	782100	2.842e+06	1.008e+06	4.7779e+06	185906	[22][M+1]+		9		M692T11	n
1888		1.78872	0.838927	2.97665	0.0289846	0.0186926	UP	400.905	400.904	400.905	0.736083	0.728167	0.744	669.982	1831.92	543.764	3276.78	804.223			71		M401T1_3	y
1889		1.76816	0.822252	3.85384	0.0289885	0.0186945	UP	815.575	815.572	815.585	7.933	7.916	7.983	3062.67	9052.44	477.914	16006.2	3576.96			15		M816T8	y
1890		1.50149	-0.586392	-2.96569	0.0289897	0.0186951	DOWN	487.417	487.415	487.419	6.1155	6.09183	6.13917	2459.67	15915.4	2951.81	10599.7	2034.02			163		M487T6_3	y
1891		1.79534	-0.844259	-3.92125	0.0289934	0.0186969	DOWN	580.49	580.489	580.491	7.9485	7.933	8.017	15147	175795	39626	97917.3	2743.86			61		M580T8_1	n
1892		1.44934	-0.5354	-3.65829	0.0290674	0.0187332	DOWN	802.627	802.626	802.627	8.632	8.61517	8.649	41350.9	523207	86081.7	360996	21314.6			53		M803T9_1	y
1893		1.97888	0.984683	2.92752	0.0290799	0.0187393	UP	837.555	837.54	837.558	7.0515	6.868	7.101	4003.41	12196.7	4843.92	24135.7	6562.29			13		M838T7	y
1894		1.32582	0.406888	2.93975	0.029184	0.0187901	UP	142.077	142.077	142.08	1.26	1.18067	1.59717	5190.04	28590	5153.2	37905.3	3688.89			69		M142T1	y
1895		2.34837	1.23166	3.88366	0.0292598	0.0188271	UP	753.582	753.579	753.583	8.02233	7.966	8.266	35814.2	154959	10347	363900	107102			29		M754T8_2	y
1896		1.71474	-0.777987	-2.96977	0.0294083	0.0188994	DOWN	698.588	698.586	698.59	11.2683	11.228	11.322	2819.2	20010.7	4666.56	11669.9	3126.67			74		M699T11	n
1897		1.37716	-0.461692	-3.65547	0.0295722	0.018979	DOWN	318.906	318.906	318.907	0.628167	0.578667	0.6475	3623.97	30300.1	4417.49	22001.9	1048.18			84		M319T1_2	y
1898		1.73351	0.793693	3.16751	0.0296639	0.0190235	UP	321.237	321.236	321.239	1.04683	1.02717	1.077	3326.98	14092.3	2913.17	24429.2	5840.57			76		M321T1_5	y
1899		1.38025	-0.464925	-3.66877	0.0296793	0.0190309	DOWN	114.037	114.037	114.037	0.779667	0.770833	0.785833	1177.45	7299.58	243.253	5288.61	1068.94			71		M114T1_1	y
1900		1.19943	0.262351	2.85967	0.0297934	0.0190861	UP	708.485	708.484	708.485	14.4994	14.4752	14.5237	3647.05	32672.5	3492.03	39188.4	2927.96			209		M708T14_2	y
1901		1.34425	0.426801	3.28197	0.0298404	0.0191088	UP	290.872	290.87	290.874	0.694	0.677	0.7515	1430.72	7426.37	610.734	9982.9	1433.22			70		M291T1_1	y
1902		1.43913	-0.525197	-2.83536	0.029884	0.0191299	DOWN	282.842	282.842	282.843	0.5425	0.51	0.682667	4080.34	28602.7	4210	19875	4491.8			140		M283T1_1	y
1903		1.51253	0.596964	3.61775	0.0300469	0.0192084	UP	508.541	508.54	508.542	9.46425	9.447	9.47233	4494.85	27237.9	1845.82	41198.2	7493.66			85		M509T9_2	y
1904		1.51158	0.596053	2.93156	0.0300925	0.0192303	UP	272.257	272.257	272.257	2.291	2.12167	2.308	4999.67	69879.4	20045.2	105628	13892.5			127		M272T2_1	y
1905		2.65289	1.40757	3.88057	0.0301058	0.0192367	UP	835.66	835.66	835.661	9.091	9.08117	9.098	65824.4	277340	10300.6	735753	236036	[49][M]2+		35		M836T9_3	n
1906		1.77652	0.829055	3.8799	0.0301324	0.0192495	UP	332.314	332.314	332.315	1.576	1.39617	1.63367	7887.3	85571	34221.8	152019	1445.01			43		M332T2_2	y
1907		1.38612	-0.471056	-3.09344	0.0301602	0.0192629	DOWN	314.304	314.303	314.304	4.07525	4.05417	4.13067	2876.61	29690.7	2537.42	21419.9	4706.89			116		M314T4_1	y
1908		1.18948	0.250328	3.45551	0.0301669	0.0192661	UP	708.485	708.484	708.486	14.0908	13.9723	14.0967	3729.45	64240.4	6695.11	76412.5	2192.73			181		M708T14_1	y
1909		1.51953	0.603622	3.04556	0.0302417	0.019302	UP	447.29	447.289	447.291	0.954583	0.913667	0.9955	8093.27	23294.5	3957.83	35396.6	6891.75	[4][M]+		83		M447T1_4	y
1910		1.56303	-0.644343	-3.64438	0.0302647	0.019313	DOWN	342.797	342.797	342.797	0.553083	0.545167	0.561	2128.54	9909.85	433.301	6340.16	1910.49			84		M343T1_1	y
1911		2.88288	-1.52751	-3.83564	0.0302664	0.0193138	DOWN	632.521	632.52	632.522	8.00583	7.899	8.216	4405.51	43215.5	14651.3	14990.4	1392.49			33		M633T8	n
1912		1.3941	-0.479335	-3.27948	0.0302902	0.0193253	DOWN	468.474	468.473	468.474	9.62742	9.61367	9.646	2063.49	21574.7	3430.97	15475.7	1436.32			51		M468T10_2	y
1913		1.50691	0.591593	3.09565	0.0305506	0.0194538	UP	200.858	200.858	200.859	0.560667	0.527333	0.577	1604.13	5888.2	901.339	8872.98	1704.76			84		M201T1	y
1914		7.81703	2.96662	3.84225	0.0309071	0.0196289	UP	439.281	439.281	439.282	2.458	2.425	2.491	3406.34	3939.86	589.264	30798	13968			95		M439T2	y
1915		2.57726	1.36584	3.74459	0.0309356	0.0196429	UP	692.553	692.549	692.554	7.85	7.833	7.924	16325.1	52048.6	6332.86	134143	43387.2			27		M693T8_2	y
1916		1.11751	-0.160293	-3.07115	0.0309784	0.0196638	DOWN	432.239	432.238	432.24	0.978167	0.961167	1.04033	13759.6	100246	6047.63	89704.3	3248.41			83		M432T1_1	y
1917		1.41017	-0.495864	-3.091	0.0310296	0.0196889	DOWN	543.479	543.479	543.479	7.16733	7.13367	7.201	3103.11	20275.4	1764.58	14378	3383.32			38		M543T7	y
1918		2.01406	1.01011	3.16459	0.0310314	0.0196898	UP	750.628	750.626	750.631	9.43883	9.298	9.53117	5066.17	24105.6	6596.42	48550.2	13969.7			85		M751T9	n
1919		6.44523	-2.68823	-3.83607	0.0311212	0.0197337	DOWN	841.644	841.641	841.646	8.8235	8.782	8.865	7256.08	37300.9	16421.8	5787.36	521.162			32		M842T9	n
1920		1.42669	0.512667	2.79913	0.0312109	0.0197775	UP	309.988	309.987	309.988	0.711	0.700667	0.728167	1182.8	4865.27	1039.17	6941.21	1058.41			70		M310T1_1	y
1921		1.91168	0.934839	2.82674	0.0313831	0.0198614	UP	999.683	999.681	999.686	6.943	6.918	6.968	997.117	2632.67	1314.6	5032.82	1075			182		M1000T7	n
1922		2.9576	1.56443	3.72776	0.0314333	0.0198858	UP	922.604	922.603	922.605	8.649	8.648	8.649	4796.83	14991.7	2210.25	44339.5	15589.6			53		M923T9_1	n
1923		1.20169	-0.265061	-2.99712	0.0314549	0.0198963	DOWN	766.687	766.686	766.687	10.4447	10.429	10.4788	99627.4	723535	40941.8	602099	69931.4			5		M767T10	n
1924		1.53096	-0.614439	-3.44261	0.0315536	0.0199443	DOWN	243.101	243.1	243.102	0.894	0.865667	0.927	2239.25	12224.3	721.664	7984.74	2354.92			78		M243T1_3	y
1925		1.98191	0.986894	3.42175	0.0315717	0.0199531	UP	414.022	414.021	414.028	0.677	0.661167	0.683833	860.581	1887.05	327.367	3739.97	1032.36			70		M414T1_1	y
1926		1.59515	-0.673688	-3.51725	0.0316354	0.0199839	DOWN	628.594	628.592	628.594	11.7567	11.722	11.7907	18905	79526.1	4322.11	49855.1	16308.7			99		M629T12	y
1927		23416.5	-14.5152	-3.81075	0.0317719	0.0200501	DOWN	875.784	875.784	875.785	10.9965	10.9913	11.0363	1.5063e+06	6.60812e+06	3.46815e+06	0	0			3		M876T11_2	n
1928		1.91475	-0.937157	-2.79983	0.0318412	0.0200836	DOWN	700.447	700.444	700.448	8.283	8.2695	8.283	950.334	3292.45	848.965	1719.52	736.016			56		M700T8	n
1929		3.19608	-1.6763	-3.49794	0.0319199	0.0201216	DOWN	879.246	879.246	879.247	10.072	10.064	10.08	3187.19	13563.8	5145.32	4243.87	1386.23			110		M879T10_2	n
1930		3.02571	-1.59727	-3.74207	0.0319377	0.0201302	DOWN	812.658	812.654	812.659	10.5882	10.5457	10.6132	14191.9	130520	46418.7	43136.9	5144.73			14		M813T11	y
1931		1.82271	0.866085	2.78384	0.031966	0.0201438	UP	822.634	822.632	822.636	8.815	8.698	8.948	59248.9	432463	186300	788255	175013	[46][M]2+		32		M823T9_1	n
1932		7.40263	-2.88804	-3.55053	0.0319849	0.020153	DOWN	1220.33	1220.33	1220.34	8.76433	8.616	8.8155	10656.4	73213.8	34692.6	9890.25	8292.56			91		M1220T9	y
1933		1.12855	-0.174467	-3.00981	0.0321016	0.0202092	DOWN	781.61	781.609	781.611	8.299	8.2965	8.302	6244.81	59192.5	3910.02	52450.1	2187.29			56		M782T8_1	y
1934		10.128	-3.34028	-3.68319	0.0321846	0.0202492	DOWN	557.171	557.171	557.172	3.709	3.703	3.715	1358.33	4488.04	2209.84	372.582	332.563			52		M557T4	y
1935		2.04911	1.035	3.11315	0.0322722	0.0202913	UP	1155.01	1155.01	1155.02	11.744	11.6743	11.7762	4272.91	14026.6	4094.09	28742.2	8521.3			99		M1155T12	n
1936		3.96138	-1.986	-3.77461	0.0322731	0.0202917	DOWN	816.593	816.59	816.596	8.233	8.17067	8.24917	85198.8	1.0777e+06	426325	272050	21679			24		M817T8_2	y
1937		5.07018	2.34204	3.67147	0.0322864	0.0202981	UP	342.207	342.206	342.208	0.937417	0.894	0.977167	1994.03	2583.23	882.122	13097.4	5659.19			83		M342T1_1	y
1938		1.50409	0.588887	3.16046	0.0323661	0.0203364	UP	376.927	376.927	376.928	0.5695	0.528	0.682667	2819.94	8506.93	1110.16	12795.2	2476.2			84		M377T1_2	y
1939		4.87445	2.28524	3.65176	0.0325619	0.0204301	UP	434.334	434.334	434.334	2.78883	2.774	2.78983	2354.15	4089.22	1384.46	19932.7	8566.03			89		M434T3	y
1940		1.25272	0.325062	2.8926	0.0325834	0.0204404	UP	352.896	352.895	352.898	0.733417	0.711167	0.769167	3118.83	14786	1422.85	18522.7	2156.52			176		M353T1_1	y
1941		4.64233	2.21485	3.69897	0.0327342	0.0205124	UP	731.537	731.536	731.538	6.918	6.851	6.968	10896.7	16776	3883.8	77879.6	32809.1			67		M732T7	n
1942		1.432	-0.518028	-3.32433	0.0329113	0.0205968	DOWN	642.327	642.326	642.327	1.68933	1.65133	1.70617	47471.9	3.0941e+06	531087	2.16069e+06	182482			49		M642T2	y
1943		1.23995	0.310287	3.72396	0.0329388	0.0206099	UP	327.156	327.155	327.156	1.243	1.16467	1.397	208816	1.71258e+06	219946	2.12352e+06	18236.7			69		M327T1_3	y
1944		1.89774	0.924282	3.65396	0.0332787	0.0207712	UP	902.57	902.568	902.572	6.677	6.6675	6.68517	2065.25	9157.85	611.631	17379.2	4458.22			58		M903T7	n
1945		1.21408	-0.279859	-3.50629	0.0332858	0.0207745	DOWN	439.376	439.375	439.377	9.43108	9.41767	9.44117	11628.1	134303	3091.97	110622	13149.4			85		M439T9_1	y
1946		3.27993	1.71366	3.73681	0.03332	0.0207907	UP	367.334	367.334	367.335	10.0295	10.0133	10.047	15078.9	90268.2	3223.87	296073	110103			103		M367T10_1	y
1947		2.17996	1.1243	3.51967	0.0333345	0.0207976	UP	1406.13	1406.13	1406.13	7.334	7.317	7.335	11807.4	36007.2	5325.77	78494.2	23547.8			10		M1406T7_2	n
1948		15.4073	-3.94554	-3.67193	0.0333541	0.0208068	DOWN	989.276	989.276	989.278	10.257	10.2482	10.2758	12924.6	41631.4	21093.4	2631.5	2509.7			169		M989T10	y
1949		1.74728	0.805109	2.87528	0.033401	0.020829	UP	880.723	880.721	880.724	10.5205	10.4805	10.6633	73088.3	150746	42970	263395	65524.2			22		M881T11_1	y
1950		1.40011	-0.485538	-3.7198	0.0334197	0.0208378	DOWN	494.563	494.563	494.563	6.993	6.968	7.018	11116	268519	2415.29	191785	41186.6			136		M495T7_2	y
1951		1.46714	-0.55301	-2.76183	0.0334667	0.0208601	DOWN	1215.74	1215.73	1215.74	7.64725	7.628	7.683	2089.59	10904	1646.25	7432.11	1900.25			26		M1216T8	n
1952		1.19063	0.251726	3.07173	0.0335171	0.0208838	UP	128.061	128.061	128.062	1.22308	1.14767	1.26	10829.9	89086.2	9954.78	106069	4813.17			69		M128T1	y
1953		1.71744	-0.780256	-2.74802	0.0337617	0.020999	DOWN	678.597	678.593	678.597	8.599	8.58267	8.781	1497.33	14208.8	3211.78	8273.28	2888.91			53		M679T9_2	y
1954		3.07174	1.61905	3.4097	0.033821	0.0210269	UP	816.697	816.696	816.699	9.62192	9.61367	9.7145	143602	302909	98869.2	930456	354569	[44][M+1]+		51		M817T10	n
1955		1.29112	0.368618	3.19875	0.0338227	0.0210277	UP	259.132	259.132	259.132	1.26017	1.16467	1.42983	13866.2	114428	19353.3	147740	7697.44			69		M259T1_3	y
1956		2.07219	-1.05116	-2.99379	0.0338568	0.0210437	DOWN	711.639	711.637	711.641	11.1652	11.146	11.195	3834.86	14766.5	4503.63	7126.01	2402.12			4		M712T11_2	y
1957		2.11747	-1.08234	-2.73538	0.0339678	0.0210957	DOWN	338.173	338.172	338.185	0.859833	0.7175	0.873833	3805.63	23231.6	6422.8	10971.4	6253.29	[2][M+1]+		78		M338T1_1	n
1958		2.2287	1.1562	3.51286	0.0339805	0.0211017	UP	703.571	703.571	703.572	7.351	7.318	7.434	2.02945e+06	8.85237e+06	1.30347e+06	1.97293e+07	6.05388e+06			10		M704T7_2	y
1959		2.49822	1.3209	3.15746	0.0340163	0.0211185	UP	327.27	327.27	327.27	4.372	4.16383	4.621	35695.9	237377	87033.1	593018	207779			130		M327T4_1	y
1960		2.04332	1.03092	3.56982	0.0340506	0.0211345	UP	723.534	723.532	723.535	6.7935	6.784	6.93517	13455.2	87639.3	8907.7	179075	50446.8			82		M724T7_1	y
1961		3.19824	1.67728	3.6322	0.0340615	0.0211396	UP	310.309	310.309	310.31	5.003	4.987	5.004	3084.81	10133.5	1561.41	32409.5	12166			62		M310T5_1	y
1962		1.52917	0.612748	3.32321	0.0341787	0.0211944	UP	421.236	421.225	421.237	0.644	0.6355	0.828167	1244.16	3065.26	929.692	4687.3	297.687			201		M421T1_3	y
1963		1.58597	-0.665361	-3.46889	0.0342477	0.0212266	DOWN	708.66	708.659	708.66	11.1713	11.162	11.2275	31807.9	248924	51609.8	156954	12171.1	[26][M]+		4		M709T11_3	n
1964		1.57186	0.65247	3.36535	0.0342515	0.0212284	UP	872.597	872.594	872.599	5.04425	4.9865	5.137	1790.54	8057.96	2626.46	12666	775.317			145		M873T5	n
1965		1.44548	-0.53155	-2.9752	0.0343503	0.0212745	DOWN	922.762	922.761	922.764	8.82317	8.81433	9.01417	5745.15	56570.2	10322.8	39135.9	5549.06			32		M923T9_2	n
1966		1.33723	-0.419243	-2.72647	0.0343835	0.02129	DOWN	874.561	874.557	874.564	7.93642	7.916	7.983	6630.53	49625.8	6384.77	37111	6596.29			15		M875T8_1	n
1967		1.28177	-0.358139	-3.43908	0.0344032	0.0212991	DOWN	163.111	163.111	163.111	2.425	2.424	2.4255	17582.5	354935	11006.9	276910	44020.4			98		M163T2	y
1968		1.73575	0.79556	3.58169	0.0345392	0.0213624	UP	687.55	687.546	687.555	9.61475	9.53233	9.69717	5321.84	19095.5	7753.83	33145.1	1193.91			51		M688T10_1	y
1969		2.5113	-1.32844	-3.62851	0.0345885	0.0213853	DOWN	279.231	279.231	279.231	10.329	10.3132	10.3493	13514.1	193477	7138.47	77042.6	63779.5			90		M279T10	y
1970		1.1946	-0.256526	-3.10304	0.0346106	0.0213956	DOWN	649.474	649.473	649.475	9.04808	9.03033	9.05133	10099.3	107818	4574.73	90254.8	10354.6			79		M649T9_2	y
1971		1.80517	-0.852137	-3.56579	0.0346745	0.0214252	DOWN	743.539	743.537	743.547	7.54733	7.533	7.61183	12308.4	85075	21009.8	47128.5	3403.43			25		M744T8_1	y
1972		2.42832	1.27996	3.17587	0.0347383	0.0214548	UP	852.639	852.639	852.64	8.732	8.699	8.74917	6064.91	8920.11	2944.24	21660.9	7463.79			166		M853T9	n
1973		3.47857	1.79849	3.56796	0.0347727	0.0214708	UP	529.272	529.266	529.279	0.832	0.744167	0.944	1468.88	1912.4	413.359	6652.41	2624.63			71		M529T1	y
1974		1.87342	0.905674	2.75985	0.0347839	0.0214759	UP	962.902	962.901	962.904	12.0555	12.044	12.1213	2812.08	10063.2	3934.51	18852.6	5008.96			42		M963T12	n
1975		1.43797	-0.524036	-3.34504	0.0347922	0.0214798	DOWN	695.569	695.568	695.57	11.0868	11.045	11.322	48187.6	337356	58905.7	234605	17445.4	[23][M]+		9		M696T11_1	y
1976		1.27888	-0.354882	-3.26371	0.0348001	0.0214834	DOWN	647.569	647.568	647.569	11.4945	11.4868	11.544	9710.15	130543	5647.87	102076	16505.1			151		M648T11	y
1977		2.50143	-1.32275	-3.31934	0.0350284	0.0215958	DOWN	550.488	550.485	550.489	10.5123	10.4965	10.5283	4744.37	5452.71	1885.57	2179.83	577.436			22		M550T11	y
1978		1.67982	-0.748305	-3.4771	0.0351542	0.0216576	DOWN	606.503	606.5	606.506	7.7	7.694	7.71067	3044.57	14072.1	3205.63	8377.17	673.867			113		M607T8_1	n
1979		1.36937	-0.453513	-3.31035	0.0353437	0.0217506	DOWN	727.507	727.506	727.507	6.59325	6.58483	6.60167	3437	48074.6	7492.92	35107.1	2288.27			58		M728T7_1	y
1980		1.52528	-0.609074	-2.92538	0.0354908	0.0218226	DOWN	818.6	818.599	818.601	8.39158	8.366	8.499	101378	1.06912e+06	220167	700935	122022			11		M819T8_1	y
1981		2.85961	1.51582	3.57666	0.0355997	0.0218758	UP	746.636	746.634	746.637	9.98067	9.89733	10.064	13308.3	37607.8	4790.53	107544	38812.3			133		M747T10	n
1982		14.7982	3.88735	3.59861	0.0356311	0.0218911	UP	870.534	870.533	870.535	7.51742	7.517	7.51783	5852.99	607.197	520.178	10029.4	5210.69			25		M871T8_1	y
1983		2.13542	1.09452	3.52806	0.0358016	0.0219743	UP	702.492	702.492	702.493	5.32792	5.287	5.36883	7848.58	13281	1333.95	28360.6	8443.63			72		M702T5_2	n
1984		1.54332	-0.626038	-3.32655	0.035826	0.0219862	DOWN	436.82	436.818	436.82	0.586167	0.5695	0.594333	1192.61	7483.19	1522.51	4848.76	436.648			84		M437T1_1	y
1985		4.34599	2.11968	3.58616	0.0363546	0.0222429	UP	493.29	493.286	493.31	0.878167	0.837333	0.977	6616.68	7957.59	1191.89	34583.6	14801.4			78		M493T1_2	y
1986		2.08721	1.06157	3.44897	0.0364614	0.0222946	UP	1317.21	1317.2	1317.21	11.4608	11.411	11.5237	15446.4	40214.3	24871.9	83935.5	4916.64			86		M1317T11	n
1987		1.81189	0.857494	3.52886	0.0364738	0.0223006	UP	325.212	325.211	325.212	1.493	1.49267	1.509	9142.14	46745.7	2913.53	84698	21311.4			43		M325T1_4	y
1988		2.05268	1.03751	3.56869	0.0365169	0.0223214	UP	1319.22	1319.22	1319.22	11.611	11.3682	11.6893	16414.3	52546.7	30861.3	107862	2931.12			20		M1319T12	n
1989		1.4285	0.514502	2.68573	0.0365374	0.0223313	UP	538.519	538.519	538.519	8.21617	8.216	8.21633	5204.19	25144.3	5919.44	35918.6	5416.18			24		M539T8_1	y
1990		2.73938	1.45385	3.27195	0.0366728	0.0223967	UP	658.404	658.402	658.404	1.543	1.376	1.65017	4402.41	24833.8	7649.14	68029.3	25271.3			43		M658T2	y
1991		2.47462	-1.30721	-3.34639	0.0366891	0.0224046	DOWN	916.798	916.797	916.799	10.5632	10.562	10.5962	19953.5	78064.6	26920.7	31546.1	6945.19			14		M917T11_1	n
1992		19.7363	4.30278	3.49129	0.036926	0.0225187	UP	883.766	883.765	883.767	11.518	11.511	11.5625	9452.22	1006.44	2012.89	24040.6	13040.8			55		M884T12	n
1993		26.8789	-4.7484	-3.57022	0.0369811	0.0225452	DOWN	1442.39	1442.39	1442.39	9.265	9.26483	9.3225	5543.87	20192.9	10865.4	751.257	746.311			39		M1442T9	n
1994		1.17277	0.229923	2.67834	0.0372097	0.0226549	UP	446.274	446.272	446.275	1.199	1.15633	1.2145	2944.53	21135.9	2048.57	24787.6	1799.74			123		M446T1_2	y
1995		1.13287	-0.179982	-2.77991	0.03722	0.0226599	DOWN	697.523	697.522	697.524	6.3705	6.368	6.37083	3876.64	38082.4	2678.89	33615.8	1774.74			126		M698T6	y
1996		1.7518	-0.808841	-3.13929	0.0372896	0.0226932	DOWN	846.534	846.534	846.535	7.37517	7.36483	7.39733	5213.54	24737.4	6341.63	14121.1	2351.28			10		M847T7	n
1997		2.23937	-1.16309	-3.08189	0.0373649	0.0227293	DOWN	850.245	850.245	850.245	7.0175	6.951	7.19967	8128.48	75433.4	25108.8	33685.1	10176.6			136		M850T7_1	n
1998		5.7588	2.52577	3.5579	0.0374913	0.0227897	UP	792.553	792.55	792.555	7.1095	7.068	7.118	25216.3	17915.6	2703.5	103173	47849.2			81		M793T7_2	y
1999		1.22539	0.293243	3.02581	0.0375425	0.0228142	UP	395.042	395.041	395.044	0.697333	0.677	0.729167	3031.05	12429.6	744.259	15231.1	1695.61			70		M395T1	y
[truncated: 2,043 more rows]

## Sheet: mz-log2fold-RT-XCMS-PELLET
featureidx	MSMS	fold	log2fold	tstat	pvalue	qvalue	updown	mzmed	mzmin	mzmax	rtmed	rtmin	rtmax	maxint	dataset1_mean	dataset1_sd	dataset2_mean	dataset2_sd	isotopes	adducts	peakgroup	metlin	name	METLIN_MSMS	usernotes
1		5.00779	2.32417	242.722	1.09424e-12	8.97634e-10	UP	290.208	290.207	290.208	0.977833	0.941833	1.01383	74937.2	181818	4696.92	910507	3740.41			50		M290T1_3	y
2		55.4057	5.79196	232.026	2.56906e-12	1.05374e-09	UP	258.277	258.277	258.278	1.19292	1.188	1.20383	4429.13	476.15	134.194	26381.4	178.474			90		M258T1_3	y
3		17.3337	-4.11551	-143.897	7.02065e-11	1.32404e-08	DOWN	140.142	140.142	140.142	0.804083	0.787833	0.827167	52182.6	693224	7416.77	39992.9	5236.65			48		M140T1_3	n
4		33.1744	-5.052	-138.683	8.43356e-11	1.42922e-08	DOWN	321.181	321.181	321.181	1.048	1.03183	1.09183	22329.6	510257	5827.18	15381.1	4120.43			102		M321T1_5	y
5		12.3364	3.62485	95.5625	8.89235e-11	1.45893e-08	UP	463.322	463.322	463.323	0.621667	0.606	0.629833	5363.33	4221.96	713.975	52083.6	702.572			4		M463T1_2	y
6		5.62639	-2.49221	-88.0163	1.50655e-10	1.7488e-08	DOWN	143.141	143.14	143.141	1.03542	1.024	1.072	14578.1	106452	1438	18920.1	1374.12			102		M143T1_4	y
7		4.15007	2.05313	86.0212	1.80941e-10	1.83679e-08	UP	474.283	474.282	474.284	0.87375	0.8685	0.889	3304.48	7666.76	383.466	31817.6	410.177			48		M474T1	y
8		10.1971	-3.35008	-106.284	1.937e-10	1.86758e-08	DOWN	524.368	524.367	524.369	3.271	3.23483	3.335	86633.3	927286	12566.1	90936.6	9475.16			119		M524T3_2	y
9		5.25601	-2.39397	-82.8405	2.08388e-10	1.89941e-08	DOWN	164.929	164.929	164.929	1.10442	1.09033	1.11467	18638.2	207865	2875.69	39548.1	2871.17			142		M165T1_2	y
10		36.369	-5.18464	-85.622	6.50572e-10	4.28182e-08	DOWN	138.905	138.905	138.906	0.57725	0.568667	0.586	6722.72	68882.4	942.223	1850.12	1250.54			4		M139T1_1	n
11		5.83058	-2.54364	-69.4603	7.38107e-10	4.60461e-08	DOWN	803.537	803.536	803.539	5.01342	4.95283	5.05583	30848.2	239874	4262.37	41140.7	3817.84			86		M804T5	n
12		5.74847	2.52318	66.9791	7.52304e-10	4.65382e-08	UP	233.188	233.188	233.189	0.969	0.941833	0.988	5795.71	15859.4	1571.06	91167.4	1608.86			50		M233T1_5	y
13		5.05024	2.33635	66.7957	1.31817e-09	6.1114e-08	UP	249.109	249.109	249.109	0.841	0.837833	0.851833	18410.3	26757.9	2075.76	135134	2494.24			48		M249T1_3	y
14		70.1592	6.13256	155.875	1.34026e-09	6.15364e-08	UP	1040.74	1040.74	1040.74	0.576667	0.572	0.588	21153.4	2586.14	1059.91	181442	2035.42			4		M1041T1	n
15		9.25837	3.21076	61.426	1.47634e-09	6.39676e-08	UP	603.529	603.529	603.53	7.01267	6.996	7.013	15190.3	20274.9	4042.44	187713	3657.83			61		M604T7	y
16		5.31398	-2.40979	-101.064	1.49501e-09	6.42801e-08	DOWN	383.328	383.328	383.328	9.73383	9.7265	9.74117	31801.9	462262	6285.18	86989.8	3955.75			100		M383T10_2	y
17		14.5158	3.85956	68.3934	1.73934e-09	6.7967e-08	UP	1024.67	1024.67	1024.67	6.796	6.755	6.82933	12635.4	9481.55	2306.49	137633	2953.58			40		M1025T7	y
18		3.84768	-1.94399	-59.4077	1.74675e-09	6.80683e-08	DOWN	759.63	759.627	759.632	8.33742	8.31033	8.35633	172560	1.88959e+06	31758.7	491099	34756.6			26		M760T8_2	y
19		11.7647	-3.55639	-82.8955	1.75951e-09	6.82414e-08	DOWN	80.9476	80.9474	80.9476	0.649	0.564667	0.651167	14774.9	223458	4065.19	18994	2794.49			121		M81T1_1	n
20		19.13	4.25776	62.1637	1.76631e-09	6.83332e-08	UP	648.491	648.491	648.491	7.612	7.595	7.61483	11124.7	4777.03	1807.06	91384.4	2121.02			31		M648T8	y
21		14.5407	3.86202	125.877	1.88775e-09	6.98955e-08	UP	595.536	595.535	595.536	5.9155	5.91383	5.964	4772.27	5443.27	567.846	79148.8	1024.18			108		M596T6	n
22		77.4975	6.27608	382.001	1.95265e-09	7.06765e-08	UP	531.865	531.865	531.866	0.621667	0.613	0.622	22933.8	2476.28	301.415	191905	944.859			4		M532T1_1	y
23		20.1	4.32912	183.823	2.02953e-09	7.15578e-08	UP	193.13	193.13	193.13	0.704833	0.695833	0.706	75463.2	25157.4	2197.73	505664	4743.55			49		M193T1_4	y
24		2325.76	11.1835	817.253	2.37601e-09	7.50221e-08	UP	573.529	573.528	573.529	3.784	3.78383	3.8665	56222.6	349.25	274.484	914291	2219.71			88		M574T4	n
25		13.5463	3.75982	61.1841	2.47576e-09	7.58891e-08	UP	321.124	321.123	321.124	5.58133	5.565	5.59767	1147.13	522.816	166.205	7082.2	135.461			71		M321T6	y
26		9.05686	3.17901	56.684	2.49299e-09	7.60338e-08	UP	690.501	690.501	690.502	6.26433	6.264	6.281	8083.27	11862.9	2245.14	107441	2516.3			196		M691T6_1	y
27		8.26565	3.04713	56.4784	2.50615e-09	7.61433e-08	UP	620.589	620.585	620.591	9.02617	8.993	9.02733	18631.5	23932.4	4110	197817	4585.11			118		M621T9_1	n
28		13.5069	3.75562	119.272	2.85187e-09	8.07616e-08	UP	341.312	341.312	341.313	1.46433	1.42083	1.48683	5033.19	7884.11	791.945	106490	1451.46			147		M341T1_5	n
29		4.09491	2.03383	65.4758	3.03213e-09	8.29292e-08	UP	244.262	244.262	244.262	1.17367	1.10717	1.24783	113570	335086	18992.1	1.37215e+06	25353.1			90		M244T1_5	y
30		9.897	3.30699	53.2673	3.18618e-09	8.46674e-08	UP	250.139	250.138	250.139	0.774917	0.769833	0.820833	3193.25	3955.27	900.304	39145.3	967.047			48		M250T1_1	y
31		5.86551	2.55226	153.347	3.21801e-09	8.50143e-08	UP	114.091	114.091	114.091	0.539	0.538167	0.548	94719.3	232408	13299.2	1.36319e+06	6374.73			21		M114T1_3	y
32		6.74601	-2.75403	-54.8662	3.38465e-09	8.67665e-08	DOWN	132.1	132.1	132.101	0.66075	0.629833	0.698167	27653	379657	7721.74	56278.7	8906.65			121		M132T1_2	y
33		30.9552	4.95211	167.39	4.01092e-09	9.7265e-08	UP	610.42	610.419	610.42	1.44008	1.43767	1.45383	5892.25	1189.14	174.176	36810	388.33			15		M610T1_2	n
34		22.577	4.49678	79.4927	4.34098e-09	1.02354e-07	UP	491.297	491.296	491.297	0.638167	0.629833	0.639	70605.4	21917.3	10025	494828	6408.33			4		M491T1_4	y
35		14.5002	3.858	93.836	4.62818e-09	1.06558e-07	UP	220.13	220.129	220.13	1.28833	1.28683	1.29467	33609.7	25626.1	3713.54	371583	6370.27			78		M220T1_4	y
36		5.57261	2.47835	49.6073	5.38615e-09	1.16759e-07	UP	842.656	842.656	842.658	9.00217	8.96	9.04333	33447.3	77467.4	9536.75	431696	10630.4			118		M843T9	y
37		21.0763	-4.39755	-56.1151	5.47639e-09	1.17895e-07	DOWN	186.911	186.911	186.911	0.699333	0.697	0.713667	6818.2	84830.2	2273.31	4024.91	1768.15			49		M187T1_1	y
38		7.03855	2.81528	108.35	5.90122e-09	1.23037e-07	UP	243.209	243.209	243.209	1.39592	1.38683	1.405	4992.28	12508.9	652.67	88044.2	1232.09			15		M243T1_5	y
39		42.4825	5.4088	85.6689	6.07482e-09	1.25046e-07	UP	780.639	780.639	780.64	4.1425	4.11467	4.16633	4425.82	1866.33	922.278	79286.4	1554.41			154		M781T4	n
40		23.9803	4.58378	47.1388	6.12547e-09	1.25623e-07	UP	548.535	548.534	548.535	8.494	8.49317	8.52517	6814.12	2351.88	1610.59	56398.8	1632.26			73		M549T8_1	y
41		7.17025	-2.84202	-52.3985	7.37355e-09	1.45816e-07	DOWN	630.576	630.573	630.577	10.2933	10.277	10.3123	8720.03	95862.3	2472.38	13369.5	1949.74			93		M631T10	y
42		6.37022	2.67134	49.4036	8.63074e-09	1.64748e-07	UP	210.184	210.184	210.184	1.771	1.77	1.78567	3912.69	8432.87	1156.02	53719.2	1422.91			39		M210T2_2	y
43		51.7839	5.69443	124.59	1.07364e-08	1.93673e-07	UP	884.538	884.536	884.539	5.61433	5.598	5.6355	3007.78	645.803	220.872	33442.2	477.898			146		M885T6	y
44		6.76183	-2.75741	-43.3354	1.13315e-08	2.01281e-07	DOWN	782.637	782.635	782.639	8.45933	8.444	8.47467	36002.9	265416	7046.61	39252	7700.23			12		M783T8_2	y
45		12.8104	-3.67924	-42.4424	1.16264e-08	2.04965e-07	DOWN	730.641	730.639	730.641	10.391	10.3565	10.4015	22621.3	284528	8596.93	22210.7	8882			45		M731T10_2	y
46		4.21006	2.07384	54.4024	1.23758e-08	2.14082e-07	UP	154.125	154.124	154.125	1.33833	1.33683	1.355	9917.23	31899.8	2184.7	134300	3065.77			15		M154T1_4	n
47		4.35195	2.12166	42.8508	1.26409e-08	2.17226e-07	UP	182.154	182.154	182.155	1.71983	1.704	1.73567	5563.31	20125.2	2107.59	87583.7	2339.08			188		M182T2	y
48		7.42516	-2.89242	-61.7793	1.28624e-08	2.19821e-07	DOWN	766.525	766.525	766.526	1.51983	1.512	1.52667	3052.84	30476.6	467.304	4104.51	714.507			132		M767T2	n
49		8.52777	3.09217	41.8283	1.42257e-08	2.35579e-07	UP	664.522	664.516	664.522	6.92117	6.86683	6.93933	27997.2	32770.4	7934.1	279458	8728.02			76		M665T7	y
50		2.55653	1.35419	46.9617	1.46369e-08	2.40142e-07	UP	338.264	338.264	338.264	1.03292	0.991333	1.08283	30843.2	136597	7137.89	349214	5571.52			102		M338T1_5	y
51		4.52432	-2.1777	-47.7487	1.60999e-08	2.56586e-07	DOWN	418.241	418.241	418.241	0.904917	0.903167	0.907833	10020.7	73854.8	1920.12	16324	1456.01	[19][M]+		50		M418T1_2	y
52		10.5542	3.39975	71.1389	1.83745e-08	2.80364e-07	UP	369.345	369.345	369.346	3.38542	3.385	3.40383	4967.17	5158.26	695.292	54441.3	1198.46			11		M369T3	y
53		5.24435	2.39076	60.0608	1.92488e-08	2.88973e-07	UP	882.599	882.598	882.6	7.346	7.331	7.36733	44120.5	76077.4	5762.16	398976	9078.07			6		M883T7	y
54		15.3794	-3.94293	-44.744	2.04345e-08	3.00216e-07	DOWN	286.026	286.025	286.026	0.657583	0.568833	0.699667	2355.71	29845.2	986.818	1940.6	762.857			121		M286T1_1	y
55		2.56451	1.35868	39.3269	2.06761e-08	3.02448e-07	UP	272.257	272.257	272.257	2.06133	2.04217	2.09917	9211.83	61257.5	3272.76	157095	3611.64			162		M272T2_1	y
56		3.97596	1.9913	58.7321	2.29191e-08	3.22281e-07	UP	162.111	162.111	162.112	0.555	0.5215	0.556	56437.2	98280.3	5310.22	390758	8426.01			21		M162T1_3	y
57		3.51222	1.81238	44.3678	2.30313e-08	3.23233e-07	UP	183.137	183.137	183.138	2.18567	2.185	2.18633	6169.81	16254.9	1117.86	57090.9	1462.5			55		M183T2	y
58		2632.18	11.362	448.514	2.35664e-08	3.27723e-07	UP	830.546	830.546	830.547	0.638167	0.629833	0.639	184773	494.643	198.404	1.30199e+06	5800.2			4		M831T1	n
59		4.19869	-2.06994	-151.628	2.45789e-08	3.35997e-07	DOWN	283.204	283.204	283.205	2.21775	2.195	2.24783	437928	1.16641e+07	109941	2.77804e+06	40630.9			55		M283T2_1	y
60		7.39458	-2.88647	-40.9762	2.47209e-08	3.37135e-07	DOWN	953.589	953.588	953.591	9.40908	9.393	9.41333	2416.59	19814.4	648.015	2679.59	528.703			65		M954T9	n
61		2.66291	-1.41301	-37.2503	2.60409e-08	3.47461e-07	DOWN	811.662	811.661	811.663	8.444	8.42833	8.47467	416363	4.48656e+06	109250	1.68483e+06	103406			12		M812T8_2	y
62		14.0065	-3.80803	-134.944	2.65567e-08	3.51375e-07	DOWN	273.223	273.223	273.223	2.69742	2.68867	2.70367	20648.9	203243	2604.46	14510.6	1020.34			92		M273T3_1	y
63		2.58922	-1.37252	-41.8701	3.10981e-08	3.89053e-07	DOWN	300.23	300.228	300.23	2.30325	2.2895	2.34683	20841	186858	4346.38	72167.8	3334.92			68		M300T2_1	y
64		10.0506	-3.32922	-37.5754	3.17882e-08	3.94422e-07	DOWN	730.606	730.606	730.607	10.2022	10.1932	10.2218	22621.3	281646	10221.8	28022.6	8817.52			83		M731T10_1	y
65		10.3399	3.37015	54.5842	3.20478e-08	3.96419e-07	UP	361.266	361.265	361.267	1.57208	1.55317	1.58683	2858.99	2059.56	376.91	21295.6	595.575			42		M361T2_2	y
66		23.3592	-4.54592	-37.6769	3.24819e-08	3.99732e-07	DOWN	831.625	831.622	831.63	8.046	8.029	8.15367	2852.66	33346.8	1289.92	1383.7	1102.21			24		M832T8	n
67		23.5644	4.55854	100.531	3.38821e-08	4.10187e-07	UP	354.258	354.258	354.259	1.0285	1.022	1.03783	34882.4	17967.5	3296	423395	7361.54			102		M354T1_5	y
68		8443.87	13.0437	399.675	3.41866e-08	4.12416e-07	UP	551.547	551.547	551.548	3.768	3.76683	3.81683	198806	263.022	238.569	2.59132e+06	12963.6			88		M552T4_1	y
69		9.5266	-3.25196	-39.8705	3.56598e-08	4.23953e-07	DOWN	481.342	481.341	481.347	5.47683	5.467	5.58067	12458.2	139826	4937.55	14677.4	3876.97			110		M481T5_2	y
70		12.6172	-3.65732	-35.7891	3.84642e-08	4.45495e-07	DOWN	373.057	373.057	373.058	0.699333	0.649	0.713667	2261.46	16408.6	560.092	1300.49	631.752			49		M373T1_3	y
71		1384.16	10.4348	336.699	3.87289e-08	4.47472e-07	UP	583.45	583.45	583.451	0.572	0.564667	0.572833	72813.4	579.671	593.475	863076	5088.76			4		M583T1_4	y
72		12.5619	3.65098	34.6299	4.09135e-08	4.64853e-07	UP	119.085	119.085	119.085	0.878167	0.8685	0.887833	14719.4	15114	7366.82	189860	6898			48		M119T1_2	y
73		4.92332	-2.29963	-36.8608	4.52667e-08	4.9782e-07	DOWN	431.291	431.291	431.291	3.53108	3.52083	3.54133	17028.7	292412	7996.05	59393.3	9793.53			98		M431T4_2	y
74		5.46954	-2.45142	-39.0361	4.56015e-08	5.00268e-07	DOWN	731.6	731.6	731.602	7.72875	7.728	7.7665	473566	4.76888e+06	158306	871898	121670			29		M732T8	y
75		3.82731	1.93633	104.625	4.90535e-08	5.24826e-07	UP	334.234	334.233	334.234	0.846917	0.8105	0.876167	104706	331344	6870.44	1.26816e+06	16537.6			48		M334T1_2	y
76		4.35939	2.12413	33.0042	5.1808e-08	5.43566e-07	UP	627.53	627.528	627.53	6.96158	6.90133	7.0405	22316.8	55592	8090.28	242347	7913.46			61		M628T7_1	y
77		3.46797	1.79409	32.8568	5.29181e-08	5.50915e-07	UP	604.597	604.596	604.598	9.40242	9.392	9.42417	11770.1	34155.2	3642.84	118449	3613.42			65		M605T9_2	n
78		10.9687	-3.45533	-33.5484	5.53526e-08	5.66641e-07	DOWN	325.246	325.246	325.247	1.36467	1.33833	1.371	40888.5	355261	14366.9	32388.5	12809.5			15		M325T1_6	y
79		2.71632	1.44165	37.6857	5.75581e-08	5.8044e-07	UP	632.628	632.626	632.629	9.76	9.7265	9.78617	18914.3	78041.3	5648.46	211985	4315.7			100		M633T10	y
80		6.28507	2.65193	35.4232	5.77164e-08	5.81414e-07	UP	790.558	790.557	790.568	7.47017	7.462	7.494	386643	565987	106623	3.55727e+06	130976			59		M791T7	y
81		8.45564	-3.07991	-61.4381	6.37568e-08	6.17111e-07	DOWN	409.179	409.178	409.179	0.840583	0.828167	0.841833	18108.1	108412	2733.97	12821.3	1486.13			48		M409T1_1	y
82		11.1166	-3.47464	-68.7049	6.3804e-08	6.17379e-07	DOWN	429.237	429.237	429.238	5.00267	4.95283	5.05583	22945	259384	6121.22	23333	3122.06			86		M429T5_2	y
83		5.80849	2.53816	32.249	6.38258e-08	6.17503e-07	UP	812.686	812.679	812.69	9.29258	9.276	9.31333	19897.3	30874	6756.87	179331	6254.03			47		M813T9_1	n
84		9.46115	3.24202	48.0068	6.42816e-08	6.20081e-07	UP	275.199	275.198	275.199	0.987833	0.9355	0.991333	18911.4	31632.3	9437.62	299278	5938.1			50		M275T1_5	y
85		14.2106	3.8289	62.0579	6.49412e-08	6.23785e-07	UP	196.169	196.169	196.169	1.77	1.754	1.786	4581.3	4022.69	812.871	57164.9	1507.47			39		M196T2	y
86		36.2287	5.17906	112.535	6.94298e-08	6.48181e-07	UP	210.109	210.109	210.11	0.572	0.555833	0.713333	57503.1	11755.7	2588.86	425892	6889.79			4		M210T1_4	y
87		3.7475	-1.90593	-59.685	7.1122e-08	6.57026e-07	DOWN	717.545	717.539	717.548	6.22133	6.172	6.231	6816.79	81701.5	960.875	21801.6	1762.26			137		M718T6	y
88		12.9592	3.69591	31.3448	7.11741e-08	6.57295e-07	UP	1301.93	1301.93	1301.93	8.294	8.29333	8.30567	3618.89	1305.14	691.647	16913.6	716.578			26		M1302T8	n
89		3.70135	1.88805	58.7501	7.14872e-08	6.58911e-07	UP	339.287	339.287	339.287	8.535	8.511	8.5585	6738.55	29615.5	1312.31	109617	2386.43			77		M339T9_3	y
90		2.06956	-1.04932	-32.489	7.39373e-08	6.73921e-07	DOWN	802.626	802.625	802.627	8.6615	8.65917	8.69267	63777.3	856171	20608.8	413698	17810.3			23		M803T9_1	y
91		15.3331	-3.93858	-41.3135	7.86279e-08	7.02879e-07	DOWN	917.691	917.689	917.692	10.6398	10.6103	10.6423	15257.6	116206	4352.75	7578.74	2950.8			13		M918T11	n
92		5.47279	2.45228	55.0908	8.22885e-08	7.24713e-07	UP	747.604	747.603	747.605	8.26233	8.2265	8.2805	478329	852930	67767.3	4.66791e+06	120786	[63][M+1]+		32		M748T8_3	n
93		14.9804	-3.905	-68.9304	9.11632e-08	7.75059e-07	DOWN	177.061	177.054	177.061	0.731167	0.728667	0.789	32587.7	370113	9014.07	24706.5	4380.03			49		M177T1_2	y
94		229.64	7.84323	147.614	9.58036e-08	8.0002e-07	UP	661.542	661.542	661.543	1.85283	1.8525	1.854	9554.98	556.696	474.104	127840	1658.09			151		M662T2	n
95		3899.9	11.9292	283.791	9.64839e-08	8.03605e-07	UP	507.485	507.485	507.485	2.50292	2.5025	2.56117	72979	0	0	684284	4822.44			57		M507T3	y
96		13.9157	-3.79864	-114.456	1.02071e-07	8.32356e-07	DOWN	257.137	257.137	257.137	0.811	0.809	0.825333	16081.5	123204	1888.24	8853.62	653.579			48		M257T1_4	y
97		25.7175	4.68468	36.0694	1.06278e-07	8.53223e-07	UP	779.032	779.031	779.032	6.92967	6.92933	6.93	1840.71	403.148	359.557	11496.1	499.053			76		M779T7_3	y
98		2.79851	1.48466	40.7074	1.07021e-07	8.56843e-07	UP	339.287	339.287	339.287	9.31067	9.309	9.34183	8201.63	39434.3	2912.21	110357	1913.38			47		M339T9_2	y
99		19.011	-4.24876	-31.1901	1.10932e-07	8.75565e-07	DOWN	1181.74	1181.74	1181.74	6.524	6.51867	6.56817	1619.82	10579.9	497.189	512.65	411.734			80		M1182T7	y
100		18.9087	-4.24098	-29.9797	1.12708e-07	8.83897e-07	DOWN	189.086	189.086	189.09	0.729833	0.699667	0.839	18709.8	124016	5891.06	6558.7	5166.77	[3][M+1]+		49		M189T1_1	n
101		7.91849	2.98522	31.5018	1.14061e-07	8.90171e-07	UP	222.184	222.183	222.184	0.798583	0.793667	0.8035	1324.1	1453.94	495.619	11513	402.763			48		M222T1_3	y
102		8.0687	-3.01234	-30.3663	1.15223e-07	8.95507e-07	DOWN	715.567	715.561	715.569	6.8725	6.846	6.906	7358.48	80620.6	3539.89	9991.76	3018.01			76		M716T7_3	y
103		5.26235	-2.39571	-29.1277	1.15653e-07	8.97472e-07	DOWN	531.404	531.402	531.405	6.8375	6.8005	6.88	10099.4	92330.1	3497.73	17545.4	3759.49			76		M531T7_2	y
104		23.2598	4.53976	46.9173	1.16385e-07	9.00803e-07	UP	286.236	286.236	286.236	0.804917	0.8035	0.8105	6433.61	2724.46	1316.89	63370.3	2224.68			48		M286T1_4	y
105		14.185	-3.82629	-42.0252	1.18289e-07	9.09388e-07	DOWN	289.251	289.251	289.252	3.87817	3.827	3.88933	5811.62	66384.9	2479.77	4679.95	1572.96			176		M289T4	y
106		4.83435	2.27332	34.0072	1.19599e-07	9.15227e-07	UP	484.429	484.428	484.43	3.052	3.052	3.106	1718.97	3017.67	406.232	14588.5	545.933			112		M484T3	n
107		17.3973	-4.12079	-31.5077	1.21486e-07	9.23544e-07	DOWN	334.835	334.834	334.835	0.698583	0.665333	0.699667	1189.05	6969.65	262.592	356.752	327.487			49		M335T1_1	n
108		36.771	-5.2005	-29.7515	1.25193e-07	9.39567e-07	DOWN	841.668	841.666	841.67	10.707	10.7062	10.7077	4627.3	22955.9	1144.23	492.697	985.395			25		M842T11	y
109		11.6189	3.5384	41.2046	1.26136e-07	9.43578e-07	UP	398.758	398.757	398.759	0.53675	0.5215	0.553667	21830.5	12979.1	3595.49	150803	5641.35			21		M399T1_1	y
110		6.98888	-2.80506	-55.7431	1.27038e-07	9.47393e-07	DOWN	621.443	621.442	621.444	8.628	8.60917	8.6595	17407.7	197378	2828.94	28241.8	5368.7			23		M621T9_2	y
111		6.19576	2.63128	53.325	1.29895e-07	9.59971e-07	UP	1494.13	1494.13	1494.14	7.79492	7.79467	7.8	51234.3	54779.9	5069.14	339403	9394.7			1		M1494T8	n
112		5.95368	2.57378	38.3176	1.38401e-07	1.00076e-06	UP	862.618	862.617	862.619	7.01267	7.00583	7.02433	23383.5	29410.9	4198.1	175103	6340.64			61		M863T7_2	y
113		54.4767	-5.76757	-112.072	1.47761e-07	1.04366e-06	DOWN	269.137	269.133	269.143	0.857417	0.761	0.873	44442.1	334071	5564.54	6132.37	1812.56			48		M269T1_3	y
114		24.5734	4.61903	29.482	1.48393e-07	1.04648e-06	UP	953.668	953.668	953.669	5.53983	5.532	5.54767	2381.39	359.997	462.697	11002.2	554.18			71		M954T6	n
115		9.93275	3.31219	41.9168	1.49113e-07	1.04969e-06	UP	762.522	762.522	762.522	6.938	6.93	6.946	97473.6	110287	24658.8	1.09545e+06	40018.5			76		M763T7_1	y
116		3.08269	-1.62419	-49.4841	1.49877e-07	1.05308e-06	DOWN	799.661	799.66	799.663	8.60258	8.59217	8.6595	140580	2.03887e+06	48695.6	661393	26986.9			23		M800T9	y
117		23.1954	4.53577	27.8083	1.50741e-07	1.0569e-06	UP	226.19	226.189	226.19	0.572	0.373833	0.5805	21855.1	9477.37	10338.5	219831	11045.3			4		M226T1_4	y
118		1.8597	-0.895067	-28.0871	1.6101e-07	1.10635e-06	DOWN	703.571	703.57	703.572	7.06225	7.04833	7.09083	1.98853e+06	2.07025e+07	451572	1.11322e+07	510379			17		M704T7	y
119		10.2244	3.35394	104.513	1.65999e-07	1.12967e-06	UP	315.171	315.171	315.171	1.45392	1.45367	1.47467	34266.2	39732.9	2231.57	406245	6649.22			147		M315T1_7	y
120		2.4455	1.29013	34.9583	1.69017e-07	1.14356e-06	UP	128.143	128.142	128.143	1.29167	1.288	1.30383	11086.8	51375.5	3498.19	125639	2411.21			78		M128T1_3	y
121		2.50365	-1.32403	-27.272	1.69366e-07	1.14516e-06	DOWN	227.14	227.14	227.141	2.25617	2.24217	2.266	3726.34	33010.6	1061.78	13185	993.226			55		M227T2	y
122		6.03562	-2.5935	-27.5792	1.74929e-07	1.17031e-06	DOWN	724.674	724.674	724.675	10.3427	10.3403	10.345	19097.3	175600	7925.75	29094	7075.36			89		M725T10_3	n
123		3.01395	1.59166	38.2703	1.78281e-07	1.18521e-06	UP	188.069	188.069	188.069	1.13883	1.12367	1.18817	6799.16	29285.5	2596.22	88265.1	1661.34			90		M188T1_2	y
124		9.42829	3.237	30.7223	1.82574e-07	1.20403e-06	UP	579.529	579.529	579.53	7.396	7.395	7.43	4405.72	4701.57	1563.89	44327.7	2051.52			6		M580T7	y
125		674.75	9.39821	192.31	1.88407e-07	1.22911e-06	UP	769.475	769.475	769.476	0.638167	0.629833	0.639	39067.8	299.448	371.938	261249	2688.24			4		M769T1_2	y
126		8.66735	3.11559	26.5671	1.89499e-07	1.23374e-06	UP	385.272	385.272	385.272	8.76	8.75933	8.79333	6009.1	4867.71	1958.74	42190.2	2014.36			62		M385T9	y
127		3.66616	1.87427	26.9437	1.96494e-07	1.26353e-06	UP	156.076	156.076	156.076	0.496417	0.488	0.504833	16088.5	28068.2	4128.54	102902	3716.41			51		M156T0_1	y
128		5.46716	-2.45079	-44.1522	1.99376e-07	1.27559e-06	DOWN	809.643	809.64	809.643	8.02917	8.012	8.103	24421.7	330666	10618.4	60482.2	6085.74			24		M810T8_2	n
129		2.63477	-1.39768	-29.4965	2.10906e-07	1.32265e-06	DOWN	313.178	313.176	313.18	0.868	0.851833	0.903167	9601.08	129609	4311.54	49191.8	3337.98			48		M313T1_7	y
130		371.48	-8.53714	-217.315	2.14867e-07	1.33839e-06	DOWN	362.931	362.931	362.932	0.561167	0.553667	0.617333	7559.99	65180.5	599.872	0	0			4		M363T1_1	y
131		4.10887	2.03874	30.7034	2.15562e-07	1.34113e-06	UP	603.531	603.529	603.531	8.977	8.976	9.01033	14076	36912.2	4449.99	151668	6006.22			118		M604T9_2	y
132		32.1846	5.0083	53.6651	2.20501e-07	1.36041e-06	UP	261.22	261.22	261.231	1.40383	1.388	1.511	25301.5	14971.5	7784.49	481852	15561.3			15		M261T1_7	y
133		12.6123	3.65676	29.6888	2.20669e-07	1.36106e-06	UP	628.388	628.387	628.388	6.88767	6.863	6.896	1323.05	551.685	372.822	7511.28	284.273			76		M628T7_2	n
134		6.43734	2.68646	33.9235	2.29719e-07	1.40009e-06	UP	243.208	243.208	243.209	0.829917	0.822	0.837833	4721.1	10492.4	1880.57	67543.3	2788.65			48		M243T1_6	y
135		48.7771	5.60813	51.3461	2.41685e-07	1.4503e-06	UP	515.436	515.436	515.437	0.853333	0.843	0.855	3693.2	315.107	303.157	17509.6	597.211			48		M515T1_6	n
136		13.184	-3.72071	-28.1499	2.41718e-07	1.45044e-06	DOWN	90.9762	90.976	90.9763	0.682083	0.666667	0.698167	5824.11	63612.8	2597.36	4825.01	3270.95			49		M91T1	y
137		5.7674	-2.52792	-27.9326	2.43368e-07	1.45724e-06	DOWN	552.526	552.526	552.527	7.51625	7.50533	7.52717	2167.25	34659.6	1281.82	6009.57	1601.58			43		M553T8_2	n
138		85.0995	-6.41108	-59.8012	2.50457e-07	1.4864e-06	DOWN	840.519	840.518	840.52	7.82817	7.828	7.82817	16503.2	190558	5727.24	2151.5	2627.24			1		M841T8	y
139		24.2886	4.60221	49.6284	2.66454e-07	1.55035e-06	UP	453.247	453.244	453.248	1.09267	1.08283	1.11017	39867.5	11733.2	5014.68	284984	9803.77	[21][M]+		142		M453T1_4	y
140		2365.12	11.2077	197.384	2.82969e-07	1.61378e-06	UP	604.38	604.38	604.38	0.638167	0.629833	0.639	187398	556.673	299.514	1.3166e+06	13331.5			4		M604T1	n
141		25.8304	4.691	30.2577	2.88171e-07	1.63325e-06	UP	977.61	977.608	977.611	5.565	5.56467	5.60167	1990.95	313.019	386.054	10351.5	539.666			71		M978T6_1	n
142		9.0487	3.17771	39.3959	2.89574e-07	1.63846e-06	UP	505.287	505.286	505.288	6.7545	6.746	6.7955	2615.17	2189.98	452.927	19816.4	771.744			40		M505T7	y
143		4.91467	2.2971	30.8711	2.98202e-07	1.67011e-06	UP	689.564	689.563	689.565	9.8165	9.774	9.8355	39709.6	80409.4	16712.5	395186	11686.1	[47][M]+		100		M690T10	y
144		7.35616	2.87895	32.2485	3.05461e-07	1.69624e-06	UP	253.143	253.142	253.143	1.139	1.13683	1.14717	14064.4	15883.7	3493.66	116843	5196.02			90		M253T1_3	y
145		26.7305	-4.74042	-91.2365	3.06968e-07	1.70161e-06	DOWN	587.382	587.381	587.382	2.15075	2.13183	2.168	5179.35	63067.2	1264.92	2359.37	413.478			145		M587T2	y
146		16.5217	-4.04629	-51.2193	3.12525e-07	1.72125e-06	DOWN	271.238	271.237	271.239	7.612	7.612	7.61483	13048.4	78917.7	2599.77	4776.6	1273.77			31		M271T8	y
147		9.95553	3.3155	28.4807	3.17902e-07	1.74001e-06	UP	322.196	322.188	322.196	0.746167	0.7285	0.754833	21865.1	18306.7	9236.03	182253	6873.18			114		M322T1_2	y
148		11.1355	-3.4771	-128.203	3.28161e-07	1.77517e-06	DOWN	164.929	164.929	164.929	0.65575	0.621333	0.699667	56686.5	1.03667e+06	14368.7	93095.6	3196.22			121		M165T1_1	y
149		7.53365	2.91335	29.2707	3.35667e-07	1.80038e-06	UP	316.223	316.218	316.223	1.1055	1.088	1.20417	10204	18167.2	4732.57	136865	6586.42			142		M316T1_3	y
150		4.46616	2.15903	57.1099	3.35791e-07	1.8008e-06	UP	265.215	265.215	265.216	1.11775	1.10717	1.122	8209.06	21606.8	1079.6	96499.5	2390.25			90		M265T1_6	y
151		3.90766	1.96631	36.8078	3.39756e-07	1.81394e-06	UP	144.137	144.137	144.138	0.770333	0.761	0.772	8645.9	14823.1	1206.5	57923.5	2007.23			48		M144T1_3	y
152		4.61275	2.20563	39.1423	3.43151e-07	1.8251e-06	UP	524.501	524.5	524.501	7.645	7.645	7.64817	5404.02	6989.41	1118.18	32240.4	643.68			63		M525T8	y
153		1.86282	-0.897486	-29.3627	3.4997e-07	1.84726e-06	DOWN	725.552	725.551	725.552	7.06225	7.04833	7.08	185658	1.84242e+06	47359.4	989048	33700.5	[57][M]2+		17		M726T7_1	n
154		1.48545	-0.570898	-34.1287	3.55094e-07	1.86369e-06	DOWN	689.554	689.553	689.554	6.74192	6.69417	6.7625	65049.3	690967	7054.81	465157	11195.4			40		M690T7	y
155		2.54078	1.34527	24.9475	3.56679e-07	1.86874e-06	UP	129.068	129.067	129.068	1.17008	1.15717	1.178	7367.34	47687.1	4475.18	121163	3830.1			90		M129T1_2	y
156		3.17977	1.66892	34.9228	3.61317e-07	1.8834e-06	UP	418.328	418.328	418.329	4.15667	4.134	4.16633	8874.71	35025.6	2299.28	111374	3719.01			134		M418T4	y
157		52.1736	5.70525	160.315	3.67438e-07	1.90252e-06	UP	426.768	426.768	426.769	0.638667	0.638	0.6465	67134.8	8762.76	681.688	457185	5552.58			4		M427T1_1	n
158		8.33964	-3.05999	-23.7331	3.68685e-07	1.90639e-06	DOWN	332.198	332.197	332.198	2.23267	2.224	2.24217	2212.48	14484	752.726	1736.76	766.378			55		M332T2_1	y
159		6.40191	-2.6785	-24.0636	3.84177e-07	1.95354e-06	DOWN	327.136	327.136	327.138	0.8105	0.804833	0.819167	7291.15	34896.1	1820.61	5450.89	1635.41			48		M327T1_4	y
160		59.2672	-5.88916	-178.096	3.90355e-07	1.97191e-06	DOWN	316.775	316.774	316.775	0.5535	0.552167	0.553667	2334.09	10399.1	116.781	0	0			21		M317T1_1	n
161		1710.44	10.7401	176.433	3.95861e-07	1.98808e-06	UP	591.506	591.505	591.506	1.33742	1.3215	1.34383	215110	1618.74	736.893	2.76875e+06	31358.7			15		M592T1	y
162		3.35304	1.74547	43.8805	4.0184e-07	2.00543e-06	UP	904.584	904.582	904.585	7.00433	6.946	7.05767	91915.7	265841	13193	891374	25274.7			61		M905T7	y
163		21.8271	4.44805	122.689	4.06981e-07	2.02017e-06	UP	193.082	193.082	193.082	0.699	0.698167	0.713333	75463.2	22794.7	1629.81	497544	7565.48	[3][M+3]+		49		M193T1_3	n
164		16.2683	-4.02399	-23.5093	4.14305e-07	2.0409e-06	DOWN	515.272	515.27	515.274	2.28442	2.27133	2.2975	1049.09	5980.17	329.594	279.865	355.717			68		M515T2	y
165		56.2237	-5.81311	-35.245	4.16016e-07	2.0457e-06	DOWN	256.819	256.819	256.82	0.537083	0.536833	0.552167	5127.26	39113.9	1874.17	564.086	1128.17			21		M257T1_1	y
166		5.64302	2.49647	23.3079	4.16221e-07	2.04627e-06	UP	196.072	196.072	196.072	0.682167	0.665333	0.699667	7123.18	10378.4	2865.08	58565.7	2981.32			49		M196T1_2	y
167		6.78481	2.76231	59.0974	4.17038e-07	2.04856e-06	UP	230.185	230.185	230.185	0.595417	0.564667	0.650167	70400	76303	5855.47	517701	13742.5			4		M230T1_3	y
168		152.401	-7.25172	-59.7571	4.34653e-07	2.10202e-06	DOWN	642.326	642.326	642.336	0.224	0.223833	0.423	48358.4	1.05097e+06	32223.5	6764.51	13529			115		M642T0_3	y
169		4.78246	-2.25775	-32.8337	4.34755e-07	2.10232e-06	DOWN	785.647	785.646	785.648	8.40333	8.35917	8.44033	289251	4.18426e+06	107385	874917	170598			12		M786T8	y
170		2020.08	-10.9802	-171.053	4.40582e-07	2.11964e-06	DOWN	859.594	859.594	859.595	7.99583	7.99483	8.01217	32882.6	354446	4144.29	0	0			44		M860T8	n
171		11.0707	3.46867	86.7035	4.43861e-07	2.12931e-06	UP	113.059	113.059	113.059	0.754417	0.745167	0.756	11312.6	7901.78	547.56	87478.1	1752.03			114		M113T1_2	y
172		42522	15.3759	169.349	4.53956e-07	2.16026e-06	UP	588.407	588.406	588.407	0.60525	0.597167	0.606	1.5747e+06	179.239	358.477	1.32173e+07	156094			4		M588T1	y
173		11.5582	3.53085	61.9319	4.61881e-07	2.18421e-06	UP	378.334	378.333	378.334	2.6775	2.636	2.71	4468.18	5227.74	669.177	60423.4	1652.08			92		M378T3	y
174		4.45588	-2.15571	-32.0363	4.77128e-07	2.22944e-06	DOWN	418.218	418.217	418.218	0.838417	0.827167	0.851833	10020.7	65835.7	2694.22	14775	1703.66			48		M418T1_1	y
175		1.88777	-0.916685	-24.1249	4.84886e-07	2.25205e-06	DOWN	461.302	461.302	461.303	4.94483	4.883	4.98467	18755.7	189240	4708.9	100245	5679.7			152		M461T5	y
176		6.77717	2.76068	27.0965	5.00758e-07	2.29747e-06	UP	288.25	288.249	288.25	1.04483	1.038	1.05383	7287.7	8248.7	2056.63	55902.9	2853.44			102		M288T1_2	n
177		4.49097	2.16703	24.5946	5.03344e-07	2.30476e-06	UP	723.514	723.513	723.514	6.896	6.896	6.913	7265.69	15297.4	2712.3	68700.4	3391.47			76		M724T7_1	y
178		5.55691	2.47428	25.0817	5.06947e-07	2.31488e-06	UP	437.24	437.232	437.242	0.749583	0.617833	0.756	7066.88	7927.98	2272.12	44055	1770.92			114		M437T1_5	y
179		1137.75	10.152	162.307	5.14123e-07	2.33486e-06	UP	717.464	717.463	717.464	0.638167	0.629833	0.639	520061	3228.88	500.469	3.67364e+06	45225.3			4		M717T1	y
180		277.68	-8.11728	-100.884	5.16635e-07	2.3418e-06	DOWN	667.593	667.593	667.594	10.5422	10.5382	10.5593	12288.9	113632	2177.56	277.624	555.248			27		M668T11	y
181		11.5426	3.52889	38.0639	5.29594e-07	2.37721e-06	UP	127.052	127.052	127.053	1.1545	1.1465	1.15483	11003	12856	6236.52	148392	3438.2			90		M127T1	y
182		6.24582	2.64289	31.7471	5.32389e-07	2.38476e-06	UP	859.598	859.598	859.6	5.93092	5.915	5.94983	5952.31	14615	2563.82	91282.4	4093.24			108		M860T6	n
183		109.762	-6.77824	-103.103	5.39401e-07	2.40355e-06	DOWN	191.039	191.039	191.039	0.690667	0.681667	0.699	30124.1	408003	7618.49	3717.15	1860.36			49		M191T1_2	y
184		2.53253	1.34058	22.8658	5.46783e-07	2.42312e-06	UP	114.066	114.066	114.066	1.078	0.966667	1.13033	28425.3	179538	18073.5	454685	15891.2			142		M114T1_2	y
185		621.796	9.2803	121.803	5.50574e-07	2.43309e-06	UP	774.543	774.543	774.543	7.695	7.695	7.716	150148	2564.42	4922.25	1.6491e+06	26584.2			33		M775T8_1	y
186		2.82838	1.49998	24.2139	5.53281e-07	2.44018e-06	UP	651.527	651.527	651.529	9.17675	9.15967	9.193	7824.37	24671.3	2911.34	69780	2325.08			105		M652T9_1	y
187		38.551	-5.2687	-23.7339	5.70377e-07	2.48685e-06	DOWN	871.752	871.752	871.752	10.5903	10.5758	10.608	1.09753e+06	7.45366e+06	474340	193214	386427	[87][M+1]+		13		M872T11	n
188		8.72229	3.12471	27.0544	5.74468e-07	2.49786e-06	UP	726.502	726.501	726.502	6.0325	5.98767	6.194	73743.6	132363	43539.5	1.15451e+06	61757			123		M727T6_1	y
189		30.8611	4.94772	116.824	5.9505e-07	2.55237e-06	UP	366.218	366.204	366.219	0.792917	0.672	0.854833	136647	65311.6	6285.85	2.01559e+06	32791.3			48		M366T1	y
190		458.957	8.84221	153.058	6.14475e-07	2.60247e-06	UP	701.49	701.489	701.49	0.601083	0.588667	0.606	5267639	97740.3	3244.1	4.48586e+07	584878			4		M701T1	y
191		5.05948	2.33899	23.3099	6.15734e-07	2.60568e-06	UP	460.836	460.835	460.84	0.666167	0.665333	0.681833	6556.91	5854.23	1293.06	29619.3	1576.63			121		M461T1_2	y
192		65.8709	-6.04157	-60.1772	6.3101e-07	2.64414e-06	DOWN	711.678	711.677	711.679	11.4854	11.392	11.5212	18111.8	167022	5092.68	2535.59	1987.41	[53][M+1]+		36		M712T11_2	n
193		17.5572	4.13399	22.2694	6.42963e-07	2.67371e-06	UP	678.899	678.898	678.9	5.89742	5.89683	5.898	2395.78	606.358	640.01	11416.1	729.976			108		M679T6_2	y
194		7.55017	2.91651	33.3189	6.44965e-07	2.67862e-06	UP	154.055	154.05	154.058	0.562667	0.520333	0.605	8247.72	7012.58	1396.93	52946.2	2377.14			4		M154T1_1	y
195		1111.46	10.1182	148.94	6.45116e-07	2.67899e-06	UP	669.522	669.522	669.522	0.6095	0.6055	0.622	38280.6	50.4177	100.835	202301	2713.99			4		M670T1	n
196		6.48678	2.6975	85.8503	6.47642e-07	2.68516e-06	UP	142.077	142.076	142.077	1.17008	1.15717	1.178	12570.8	23150	2846.45	150169	808.638			90		M142T1_1	y
197		8.08863	3.0159	29.6696	6.73447e-07	2.74713e-06	UP	599.384	599.377	599.386	0.836	0.805	0.840667	5965.81	3308.62	848.91	26762.2	1333.74			48		M599T1_1	y
198		5.8538	-2.54937	-32.8951	6.79139e-07	2.76053e-06	DOWN	348.988	348.988	348.988	0.935333	0.859833	0.955	6748.59	100896	4383.6	17236	2579.97			50		M349T1_1	y
199		522.994	9.03065	147.389	6.84857e-07	2.7739e-06	UP	475.323	475.323	475.324	0.60525	0.597167	0.606	560781	8893.71	946.244	4.65136e+06	62988.9			4		M475T1_2	y
200		3.62429	-1.8577	-32.1588	6.88123e-07	2.78149e-06	DOWN	614.581	614.58	614.581	11.1492	11.1463	11.1553	35325.4	360763	13948.3	99540.2	8328.91			9		M615T11	y
201		8.47122	3.08257	30.3616	6.92881e-07	2.79249e-06	UP	313.319	313.319	313.32	2.51942	2.5025	2.578	4778.14	7106.74	1848.57	60202.7	2969.14			57		M313T3_2	y
202		14.6339	-3.87124	-21.7747	6.94496e-07	2.79622e-06	DOWN	313.103	313.103	313.105	0.721917	0.714333	0.746167	1506.82	8915.83	571.152	565.395	511.911			49		M313T1_6	y
203		2685.8	11.3911	146.419	7.02437e-07	2.8144e-06	UP	455.454	455.454	455.454	2.23667	2.235	2.2805	60296.6	0	0	471256	6437.1			55		M455T2_2	n
204		671.947	9.3922	142.419	7.05923e-07	2.82233e-06	UP	141.03	141.03	141.031	0.60575	0.605	0.613	18448.4	171.874	115.14	144966	2030.08			4		M141T1_2	y
205		1476.22	10.5277	145.863	7.1026e-07	2.83215e-06	UP	396.8	396.799	396.8	0.538583	0.531167	0.539	1.95478e+06	13034.9	972.919	1.92425e+07	263663			21		M397T1_2	n
206		2964.8	11.5337	145.176	7.20125e-07	2.85429e-06	UP	352.244	352.244	352.244	2.30267	2.231	2.31933	230622	2442	533.2	7.24003e+06	99706.3			68		M352T2	y
207		4.79316	-2.26098	-23.9245	7.29192e-07	2.8744e-06	DOWN	142.947	142.947	142.947	1.11467	1.10717	1.122	7711.41	82674.3	4347.05	17248.4	3319.2			143		M143T1_2	y
208		4.02986	2.01073	21.4412	7.3314e-07	2.88309e-06	UP	146.117	146.116	146.117	0.545917	0.504833	0.572833	8959.88	16848.2	3209.09	67895.7	3517.81			21		M146T1_2	y
209		2.42754	-1.2795	-26.1812	7.36312e-07	2.89004e-06	DOWN	862.624	862.624	862.625	8.01242	8.01083	8.05333	19396.2	218424	8052.25	89977.6	5607.08			44		M863T8_2	y
210		31.8665	-4.99397	-98.0383	7.49311e-07	2.92158e-06	DOWN	309.129	309.126	309.134	0.792917	0.754	0.796333	21810.4	191251	3684.21	6001.64	841.677			48		M309T1_2	y
211		32.8982	5.03994	31.0645	7.57671e-07	2.94164e-06	UP	360.25	360.248	360.252	0.506	0.498667	0.506167	3620.39	256.366	368.156	11320.2	609.795			51		M360T1_3	y
212		43.8428	5.45427	85.5475	7.96784e-07	3.0333e-06	UP	263.235	263.234	263.236	1.34383	1.33683	1.3825	67248.3	26618.3	6870.71	1.16702e+06	25760.7			15		M263T1_3	y
213		22.915	-4.51822	-34.9033	7.97687e-07	3.03537e-06	DOWN	726.704	726.703	726.704	12.0935	12.0745	12.1452	3027.59	14904.4	715.425	650.418	394.054			52		M727T12	n
214		25.811	4.68991	57.9211	8.13571e-07	3.07155e-06	UP	748.65	748.647	748.65	6.10667	6.064	6.12983	5783.29	3800.94	1162.36	98106	3041.81			67		M749T6	y
215		3861.41	11.9149	139.011	8.18926e-07	3.08362e-06	UP	631.498	631.498	631.498	1.32433	1.32083	1.338	411148	1865.8	1010.95	7.20461e+06	103623			15		M631T1_3	y
216		9.594	3.26213	24.1019	8.24543e-07	3.09621e-06	UP	520.338	520.337	520.339	1.71083	1.653	1.76867	9225.84	11871.9	5033.02	113899	6807.91			188		M520T2	y
217		12.38	-3.62994	-71.14	8.35736e-07	3.12109e-06	DOWN	176.065	176.064	176.065	0.643667	0.6055	0.681833	54196.6	618080	15218.1	49925.6	4852.02			4		M176T1_2	y
218		612.444	-9.25843	-129.804	8.36387e-07	3.12253e-06	DOWN	357.086	357.085	357.086	0.682167	0.681667	0.683167	23008.8	227565	3487.52	327.703	309.503			49		M357T1_3	y
219		5.54865	-2.47214	-21.3964	8.37834e-07	3.12573e-06	DOWN	796.578	796.574	796.58	7.632	7.612	7.645	69895	599864	34734.4	108110	30106.4			31		M797T8_1	y
220		14.4941	3.85739	21.5546	8.38908e-07	3.1281e-06	UP	535.502	535.5	535.505	8.161	8.14367	8.18817	3025.87	1094.73	928.46	16502.9	1087.19			95		M536T8_1	y
221		11.1807	3.48294	41.5277	8.52675e-07	3.1603e-06	UP	419.232	419.232	419.233	0.969	0.958667	0.988	6627	5997.52	1278.77	67056.8	2648.06	[19][M+1]+		50		M419T1_4	n
222		13.7841	3.78493	43.991	8.64136e-07	3.18682e-06	UP	233.225	233.225	233.225	1.454	1.45367	1.48033	19196.3	23993.9	12656.1	330735	5856.83			147		M233T1_6	y
223		9.62927	3.26743	20.3717	9.11507e-07	3.29369e-06	UP	586.436	586.436	586.437	7.595	7.579	7.61483	6483.45	4610.01	2782.16	44391.1	2740.91			31		M586T8	y
224		9.14162	-3.19245	-23.9599	9.18275e-07	3.30861e-06	DOWN	325.174	325.174	325.182	0.873	0.704667	0.8915	13616.3	261041	11430	28555.3	15683			48		M325T1_4	y
225		71.7722	6.16535	125.138	9.47809e-07	3.37271e-06	UP	280.262	280.262	280.262	1.35967	1.33683	1.3875	1.07543e+06	266132	25624.6	1.91009e+07	299930			15		M280T1_5	y
226		6.78706	2.76279	36.1546	9.52993e-07	3.3838e-06	UP	794.577	794.573	794.578	7.46267	7.445	7.50533	43466.4	53691.2	15232	364405	7963.38			75		M795T7_2	y
227		6.92705	2.79224	23.9843	9.64704e-07	3.40867e-06	UP	773.35	773.35	773.35	9.66642	9.659	9.67383	1101.17	1095.59	316.806	7589.22	439.142			72		M773T10_2	n
228		6701.02	12.7102	131.542	9.67022e-07	3.41357e-06	UP	627.526	627.526	627.527	1.35442	1.33833	1.3595	189410	274.439	276.606	2.13296e+06	32424.8			15		M628T1_1	n
229		19.0006	-4.24797	-29.6613	9.72987e-07	3.42612e-06	DOWN	639.566	639.566	639.566	10.259	10.2558	10.277	8783.27	129850	7107.71	6833.96	4275.78			83		M640T10	y
230		3.74562	1.90521	20.2202	9.82906e-07	3.44685e-06	UP	629.51	629.498	629.512	8.73542	8.71	8.74483	5348.05	9793.79	1933.88	36683.9	1826			109		M630T9_1	y
231		15.8415	-3.98563	-24.3514	9.93218e-07	3.46823e-06	DOWN	366.917	366.915	366.918	0.721583	0.697	0.746167	1068.41	4288.99	196.765	139.148	278.297			49		M367T1_2	y
232		12.148	3.60264	104.053	9.9791e-07	3.4779e-06	UP	155.106	155.106	155.106	2.33625	2.33533	2.36283	98672.8	170816	6268.56	2.07507e+06	36060.9			68		M155T2	y
233		18.2605	-4.19066	-43.2539	1.00188e-06	3.48605e-06	DOWN	704.588	704.587	704.59	10.076	10.0275	10.225	15345.9	189088	7517.23	10355	3433.82			129		M705T10_1	n
234		6.38259	2.67414	23.5106	1.0078e-06	3.49815e-06	UP	336.249	336.249	336.249	0.968333	0.859833	1.099	160392	411451	111101	2.62612e+06	152152			50		M336T1_3	y
235		3.46534	-1.793	-23.1486	1.02863e-06	3.54027e-06	DOWN	552.435	552.434	552.435	5.42633	5.41667	5.436	2525.2	19053.9	696.223	5498.42	941.761			66		M552T5	y
236		2.53644	1.3428	61.359	1.03616e-06	3.55533e-06	UP	339.287	339.287	339.287	8.9105	8.91	8.944	16372.7	83502	1365.96	211798	3952.43			7		M339T9_1	y
237		9.26251	-3.2114	-43.424	1.03971e-06	3.5624e-06	DOWN	678.612	678.611	678.612	11.1587	11.1463	11.1648	4635.04	50925.2	862.721	5497.99	1906.11			34		M679T11	y
238		1.41944	0.505321	20.1053	1.06612e-06	3.61432e-06	UP	322.272	322.272	322.272	3.11058	3.102	3.1725	7655.65	71943.3	2215.55	102119	2025.35			112		M322T3_3	y
239		10.4175	3.38094	40.045	1.07639e-06	3.63423e-06	UP	343.258	343.253	343.259	0.839	0.7205	0.953833	2466.14	679.181	288.343	7075.39	137.505			48		M343T1_7	y
240		7.44223	2.89573	94.0066	1.11328e-06	3.7044e-06	UP	161.095	161.095	161.095	1.17142	1.16383	1.17267	21436.3	28749.4	774.239	213960	3863.56			90		M161T1_3	y
241		35.0351	5.13073	63.823	1.13202e-06	3.73926e-06	UP	198.148	198.148	198.148	2.203	2.185	2.20333	7785.71	2301.53	761.408	80634.3	2333.61			55		M198T2_2	y
242		11.4682	3.51956	66.9602	1.14333e-06	3.76006e-06	UP	198.052	198.051	198.052	0.699333	0.681667	0.713667	6066.3	6731.62	624.458	77199.2	2009.99			49		M198T1_1	y
243		11.6352	3.54043	40.344	1.15085e-06	3.77379e-06	UP	514.442	514.441	514.443	2.25317	2.235	2.33	2500.89	1846.73	413.46	21487.2	881.501			55		M514T2	n
244		2.11868	-1.08316	-28.5561	1.16215e-06	3.79427e-06	DOWN	649.505	649.505	649.509	8.993	8.943	8.9935	14232.8	178595	3407.76	84295.3	5657.43			118		M650T9	y
245		7.68337	2.94174	55.5964	1.16894e-06	3.80649e-06	UP	343.328	343.327	343.328	1.76983	1.753	1.7865	8218.44	18179.3	1501.57	139678	4104.72	[14][M+1]+		39		M343T2_2	n
246		18.5127	-4.21044	-57.8571	1.17543e-06	3.81811e-06	DOWN	306.866	306.866	306.867	0.674	0.665333	0.715167	4515.85	26277.1	810.236	1419.41	286.144			49		M307T1_1	y
247		4.49051	2.16688	20.3684	1.18064e-06	3.8274e-06	UP	304.282	304.281	304.283	1.27942	1.238	1.32517	30096.9	110059	24431.5	494221	28740.3			78		M304T1_3	y
248		15.4889	-3.95316	-73.0355	1.18268e-06	3.83102e-06	DOWN	239.235	239.235	239.236	4.24167	4.234	4.29633	38610.2	883507	21791.1	57041.4	6111.5			134		M239T4	y
249		2.2155	-1.14763	-19.5476	1.18538e-06	3.83582e-06	DOWN	226.95	226.95	226.95	0.683833	0.629833	0.746167	15352.3	156929	6086.26	70832.1	6368.22			49		M227T1_1	y
250		42.6993	5.41614	93.253	1.18751e-06	3.83958e-06	UP	276.228	276.228	276.229	2.49125	2.45383	2.578	94873.2	34515	5932.88	1.47377e+06	30292.2			57		M276T2	y
251		1137.4	-10.1515	-120.877	1.18795e-06	3.84037e-06	DOWN	323.145	323.145	323.145	0.8575	0.856667	0.859833	179588	1.21535e+06	20069.9	1068.54	925.604			48		M323T1_2	y
252		5187.23	12.3407	122.641	1.19482e-06	3.8525e-06	UP	696.534	696.533	696.534	0.555917	0.555	0.564667	195623	387.677	129.492	2.01097e+06	32787.9			21		M697T1_1	y
253		7.93256	2.98779	59.4149	1.19911e-06	3.86002e-06	UP	221.117	221.116	221.117	1.1505	1.14	1.155	17823	18285.9	1385.85	145054	4035.89			90		M221T1_2	y
254		72.1605	6.17314	117.949	1.20876e-06	3.8769e-06	UP	296.257	296.257	296.257	1.38133	1.3215	1.44583	2.5696e+06	679135	55260.2	4.90067e+07	817598			15		M296T1_7	y
255		14.9609	3.90312	29.4709	1.20932e-06	3.87787e-06	UP	465.214	465.213	465.215	5.08592	5.04833	5.099	933.769	657.921	314.497	9843.09	538.185			177		M465T5_1	y
256		2193.08	11.0987	122.101	1.21117e-06	3.88108e-06	UP	470.367	470.367	470.367	0.58425	0.572833	0.589	35546.2	0	0	384802	6303			4		M470T1_2	y
257		4.64274	2.21498	23.199	1.2379e-06	3.93406e-06	UP	740.549	740.549	740.55	8.14517	8.12917	8.14533	58530.4	163726	41881.4	760137	29827			37		M741T8_2	y
258		350.49	8.45323	120.559	1.24136e-06	3.94086e-06	UP	362.24	362.24	362.24	0.621667	0.613	0.622	171153	3905.34	544.883	1.36878e+06	22635.9			4		M362T1_3	y
259		412.201	8.6872	120.68	1.24888e-06	3.95558e-06	UP	927.656	927.655	927.656	0.588333	0.5805	0.589	255931	5254.99	495.771	2.16611e+06	35808			4		M928T1	y
260		3.69827	1.88685	25.7165	1.32819e-06	4.11467e-06	UP	302.303	302.303	302.304	2.24883	2.24017	2.25733	5998.34	21727.9	2460.92	80355.7	3838.4			55		M302T2	y
261		183.146	7.51685	117.282	1.35466e-06	4.16623e-06	UP	280.262	280.262	280.262	1.78775	1.77	1.807	1.03845e+06	94771.6	5751.83	1.73571e+07	294317			39		M280T2	y
262		1099.05	10.102	116.298	1.36765e-06	4.19126e-06	UP	545.498	545.497	545.498	3.418	3.387	3.41867	20844.5	58.596	117.192	209030	3591.84			126		M545T3	y
263		3.82311	1.93475	20.5455	1.38727e-06	4.22873e-06	UP	221.225	221.224	221.225	1.76183	1.753	1.78567	2998.03	10362.6	1780.2	39617.4	2222.81			39		M221T2	y
264		27.7798	-4.79596	-97.879	1.38767e-06	4.2295e-06	DOWN	411.196	411.196	411.197	0.840583	0.828167	0.841833	54250.4	366554	7135.14	13195	1105.79			48		M411T1_2	y
265		2.81737	-1.49435	-19.2419	1.39017e-06	4.23424e-06	DOWN	684.608	684.607	684.608	10.6087	10.607	10.6103	84315.5	773204	34896.3	274442	38337.4			13		M685T11_1	y
266		177.829	-7.47435	-116.12	1.40811e-06	4.26812e-06	DOWN	254.822	254.822	254.822	0.5535	0.536667	0.553667	3793.25	31202.3	537.416	0	0			21		M255T1_1	n
267		2.4142	1.27154	35.2818	1.42274e-06	4.29548e-06	UP	334.214	334.213	334.215	1.35725	1.288	1.41467	45590.4	377789	27101.3	912058	13518.3			15		M334T1_1	y
268		127.075	6.98954	108.645	1.4536e-06	4.35251e-06	UP	531.473	531.473	531.473	8.91008	8.91	8.927	52927.5	3136.98	624.374	398632	7253.71			7		M531T9	y
269		19.1896	4.26225	93.391	1.46738e-06	4.37769e-06	UP	123.116	123.116	123.116	1.28833	1.28683	1.29467	57037.1	39489.8	2550.81	757792	15169.7			78		M123T1_3	y
270		8.99835	-3.16966	-26.8497	1.47575e-06	4.39289e-06	DOWN	434.162	434.162	434.162	0.754333	0.745	0.7635	2776.38	21282	1203.75	2365.1	732.484			114		M434T1_2	y
271		10.6055	-3.40674	-19.3361	1.48888e-06	4.41659e-06	DOWN	287.048	287.047	287.048	0.650917	0.649	0.6655	2366.49	12094.2	857.723	1096.51	747.18			121		M287T1_2	y
272		11558.6	13.4967	113.745	1.49801e-06	4.43298e-06	UP	814.573	814.573	814.574	0.588833	0.588	0.597167	1.90709e+06	1426.64	543.249	1.649e+07	289921			4		M815T1	y
273		3.57818	1.83922	26.2883	1.54021e-06	4.50769e-06	UP	362.324	362.323	362.325	1.17008	1.08133	1.304	5106.57	10683.5	1785.28	38227.4	1097.26			90		M362T1_6	y
274		4.61948	-2.20773	-23.6513	1.54935e-06	4.52366e-06	DOWN	757.612	757.61	757.615	7.8565	7.828	7.87833	46894.5	532969	19691.6	115374	29312.5			1		M758T8	y
275		8.38857	3.06842	25.9522	1.55324e-06	4.53044e-06	UP	205.194	205.194	205.194	1.01858	1.005	1.024	4669.4	6053.48	1816.71	50780.1	2929.21			102		M205T1_4	y
276		3.60112	1.84845	19.3159	1.57377e-06	4.56596e-06	UP	667.522	667.521	667.527	8.96033	8.71	9.01	4168.81	10924.6	2235.67	39340.7	1912.76			7		M668T9	n
277		40.9093	5.35436	86.7228	1.58236e-06	4.5807e-06	UP	426.79	426.789	426.79	0.553333	0.537167	0.568667	67134.8	10468.3	1792.41	428251	9466.7			21		M427T1_2	y
278		2.36187	1.23993	18.9414	1.60019e-06	4.61112e-06	UP	952.824	952.822	952.826	11.1709	11.1145	11.2318	9810.73	39461.7	4241.74	93203.6	3769.36			20		M953T11	y
279		2.46509	1.30164	19.2228	1.61145e-06	4.63018e-06	UP	508.346	508.344	508.349	1.97583	1.9515	2.00017	2052.08	7859.96	909.81	19375.5	779.559			128		M508T2	y
280		43.4278	5.44055	43.6794	1.65619e-06	4.70484e-06	UP	370.341	370.338	370.341	3.634	3.57117	3.68483	32234	14115.2	10479.2	612992	25340.2			2		M370T4	y
281		2.7428	1.45565	34.5745	1.65889e-06	4.7093e-06	UP	154.083	154.082	154.083	1.15033	1.06083	1.17317	9500.84	44735.8	4044.48	122702	1995.59			90		M154T1_3	y
282		100.545	6.6517	103.225	1.67739e-06	4.73962e-06	UP	278.246	278.246	278.246	1.35458	1.35383	1.37633	38194.2	6462.12	1108.43	649734	12414.1			15		M278T1_4	y
283		16.9457	-4.08284	-59.3985	1.68838e-06	4.75751e-06	DOWN	327.191	327.191	327.191	0.921083	0.919333	0.924167	22289.8	267245	8078.27	15770.7	2537.27			50		M327T1_6	y
284		24.4462	4.61154	33.48	1.69318e-06	4.7653e-06	UP	776.516	776.515	776.516	6.59692	6.59683	6.597	118768	31194.6	19650.5	762590	39023.1			53		M777T7_2	y
285		11.3654	-3.50657	-67.5528	1.69824e-06	4.77348e-06	DOWN	122.071	122.07	122.071	0.698583	0.681667	0.715167	19490.3	381824	9949.02	33595.4	2703.64			49		M122T1_1	y
286		5.05893	2.33883	19.5116	1.70981e-06	4.79212e-06	UP	866.719	866.717	866.721	10.574	10.5588	10.5767	211530	222526	58663.6	1.12575e+06	71625.2			27		M867T11_1	n
287		214.693	7.74613	101.954	1.73117e-06	4.82625e-06	UP	943.628	943.628	943.629	0.638167	0.629833	0.639	26083.6	777.363	294.768	166895	3245.3			4		M944T1	y
288		9.0743	3.18179	47.0131	1.73145e-06	4.82669e-06	UP	346.27	346.27	346.271	1.93658	1.9185	1.95067	11601.6	15505.6	1918.67	140703	4968.44			128		M346T2	y
289		14.7476	3.88241	76.7206	1.74356e-06	4.84588e-06	UP	576.407	576.406	576.407	1.32125	1.32083	1.32717	32131.5	22570.5	1774.57	332862	7891.82			15		M576T1_3	y
290		2.68277	-1.42372	-18.6551	1.74713e-06	4.85151e-06	DOWN	833.642	833.641	833.643	8.45308	8.41233	8.52517	34729.2	305969	13670.9	114050	15377.2			12		M834T8_1	y
291		18.4237	4.20349	27.7483	1.74901e-06	4.85447e-06	UP	561.516	561.516	561.517	8.228	8.2265	8.255	5700.74	2515.77	1578.82	46349.9	2736.65			32		M562T8	n
292		4.40204	-2.13817	-48.5877	1.75283e-06	4.86047e-06	DOWN	328.227	328.225	328.23	2.995	2.94933	3.07317	17934.4	174406	1946.41	39619.4	5195.56			99		M328T3	y
293		2.46956	-1.30425	-24.0582	1.76618e-06	4.88139e-06	DOWN	815.694	815.693	815.695	9.37825	9.376	9.40817	435101	3.58872e+06	96433.9	1.45319e+06	149057	[81][M]+		65		M816T9	y
294		2.03898	1.02785	18.6092	1.76913e-06	4.886e-06	UP	184.072	184.072	184.073	7.84517	7.84517	7.85067	9843.14	94256.1	6996.4	192187	7862.94			1		M184T8_1	y
295		14.8588	-3.89325	-88.5301	1.78765e-06	4.91474e-06	DOWN	357.197	357.197	357.198	0.809083	0.796333	0.810333	30775	280784	5838.19	18896.8	958.454			48		M357T1_6	y
296		274.17	-8.09892	-106.401	1.79838e-06	4.93129e-06	DOWN	327.156	327.155	327.156	1.156	1.1545	1.16183	250894	2.16149e+06	40465.4	7883.78	1128.62			90		M327T1_5	y
297		3.02711	1.59794	18.2378	1.80815e-06	4.94627e-06	UP	170.081	170.081	170.081	0.73075	0.697	0.7625	69704.2	208746	33756	631899	31841			49		M170T1_1	y
298		54.5123	5.76851	94.9129	1.83344e-06	4.98472e-06	UP	341.35	341.349	341.351	3.63008	3.55433	3.68483	43284.1	19091.1	2671.08	1.0407e+06	21360.9			2		M341T4	y
299		21.298	-4.41265	-27.1648	1.86184e-06	5.02736e-06	DOWN	134.018	134.018	134.018	0.6825	0.681667	0.699	2963.59	29673.8	1803.44	1349.4	1047.08			49		M134T1_1	y
300		22.2404	4.47511	97.3749	1.87505e-06	5.04698e-06	UP	320.254	320.254	320.255	1.77175	1.754	1.791	390562	338669	15409.2	7.53214e+06	146942			39		M320T2_1	y
301		467.952	-8.87022	-102.121	1.88282e-06	5.05847e-06	DOWN	132.986	132.986	132.986	0.62575	0.617167	0.634667	9319.58	124294	2424.75	221.747	158.134			4		M133T1_1	y
302		20.5348	4.36	57.562	1.88498e-06	5.06166e-06	UP	603.53	603.53	603.531	8.028	8.01083	8.05333	11182.5	6623.11	1347.88	136004	4288.53			24		M604T8_1	y
303		68.5729	-6.09957	-82.6526	1.88788e-06	5.06593e-06	DOWN	367.334	367.334	367.334	10.6087	10.608	10.625	12223.5	140013	3281.99	2041.81	612.106			13		M367T11	y
304		5.71509	-2.51478	-25.5074	1.90727e-06	5.09433e-06	DOWN	281.249	281.248	281.25	0.971417	0.917833	0.9755	12404.5	126601	4255.16	22152	6997.46			50		M281T1_4	y
305		150.724	-7.23577	-94.324	1.91532e-06	5.10606e-06	DOWN	658.608	658.604	658.608	10.6227	10.608	10.644	54998.6	526930	11019	3495.98	1327.33			13		M659T11	y
306		9.77024	-3.28839	-19.8376	1.91552e-06	5.10635e-06	DOWN	1169.7	1169.7	1169.71	5.87117	5.866	5.91933	1292.56	7442.91	531.948	761.793	413.209			108		M1170T6	n
307		1.73886	0.798145	18.1045	1.92408e-06	5.11875e-06	UP	332.314	332.314	332.314	1.372	1.3675	1.3755	15778.3	69366.7	3853.64	120619	4148.04			15		M332T1_6	y
308		15.7037	3.97303	46.1357	1.92444e-06	5.11929e-06	UP	296.162	296.162	296.163	0.755417	0.754	0.761	6970.33	2217.85	506.126	34828.5	1319.98			114		M296T1_4	y
309		1968.85	10.9431	104.169	1.95034e-06	5.15653e-06	UP	523.516	523.516	523.516	3.418	3.40383	3.41867	34476.2	0	0	345457	6632.63			126		M524T3_1	y
310		11.0454	-3.46538	-39.1871	1.96065e-06	5.17122e-06	DOWN	409.212	409.209	409.214	0.779417	0.769833	0.789	18108.1	96459	4104.63	8732.93	1788.33			48		M409T1_2	y
311		42.4895	5.40904	86.0979	1.96781e-06	5.18138e-06	UP	279.231	279.23	279.231	1.39083	1.33683	1.4655	225126	103991	16124.8	4.41853e+06	98918.4			15		M279T1_3	y
312		22.7948	4.51064	59.6145	1.97399e-06	5.19014e-06	UP	254.135	254.134	254.135	0.588833	0.5805	0.7615	11822.2	5272.02	1103.32	120175	3693.59			4		M254T1_1	y
313		39.5196	5.3045	36.3649	2.00092e-06	5.24096e-06	UP	1356.79	1356.79	1356.79	5.881	5.88083	5.88317	2666.69	602.61	573.081	25548.5	1246.55			108		M1357T6	y
314		12.69	-3.66562	-21.1275	2.02435e-06	5.28486e-06	DOWN	442.146	442.145	442.147	0.7135	0.699667	0.714333	3260.29	17617.6	1250.55	1388.31	892.412			49		M442T1_1	y
315		41.0952	5.3609	63.9628	2.1064e-06	5.43636e-06	UP	171.148	171.148	171.148	0.914083	0.888	0.921833	746284	155245	50561.7	6.37984e+06	187949	[1][M]+		50		M171T1_3	y
316		93.1668	6.54174	58.7194	2.10654e-06	5.43663e-06	UP	851.456	851.455	851.456	5.57283	5.548	5.58567	3131.86	273.608	324.432	33664.8	1090.06			71		M851T6	y
317		15.1621	3.9224	48.4866	2.1074e-06	5.43818e-06	UP	472.32	472.319	472.32	0.655083	0.6465	0.656	27489.4	14886.1	2943.37	225705	8182.67			121		M472T1_2	y
318		1.70334	0.768363	22.204	2.11304e-06	5.44847e-06	UP	233.192	233.192	233.192	1.76942	1.75917	1.78833	9787.78	42849.6	1517.22	72987.2	2251.04			39		M233T2	y
319		3.1245	-1.64362	-32.3152	2.16521e-06	5.54284e-06	DOWN	140.067	140.067	140.067	1.15842	1.06083	1.20417	24814.5	297798	11227.5	95310.7	5567.34			90		M140T1_2	y
320		6.72559	-2.74966	-17.5644	2.19438e-06	5.59502e-06	DOWN	831.686	831.686	831.687	8.62933	8.611	8.64767	8435.88	97205.5	6731.92	14453.1	6593.16			23		M832T9_1	n
321		5.0246	-2.32901	-18.134	2.19809e-06	5.60163e-06	DOWN	289.074	289.074	289.074	0.73025	0.728667	0.731667	3766.51	24950.1	1442.24	4965.58	1666.71			49		M289T1_2	y
322		6.65495	2.73443	24.8532	2.20037e-06	5.60569e-06	UP	171.113	171.113	171.114	1.17417	1.16983	1.267	23505	34669.4	13489.4	230723	8182.1			90		M171T1_1	y
323		7.46967	2.90104	22.4849	2.23995e-06	5.67587e-06	UP	566.474	566.474	566.476	8.14367	8.11267	8.17083	9868.04	11658.9	3693.07	87088.5	5601.47			37		M566T8_2	n
324		29.662	-4.89055	-54.8655	2.28857e-06	5.76108e-06	DOWN	411.227	411.225	411.23	0.790167	0.754833	0.922	54250.4	358546	12055.2	12087.7	3764.58			48		M411T1_3	y
325		1.65072	0.723099	20.0579	2.39633e-06	5.94601e-06	UP	202.083	202.082	202.083	0.697583	0.6825	0.699667	8964.01	36050.9	1378.91	59510.2	1889.51			49		M202T1_1	y
326		6.21913	2.63671	80.0076	2.41571e-06	5.97871e-06	UP	758.565	758.564	758.566	7.3745	7.362	7.39333	4.00345e+06	8.11051e+06	174223	5.04403e+07	1.0437e+06			6		M759T7_1	y
327		5.53353	-2.4682	-20.1947	2.42426e-06	5.99309e-06	DOWN	642.613	642.612	642.614	11.4213	11.3965	11.4633	178263	2.22919e+06	146605	402852	105935	[38][M]+		36		M643T11	y
328		289.136	8.1756	96.1939	2.47581e-06	6.07905e-06	UP	679.508	679.507	679.508	0.560333	0.555833	0.572	3.56194e+06	135580	3136.54	3.9201e+07	812218			4		M680T1	y
329		103.475	6.69314	95.5681	2.5203e-06	6.15231e-06	UP	171.148	171.148	171.148	0.7055	0.704667	0.711667	746284	56649	1187.52	5.86177e+06	121481			49		M171T1_2	y
330		1.89571	0.922739	20.8097	2.57224e-06	6.23678e-06	UP	800.61	800.609	800.611	8.21683	8.1765	8.24633	82351.8	504612	35718.6	956599	24722.8			32		M801T8	y
331		1.65304	0.725122	17.7608	2.61367e-06	6.30333e-06	UP	320.254	320.254	320.254	1.37167	1.188	1.3825	108542	1.09174e+06	51948.3	1.80468e+06	61210.8			15		M320T1_3	y
332		20.841	4.38135	90.3402	2.61637e-06	6.30765e-06	UP	336.229	336.229	336.23	1.37392	1.37167	1.3825	301650	279265	9622.8	5.82016e+06	122289			15		M336T1_2	y
333		81.3424	-6.34594	-52.5762	2.62334e-06	6.31876e-06	DOWN	302.01	302.01	302.01	0.698583	0.681667	0.699667	3061.95	19842.6	716.118	112.343	224.686			49		M302T1_1	y
334		2.29732	-1.19995	-31.616	2.64207e-06	6.34855e-06	DOWN	577.439	577.438	577.44	8.11217	8.09617	8.1375	20590	266624	4169.5	116059	8563.52			38		M577T8_3	n
335		400.105	-8.64423	-90.1714	2.6626e-06	6.38102e-06	DOWN	329.135	329.135	329.135	0.79525	0.792833	0.809167	18088.5	196345	4332.8	446.867	325.445			48		M329T1_2	y
336		63533.4	15.9552	93.8588	2.66604e-06	6.38646e-06	UP	566.425	566.424	566.425	0.572417	0.572	0.5805	1.12159e+06	167.802	114.607	1.3448e+07	286554			4		M566T1	y
337		2.12413	-1.08687	-17.0519	2.66683e-06	6.3877e-06	DOWN	415.297	415.297	415.298	5.59475	5.55283	5.66833	16238	288840	12346.1	135980	13000.4			71		M415T6	y
338		2.70755	1.43699	27.8411	2.69371e-06	6.42993e-06	UP	782.562	782.561	782.563	7.82	7.81083	7.83333	1.07287e+06	2.58878e+06	149913	7.00927e+06	279936	[69][M]2+		1		M783T8_1	n
339		2.6648	1.41403	17.3435	2.70312e-06	6.44463e-06	UP	188.127	188.127	188.127	0.522583	0.515333	0.523167	11385.2	18609.2	2366.48	49589.9	2676.41			21		M188T1_3	y
340		7.39465	-2.88648	-26.7493	2.70995e-06	6.45529e-06	DOWN	452.248	452.248	452.249	0.87525	0.840667	0.888	13034.3	97879.8	5540.43	13236.6	3058.64			48		M452T1_1	y
341		1616.62	10.6588	93.0353	2.73642e-06	6.49642e-06	UP	396.762	396.761	396.763	0.537	0.536667	0.715167	1.95478e+06	8319.07	1205.86	1.34488e+07	288930			21		M397T1_1	y
342		26.9306	4.75117	17.3262	2.75414e-06	6.5238e-06	UP	800.64	800.639	800.64	8.86	8.85983	8.89383	45559.2	11391.3	22782.6	310317	25915.2			35		M801T9_1	n
343		18.2274	4.18804	37.0303	2.78302e-06	6.56816e-06	UP	551.399	551.399	551.399	1.2665	1.255	1.27183	7195.86	4574.47	1666.75	83380.6	3916.39			78		M551T1_3	y
344		65.287	-6.02872	-91.5385	2.78826e-06	6.57616e-06	DOWN	135.002	135.002	135.002	0.611583	0.597167	0.634167	212983	3.34612e+06	71938.5	51252.5	2689.81			4		M135T1_1	y
345		289.065	8.17525	83.2785	2.79199e-06	6.58186e-06	UP	156.174	156.173	156.174	1.39592	1.388	1.40867	16758.8	557.217	503.438	173752	4128.84			15		M156T1_7	y
346		20.4177	-4.35175	-44.3579	2.82406e-06	6.63064e-06	DOWN	269.035	269.034	269.036	0.57725	0.568667	0.586	894.048	4661.85	70.3001	96.7269	193.454			4		M269T1_2	y
347		32.8193	5.03647	77.4251	2.85878e-06	6.68299e-06	UP	206.114	206.114	206.114	1.42892	1.42083	1.458	11197	4442.34	566.932	145795	3607.05			15		M206T1_2	y
348		27.7464	4.79423	52.5723	2.86111e-06	6.68649e-06	UP	324.286	324.286	324.286	2.23792	2.23367	2.24217	24728.8	14923.3	4438.35	414068	14521.5			55		M324T2_3	y
349		5.61235	-2.4886	-28.4889	2.92547e-06	6.78229e-06	DOWN	483.378	483.377	483.378	3.93325	3.87867	3.9515	5370.13	51421.9	1365.68	9162.29	2633.72			165		M483T4	y
350		13.4964	3.7545	89.9883	2.94941e-06	6.81754e-06	UP	732.55	732.549	732.55	7.2455	7.2255	7.262	6.08636e+06	5.36778e+06	51053.3	7.24458e+07	1.48994e+06			3		M733T7	y
351		9.15428	-3.19445	-22.3845	2.99935e-06	6.8904e-06	DOWN	656.627	656.618	656.628	11.556	11.5027	11.5892	30178.1	185872	12523.4	20304.3	7873.84	[41][M]+		103		M657T12	n
352		2.57129	1.36249	16.9553	3.08393e-06	7.01177e-06	UP	360.344	360.344	360.345	2.21917	2.203	2.2895	3247.2	15119.7	1856.14	38877.2	2099.52			55		M360T2_2	n
353		165.05	7.36676	86.9961	3.08512e-06	7.01346e-06	UP	452.356	452.356	452.357	0.539	0.538167	0.548	19646.6	1084.89	252.793	179061	4083.78			21		M452T1_2	y
354		596.07	9.21934	89.2498	3.10065e-06	7.03547e-06	UP	1384.96	1384.96	1384.96	8.311	8.29333	8.33917	20028.5	0	0	104587	2343.7			26		M1385T8	y
355		12.4374	3.63661	77.1565	3.11255e-06	7.05227e-06	UP	258.109	258.109	258.109	0.515333	0.488	0.523167	371987	125988	5366.27	1.56697e+06	36964.6			21		M258T1_1	y
356		123.038	6.94296	88.0735	3.12059e-06	7.0636e-06	UP	489.363	489.362	489.363	1.87	1.8685	1.88533	23664.1	3333.87	364.52	410194	9231.9			151		M489T2	y
357		4.84701	2.2771	28.1918	3.13081e-06	7.07798e-06	UP	259.108	259.108	259.108	1.45392	1.45367	1.458	8336.65	16629.7	4032.19	80604.4	2083.2			147		M259T1_3	y
358		6.28502	-2.65192	-42.0349	3.15991e-06	7.11869e-06	DOWN	773.645	773.623	773.646	8.62658	8.611	8.66	76864.2	877585	32914	139631	12226.3			23		M774T9	y
359		8119.91	12.9872	88.5267	3.17641e-06	7.14165e-06	UP	609.516	609.516	609.516	1.33817	1.33683	1.34383	228392	295.053	215.982	2.75198e+06	62165.9			15		M610T1_1	n
360		16.4148	4.03692	16.8715	3.18666e-06	7.15586e-06	UP	300.214	300.213	300.214	0.754417	0.745167	0.756	15205.9	5892.57	7124.57	96725.2	8073.53			114		M300T1_2	y
361		5.37789	2.42704	18.2931	3.18675e-06	7.156e-06	UP	668.587	668.575	668.588	9.06783	8.93117	9.0935	8841.67	13993.7	5316.86	75256.4	4073.47			91		M669T9_2	y
362		85.4751	-6.41743	-38.2921	3.18791e-06	7.1576e-06	DOWN	82.9445	82.9445	82.9445	0.634333	0.600667	0.6655	5391.71	64322.9	3086.71	620.938	1241.88			4		M83T1_1	y
363		11030.8	13.4292	88.1668	3.21559e-06	7.1958e-06	UP	792.592	792.591	792.592	0.555417	0.548	0.556	1.04957e+06	763.431	609.567	8.42124e+06	191011			21		M793T1	y
364		5.12123	-2.35649	-16.779	3.2184e-06	7.19967e-06	DOWN	305.208	305.208	305.209	0.921833	0.822	0.9395	8191.1	63653.7	4556.99	12429.4	4063.77			50		M305T1_5	y
365		9.64511	-3.2698	-40.7498	3.23764e-06	7.22607e-06	DOWN	495.341	495.34	495.343	6.3385	6.30317	6.41517	3916.11	96709.6	1510.53	10026.8	3977.21			124		M495T6	y
366		196.064	7.61518	87.0696	3.2561e-06	7.25128e-06	UP	172.132	172.132	172.132	1.37042	1.35417	1.37633	106788	8658.54	1333.68	1.69762e+06	38772.8			15		M172T1_4	y
367		26.4423	4.72478	31.5735	3.26725e-06	7.26644e-06	UP	581.592	581.592	581.596	4.86533	4.833	4.866	1011.88	132.483	153.012	5822.96	326.371			149		M582T5_1	y
368		440.946	-8.78446	-87.4364	3.29754e-06	7.30746e-06	DOWN	1017.93	1017.93	1017.93	11.2137	11.1947	11.2307	11630	77369.2	1769.73	0	0			22		M1018T11	n
369		88.9983	6.47571	84.9963	3.30753e-06	7.32092e-06	UP	282.242	282.242	282.242	1.12142	1.11467	1.123	45674.5	6954.73	893.379	618959	14373			90		M282T1_3	y
370		9.87328	3.30353	54.0433	3.30826e-06	7.3219e-06	UP	605.545	605.544	605.546	7.40308	7.35267	7.446	25934.4	39029.8	3478.63	385352	12335.4			6		M606T7	y
371		3.1757	-1.66707	-44.863	3.33356e-06	7.35585e-06	DOWN	379.068	379.067	379.068	0.665833	0.665333	0.666667	17319.4	151703	1510.17	47770	4380.33			121		M379T1_2	y
372		325.381	8.34598	82.1245	3.52931e-06	7.61179e-06	UP	612.533	612.533	612.533	1.32092	1.3045	1.32717	10380.2	320.685	217.317	118618	2872.71			15		M613T1_1	n
373		32.6571	5.02932	67.2211	3.55336e-06	7.64245e-06	UP	284.257	284.257	284.257	1.39592	1.388	1.40867	17443.9	7073.52	1247.59	231000	6544.54			15		M284T1_5	y
374		3.83773	1.94025	30.1245	3.55517e-06	7.64474e-06	UP	155.078	155.078	155.078	0.745583	0.731667	0.746167	36325.1	170167	28912.6	653056	13851.9			114		M155T1_2	y
375		14.7142	-3.87913	-58.5336	3.57521e-06	7.67015e-06	DOWN	239.246	239.246	239.247	0.765417	0.756	0.770833	25048.4	245428	7591.31	16679.7	1860.48			48		M239T1_2	y
376		39.7905	5.31435	76.4518	3.62947e-06	7.73833e-06	UP	310.234	310.231	310.236	0.84125	0.824333	0.858167	69470.4	31267.1	3851.4	1.24413e+06	31494.3			48		M310T1_2	y
377		630.779	9.30099	84.3084	3.65192e-06	7.76629e-06	UP	1342.92	1342.92	1342.92	8.311	8.31033	8.33917	220096	2236.62	615.385	1.41081e+06	33409.2			26		M1343T8	n
378		5689.56	12.4741	84.5004	3.65257e-06	7.76711e-06	UP	649.508	649.508	649.509	1.33742	1.3215	1.34383	313678	801.831	310.871	4.56207e+06	107958			15		M650T1_1	y
379		8.07852	3.01409	56.2933	3.65365e-06	7.76845e-06	UP	170.117	170.116	170.117	0.538583	0.531167	0.539	70854.5	63349.6	3967.21	511771	15429.8			21		M170T1_3	y
380		8.12163	3.02177	17.9381	3.68147e-06	7.80289e-06	UP	760.573	760.572	760.574	7.07075	7.062	7.08	11318.2	21973.1	13893.4	178457	10553.4			17		M761T7	n
381		6.42874	2.68454	16.3609	3.69676e-06	7.82174e-06	UP	1074.95	1074.95	1074.96	11.366	11.3075	11.4633	4300.84	5071.33	2245.14	32602.3	2507.12			181		M1075T11	y
382		6.93528	-2.79396	-16.0651	3.69726e-06	7.82235e-06	DOWN	325.104	325.104	325.106	0.801667	0.792833	0.811667	2556.12	14090.6	1059.17	2031.73	1063.93			48		M325T1_2	y
383		20.9848	4.39127	63.7019	3.70133e-06	7.82735e-06	UP	498.448	498.448	498.448	3.82583	3.75033	3.834	9033.81	12506	1597.82	262437	7682.48			88		M498T4	n
384		225.94	7.81979	84.0861	3.70276e-06	7.82911e-06	UP	453.342	453.341	453.342	0.555417	0.548	0.556	873146	42143.8	1748.18	9.52197e+06	225472			21		M453T1_5	y
385		118.026	6.88296	82.9287	3.71523e-06	7.8444e-06	UP	186.148	186.148	186.148	0.924	0.920833	0.934667	31747.3	3526.08	430.552	416170	9942.46			50		M186T1_1	y
386		14.561	3.86404	21.4706	3.72831e-06	7.8604e-06	UP	501.069	501.069	501.07	4.19008	4.18017	4.2	1426.67	291.172	227.182	4878.47	361.914			134		M501T4_1	y
387		5.16139	2.36776	20.7134	3.80274e-06	7.95054e-06	UP	676.486	676.485	676.487	5.98983	5.981	5.998	11009.1	44781.6	9767.98	231135	15111.3			108		M676T6_2	y
388		179.851	7.49066	73.7634	3.81038e-06	7.9597e-06	UP	451.386	451.385	451.386	1.35458	1.35383	1.3595	7177.71	285.966	212.94	59320.4	1586.42			15		M451T1_7	n
389		37.8794	-5.24334	-38.9423	3.81072e-06	7.96011e-06	DOWN	402.819	402.817	402.821	0.699333	0.681667	0.713667	1100.46	8077.8	381.677	125.519	145.344			49		M403T1_1	y
390		2766.38	11.4338	83.1973	3.82694e-06	7.97952e-06	UP	407.791	407.791	407.791	0.60525	0.597167	0.606	574635	2305.09	411.815	6.37676e+06	153237			4		M408T1_1	n
391		10.8123	-3.4346	-24.9253	3.86998e-06	8.03069e-06	DOWN	1016.79	1016.79	1016.79	9.392	9.36	9.40917	2788.74	21509.7	1372.81	1989.37	754.111			65		M1017T9	n
392		7.38215	2.88404	53.2924	3.89296e-06	8.0578e-06	UP	754.531	754.53	754.532	7.227	7.1895	7.263	1.26227e+06	1.02506e+06	64051.9	7.56718e+06	237015			3		M755T7_1	y
393		94.5807	6.56347	74.1768	3.97183e-06	8.14983e-06	UP	81.0697	81.0696	81.0698	1.28833	1.28683	1.29467	13480.8	1824.19	561.56	172533	4568.37			78		M81T1_3	y
394		457.029	-8.83614	-82.0842	3.9853e-06	8.16538e-06	DOWN	741.524	741.523	741.525	7.03767	7.03133	7.0405	13935.8	80191.2	1953.88	0	0			17		M742T7	n
395		11.4799	-3.52103	-54.272	4.0102e-06	8.19403e-06	DOWN	305.186	305.185	305.186	2.16142	2.12367	2.231	37438.6	556127	18104.8	48443.6	4715.69			145		M305T2	y
396		8.82971	-3.14237	-36.3411	4.01521e-06	8.19976e-06	DOWN	893.618	893.616	893.621	8.82658	8.7925	8.847	7883.27	118862	5385.51	13461.6	2154.85			35		M894T9	y
397		7.42825	-2.89302	-26.3308	4.01714e-06	8.20198e-06	DOWN	327.119	327.119	327.119	0.809083	0.796333	0.810333	7291.15	44120.4	2571	5939.54	1341.83			48		M327T1_3	y
398		4.06594	-2.02359	-16.5371	4.03909e-06	8.22706e-06	DOWN	229.143	229.139	229.144	0.811667	0.809	0.839	7922.83	70003.8	4885.58	17217.1	4109.36			48		M229T1_1	y
399		2.33292	1.22214	19.3883	4.07493e-06	8.26776e-06	UP	558.505	558.504	558.506	8.36183	8.34317	8.3735	21702.5	104293	8067.32	243307	11855.5			60		M559T8_1	n
400		4.03503	2.01258	20.3896	4.10207e-06	8.29836e-06	UP	611.539	611.539	611.54	8.519	8.509	8.5585	37630	68943.9	17233.2	278190	11148.4			77		M612T9	n
401		38.0376	5.24936	43.4999	4.13105e-06	8.33083e-06	UP	435.391	435.391	435.392	3.3105	3.302	3.35417	7822.85	1613.04	873.504	61356.1	2604.23			11		M435T3	y
402		11377.2	13.4739	81.0391	4.14086e-06	8.34179e-06	UP	533.499	533.498	533.499	3.38542	3.368	3.387	465601	343.558	276.084	4.40778e+06	108773			11		M533T3	n
403		141.25	-7.14211	-75.738	4.17273e-06	8.3772e-06	DOWN	323.197	323.196	323.197	1.52667	1.512	1.589	36107.8	425378	11100.5	3011.52	1084.26	[11][M]+		132		M323T2_1	y
404		19.0455	4.25138	29.8478	4.17429e-06	8.37893e-06	UP	339.263	339.263	339.264	1.3045	1.30383	1.305	6008.57	2818.63	1445.26	53682.2	3086.59			78		M339T1_7	y
405		566.259	9.14532	80.46	4.21291e-06	8.4215e-06	UP	782.605	782.604	782.606	0.621667	0.613	0.622	57086.9	507.057	103.353	287125	7123.74			4		M783T1	y
406		4.1261	2.04478	16.1481	4.21814e-06	8.42724e-06	UP	942.75	942.748	942.759	10.3618	10.3565	10.3888	12050.6	18041	4590.93	74438.9	5264.5			89		M943T10	n
407		42.6957	5.41602	78.884	4.22668e-06	8.43659e-06	UP	158.153	158.153	158.153	0.836917	0.827167	0.839	96360.9	18991.9	1082.24	810871	20047.9			48		M158T1_4	y
408		24.994	4.64351	68.4313	4.23818e-06	8.44917e-06	UP	292.223	292.223	292.225	1.00233	0.955833	1.194	158373	112414	12175.9	2.80966e+06	77884.9			102		M292T1_2	y
409		28.0277	4.80878	66.2669	4.23943e-06	8.45054e-06	UP	400.303	400.303	400.303	1.50392	1.50333	1.53967	19522.4	7617.08	1053.77	213489	6123.41			132		M400T2_1	y
410		150.994	7.23835	77.0919	4.24846e-06	8.46038e-06	UP	504.438	504.437	504.438	3.41	3.40183	3.42083	12548.7	1023.53	308.401	154548	3970.92			182		M504T3_2	y
411		21.0943	-4.39878	-29.7985	4.25048e-06	8.46258e-06	DOWN	628.596	628.591	628.597	11.2875	11.2757	11.3028	30853.8	203777	11803.7	9660.31	5515.16			14		M629T11	y
412		10.8631	3.44136	32.4833	4.25349e-06	8.46586e-06	UP	236.162	236.161	236.162	0.7375	0.7285	0.739	2964.86	2359.26	571.528	25628.8	1313.78			49		M236T1_2	y
413		8.64936	-3.11259	-15.6804	4.29769e-06	8.51374e-06	DOWN	776.572	776.571	776.573	7.1035	7.0925	7.12417	73811	461599	36248.2	53367.9	37379.4			17		M777T7_4	n
414		7.65583	2.93656	24.8095	4.33436e-06	8.55312e-06	UP	234.109	234.109	234.11	0.879917	0.859833	0.901167	2890.59	3448.2	879.621	26398.8	1627.67			48		M234T1_2	y
415		10.1381	3.34172	41.9404	4.34599e-06	8.56555e-06	UP	814.626	814.626	814.627	8.444	8.44317	8.49083	235839	285567	117700	2.89512e+06	40401			12		M815T8_2	y
416		395.225	-8.62653	-79.7035	4.35303e-06	8.57306e-06	DOWN	150.013	150.013	150.013	0.682083	0.650167	0.699667	5233.45	69346.9	1740.12	0	0			49		M150T1_1	y
417		4.16733	2.05912	41.941	4.36377e-06	8.58449e-06	UP	332.218	332.217	332.218	0.808333	0.786667	0.826667	33668.8	103143	5052.58	429831	14736.4			48		M332T1_3	y
418		29.4653	-4.88095	-27.528	4.4202e-06	8.66029e-06	DOWN	303.087	303.086	303.089	0.713833	0.699667	0.729833	1650.93	10758.6	682.539	277.396	337.66			49		M303T1_4	y
419		125.228	-6.96842	-74.6608	4.50316e-06	8.77064e-06	DOWN	339.191	339.191	339.195	0.871833	0.8035	0.8895	199134	2.29095e+06	60638.9	18294.2	5405.83			48		M339T1_5	y
420		7.673	-2.93979	-21.9593	4.56094e-06	8.84671e-06	DOWN	751.558	751.558	751.559	9.30317	9.276	9.309	5419.25	82523.9	5621.1	10755.1	3336.06			47		M752T9_1	n
421		2.91363	1.54282	17.0972	4.56738e-06	8.85516e-06	UP	379.068	379.068	379.068	1.187	1.12367	1.20933	4865.06	24724.4	3373.47	72037.7	4387.68			90		M379T1_3	y
422		111.124	6.79603	70.4841	4.6047e-06	8.90393e-06	UP	1361.85	1361.85	1361.85	8.652	8.64217	8.67567	4003.93	300.078	116.236	33345.8	930.447			23		M1362T9	y
423		4.10122	2.03605	50.4259	4.68258e-06	9.00486e-06	UP	155.106	155.106	155.106	0.617167	0.613	0.621333	36325.1	123507	3970.68	506531	14663.5			4		M155T1_4	y
424		4.78089	-2.25728	-18.2598	4.83491e-06	9.19912e-06	DOWN	744.658	744.656	744.659	11.3203	11.2912	11.3732	5910.53	30271	2147.57	6331.66	1504.41			14		M745T11	y
425		25.8708	-4.69325	-45.5409	4.85561e-06	9.2252e-06	DOWN	427.17	427.17	427.171	0.840583	0.828167	0.841833	12867.8	88668	3581.89	3427.34	1087.96			48		M427T1_5	y
426		7.46014	2.8992	19.6059	4.85946e-06	9.23004e-06	UP	383.277	383.276	383.277	1.52892	1.52033	1.53967	2712.06	3106.05	1116.22	23171.5	1715.74			132		M383T2_1	y
427		4.81444	2.26737	21.7679	4.91506e-06	9.2997e-06	UP	249.154	249.154	249.154	0.65825	0.651167	0.665333	6149.96	5605.75	1692.05	26988.5	998.346			121		M249T1_4	y
428		3.63118	1.86044	15.3466	4.96865e-06	9.36631e-06	UP	784.58	784.577	784.581	7.59992	7.455	7.77767	1.35051e+06	3.51474e+06	875754	1.27627e+07	827991			31		M785T8_1	y
429		165.907	7.37423	72.967	5.01065e-06	9.41818e-06	UP	242.246	242.246	242.247	2.65267	2.558	2.736	236487	26920.4	9493.86	4.46628e+06	121310			92		M242T3	y
430		4.82009	-2.26906	-17.8779	5.06027e-06	9.47908e-06	DOWN	612.561	612.551	612.562	10.8882	10.7143	10.9082	14564.6	73825.5	3790.76	15316.2	5336.01			58		M613T11	n
431		582.934	-9.18719	-73.9567	5.15377e-06	9.5927e-06	DOWN	270.976	270.976	270.976	0.699333	0.697	0.713667	17350.5	175882	4744.09	213.988	247.822			49		M271T1_1	y
432		27.3186	4.77181	68.1645	5.17411e-06	9.61724e-06	UP	304.26	304.255	304.26	3.618	3.58467	3.68483	735453	596319	55872	1.62906e+07	457080			2		M304T4	y
433		6.73649	-2.752	-17.5675	5.17808e-06	9.62201e-06	DOWN	807.567	807.567	807.568	7.1855	7.17267	7.19267	285311	2.27832e+06	179132	338206	129218			81		M808T7_1	y
434		1334.87	10.3825	74.8035	5.22423e-06	9.67738e-06	UP	529.467	529.466	529.467	2.51925	2.503	2.578	28969.4	134.252	155.041	296318	7917.48			57		M529T3	y
435		801.529	9.64661	74.4651	5.23176e-06	9.68638e-06	UP	268.261	268.261	268.261	1.29092	1.278	1.30383	12913.3	120.796	140.346	167140	4483.65			78		M268T1_6	y
436		2.41029	1.26921	17.9804	5.23803e-06	9.69387e-06	UP	116.07	116.07	116.07	0.523167	0.504833	0.538167	80016.5	144095	18511.5	347310	12971.9			21		M116T1	y
437		1539.3	10.5881	74.7633	5.27383e-06	9.7365e-06	UP	481.469	481.469	481.47	2.46975	2.446	2.48567	24932.9	0	0	270089	7225.17			57		M481T2	y
438		18.1207	4.17957	63.3515	5.29211e-06	9.75819e-06	UP	444.329	444.329	444.329	1.45392	1.45367	1.47467	25811.6	15285	1302.88	276976	8158.17			147		M444T1_2	n
439		340.717	8.41243	73.6031	5.32169e-06	9.79317e-06	UP	994.637	994.636	994.637	5.565	5.56467	5.60167	32843.7	647.039	257.514	220457	5967.29			71		M995T6	n
440		14.9949	-3.9064	-15.3371	5.35796e-06	9.83588e-06	DOWN	909.659	909.659	909.659	10.707	10.7063	10.7077	3235.58	5273.41	490.395	220.085	440.17			25		M910T11	y
441		6.31048	2.65775	32.5683	5.41394e-06	9.90138e-06	UP	223.204	223.204	223.204	0.97375	0.967167	0.987833	7360.25	13137.3	1632.91	82902.8	3960.86			50		M223T1_5	y
442		671.418	9.39107	73.5635	5.41638e-06	9.90423e-06	UP	533.5	533.5	533.5	2.81125	2.80283	2.81967	11160.3	56.0921	112.184	126017	3422.72			82		M534T3	y
443		2.64702	-1.40437	-18.4856	5.44713e-06	9.94e-06	DOWN	161.058	161.058	161.059	0.9545	0.939	0.970833	2342.79	23137.1	1291.06	8740.83	871.297			50		M161T1_2	y
444		7.38335	-2.88427	-40.9935	5.51462e-06	1.0018e-05	DOWN	147.116	147.116	147.116	11.1837	11.1648	11.2307	15264.6	438240	17561.9	59355.1	5768.63			20		M147T11	y
445		1.47047	0.556273	19.4264	5.52042e-06	1.00246e-05	UP	409.38	409.38	409.381	7.62633	7.60917	7.632	41367.7	230375	6019.31	338759	9395.63			31		M409T8	y
446		62.3307	5.96187	72.8265	5.55308e-06	1.00621e-05	UP	268.225	268.225	268.226	0.985333	0.958667	1.01983	227596	42481.4	2614.82	2.64789e+06	71503.4			50		M268T1_5	y
447		5.81973	2.54095	21.7287	5.55752e-06	1.00672e-05	UP	415.209	415.207	415.21	0.907833	0.859833	1.095	81368.9	122611	47095.6	713566	27215.8			50		M415T1_4	y
448		1409.27	-10.4607	-73.3096	5.56076e-06	1.00709e-05	DOWN	688.598	688.597	688.598	10.8728	10.8715	10.8738	415600	3.17078e+06	86431.1	2206.09	1473.28			70		M689T11_1	n
449		216.654	-7.75925	-73.0152	5.57877e-06	1.00915e-05	DOWN	706.607	706.607	706.607	10.2829	10.276	10.2933	95315.5	1.23995e+06	33795.1	5723.19	910.673			83		M707T10_2	y
450		30.0321	4.90843	65.3323	5.59388e-06	1.01087e-05	UP	212.125	212.125	212.125	0.60575	0.605	0.613	14719.6	4149.94	485.904	124631	3656.12			4		M212T1_1	y
451		8.40357	3.071	15.1097	5.63025e-06	1.015e-05	UP	723.524	723.523	723.524	4.234	4.23233	4.2795	4940.25	5857.32	3883.3	49222.4	4227.06			134		M724T4	y
452		74.6511	6.22209	58.7977	5.75354e-06	1.02885e-05	UP	581.485	581.484	581.485	4.066	4.034	4.0835	4566.12	929.802	419.914	69410.7	2291.21			154		M581T4	y
453		53.5148	5.74187	72.2191	5.78854e-06	1.03274e-05	UP	296.293	296.293	296.293	4.20867	4.2	4.26267	53818.5	16659.1	556.999	891509	24221.3			134		M296T4	y
454		201.517	-7.65476	-65.8544	5.81331e-06	1.03548e-05	DOWN	375.096	375.096	375.096	0.496417	0.488167	0.504667	13967.2	44281.3	1331.24	132.009	159.913			51		M375T0	y
455		3.81668	1.93232	28.4103	5.82106e-06	1.03634e-05	UP	453.166	453.165	453.167	0.879083	0.843	0.907833	66356.4	129294	10653.1	493475	23319.1			48		M453T1_2	y
456		75.2802	-6.2342	-58.0693	5.897e-06	1.04469e-05	DOWN	270.977	270.976	270.977	1.27617	1.20117	1.3755	3482.33	60560.4	2023.57	804.467	375.358			78		M271T1_2	y
457		18.674	4.22296	31.933	5.94363e-06	1.04977e-05	UP	658.638	658.637	658.64	9.759	9.7565	9.77033	7274.79	2676.06	2787.43	50791.8	1145.29			100		M659T10	n
458		634.937	-9.31047	-71.7283	5.97166e-06	1.05282e-05	DOWN	192.96	192.96	192.96	0.60125	0.585667	0.6025	12079.6	111407	3106.37	0	0			4		M193T1_1	y
459		137.421	7.10246	61.4382	5.97541e-06	1.05322e-05	UP	738.558	738.557	738.559	0.6095	0.6055	0.622	13668	810.595	553.363	111393	3557			4		M739T1	n
460		6.24001	2.64155	30.1687	5.97609e-06	1.0533e-05	UP	252.158	252.157	252.158	1.52892	1.50333	1.55633	3694.25	6513.29	896.395	40643	2077.44			132		M252T2	y
461		2.5255	1.33657	17.9606	5.99666e-06	1.05552e-05	UP	169.121	169.121	169.122	0.852833	0.776667	0.922	14335.6	71749.8	6869.11	181204	10068.2			48		M169T1_6	y
462		166.106	7.37596	62.5812	6.00631e-06	1.05656e-05	UP	923.664	923.663	923.664	0.523083	0.522167	0.531167	37145.8	702.471	530.494	116684	3668.45			21		M924T1	y
463		7.06108	-2.81989	-32.7773	6.04604e-06	1.06084e-05	DOWN	207.013	207.012	207.013	0.682167	0.666667	0.697	2481.3	24143	1174.19	3419.17	469.367			49		M207T1_2	y
464		30.0168	-4.9077	-69.7736	6.05356e-06	1.06164e-05	DOWN	640.598	640.596	640.599	11.1851	11.1628	11.2148	468777	4.63746e+06	128279	154496	7545.69			20		M641T11	n
465		26.4729	4.72644	63.0691	6.15035e-06	1.07195e-05	UP	620.433	620.433	620.434	1.28833	1.28683	1.29467	33228.4	11006.5	1195.72	291373	8810			78		M620T1	y
466		171.972	7.42603	57.0356	6.16944e-06	1.07397e-05	UP	352.224	352.224	352.228	1.28683	1.099	1.29467	91050.4	9229.52	10186.2	1.58722e+06	54387.9			78		M352T1_4	y
467		407.212	8.66964	70.4946	6.26598e-06	1.08411e-05	UP	186.148	186.148	186.148	1.28833	1.28683	1.29467	230578	6669.91	1073.14	2.71607e+06	76860.9			78		M186T1_3	y
468		339.545	8.40746	70.1366	6.32591e-06	1.09034e-05	UP	298.307	298.306	298.308	2.02117	2.01083	2.02317	444263	8222.74	1741.95	2.79199e+06	79362.3			64		M298T2_2	n
469		43.5146	5.44343	59.2995	6.37611e-06	1.09552e-05	UP	483.31	483.309	483.31	0.655083	0.6465	0.656	32880.8	5061.94	1169.84	220268	7163.38			121		M483T1_3	y
470		3.10236	1.63336	15.7542	6.38135e-06	1.09606e-05	UP	279.097	279.096	279.098	0.988	0.917833	0.991333	1595.25	5662.1	939.832	17565.9	1183.38			50		M279T1_2	y
471		118.897	6.89356	70.1142	6.39344e-06	1.0973e-05	UP	240.267	240.267	240.267	9.22692	9.209	9.25933	3052.74	0	0	20861.8	595.081			138		M240T9	y
472		3.4714	-1.79552	-15.4166	6.42858e-06	1.1009e-05	DOWN	297.183	297.183	297.185	0.920333	0.870833	1.1305	20945	262848	15423.6	75718.1	18747.2			50		M297T1_3	y
473		3007.04	11.5541	69.9038	6.44515e-06	1.10259e-05	UP	659.516	659.516	659.517	2.11883	2.103	2.11933	263079	643.616	382.815	1.93538e+06	55352.9			87		M660T2_2	y
474		305.191	8.25357	67.8954	6.44615e-06	1.10269e-05	UP	599.544	599.543	599.545	0.749583	0.739	0.754833	7249.26	56.0699	112.14	57274	1681.74			114		M600T1_1	n
475		959.043	9.90545	69.8025	6.46293e-06	1.1044e-05	UP	418.782	418.781	418.782	0.621667	0.613	0.622	383246	3301.48	1023.08	3.16626e+06	90620.3			4		M419T1_1	y
476		54.765	-5.77518	-69.7595	6.49141e-06	1.1073e-05	DOWN	510.771	510.771	510.772	0.633417	0.617833	0.649	2053.64	9609.17	275.494	0	0			4		M511T1_1	n
477		3.31824	1.73042	14.9179	6.50095e-06	1.10826e-05	UP	814.551	814.55	814.553	7.246	7.245	7.262	13703.6	39034.3	9097.36	129525	8026.13			3		M815T7_1	y
478		95.412	6.5761	69.7144	6.50402e-06	1.10857e-05	UP	705.572	705.57	705.574	8.11933	8.09367	8.145	5430.93	0	0	16741.2	480.278			38		M706T8_3	y
479		13.1564	-3.71769	-54.8062	6.5668e-06	1.11491e-05	DOWN	203.139	203.138	203.139	0.505167	0.498667	0.506167	48164.5	134585	4452.73	10229.6	875.578			51		M203T1_8	y
480		2.47808	1.30922	17.6403	6.62356e-06	1.12059e-05	UP	643.523	643.522	643.523	9.00167	8.976	9.09733	41155.6	196183	27167.6	486158	18514.4			118		M644T9	n
481		4.97273	-2.31404	-20.0488	6.71624e-06	1.12978e-05	DOWN	267.172	267.171	267.173	1.477	1.36983	1.49517	12782.8	153845	10516.1	30937.7	6303.86			132		M267T1_3	y
482		65.3857	6.0309	41.2073	6.74572e-06	1.13268e-05	UP	1018.76	1018.76	1018.76	0.522583	0.515333	0.523167	12612.7	788.009	721.37	51524.6	2354.48			21		M1019T1	n
483		5.33369	2.41513	30.6244	6.75599e-06	1.13369e-05	UP	197.08	197.08	197.08	1.14358	1.138	1.15383	5584.34	7607.76	824.389	40577.4	1989.1			90		M197T1_2	y
484		22.3591	4.48279	32.5195	6.77488e-06	1.13555e-05	UP	676.654	676.653	676.654	9.7565	9.74583	9.77033	20246.3	10154.5	4867.85	227046	12419.2			100		M677T10_2	y
485		8.55221	3.0963	42.0713	6.80156e-06	1.13815e-05	UP	443.345	443.345	443.346	2.3365	2.336	2.36833	6996.09	8646.19	886.225	73944.1	2974.96			68		M443T2_2	y
486		27.98	-4.80632	-46.3864	6.84619e-06	1.1425e-05	DOWN	337.175	337.175	337.196	0.856833	0.793667	1.123	38778.4	602966	24259.5	21549.9	6316.53			48		M337T1_4	y
487		20.922	4.38695	57.6951	6.85853e-06	1.14369e-05	UP	266.246	266.246	266.246	1.43725	1.43683	1.43767	17779.4	10536.5	1188.35	220444	7178.75			15		M266T1_5	y
488		72.0414	6.17075	62.7589	6.86074e-06	1.14391e-05	UP	268.262	268.261	268.262	2.9865	2.7665	3.106	170991	29299.2	7666.65	2.11076e+06	65887.3			99		M268T3_1	y
489		123.691	6.9506	67.965	6.93717e-06	1.15128e-05	UP	192.076	192.076	192.076	0.687917	0.679167	0.689	49665.2	3266.65	286.539	404055	11790.5	[3][M+2]+		49		M192T1_1	n
490		50.8817	5.66907	62.2287	6.97419e-06	1.15482e-05	UP	224.2	224.199	224.2	0.836	0.789	0.837833	12638.9	1803.02	340.19	91740.5	2870.46			48		M224T1_3	y
491		6.61395	2.72551	14.5982	6.98006e-06	1.15539e-05	UP	301.32	301.32	301.321	2.748	2.71	2.786	1174.85	2886.26	1642.17	19089.6	1493.73			194		M301T3	y
492		5.24073	-2.38977	-15.3824	7.02512e-06	1.15968e-05	DOWN	160.075	160.075	160.075	0.71475	0.713333	0.729833	11035.9	105281	6935.84	20089	8636.23			49		M160T1_4	y
493		4.13555	2.04808	23.362	7.03224e-06	1.16035e-05	UP	575.498	575.498	575.499	6.472	6.447	6.497	6025.5	28558.4	3535.03	118105	6802.27			195		M575T6	y
494		1913.34	10.9019	67.3583	7.04717e-06	1.16177e-05	UP	735.569	735.561	735.57	7.745	7.5775	7.7665	774621	3580.37	7160.75	7.10227e+06	210652	[59][M+1]+		29		M736T8_1	n
495		281.932	8.1392	66.0321	7.09393e-06	1.16619e-05	UP	905.673	905.672	905.674	0.538583	0.531167	0.539	127693	2904.66	1532.07	818915	24668			21		M906T1	n
496		94.1109	-6.55629	-66.9285	7.12907e-06	1.16949e-05	DOWN	664.598	664.597	664.598	11.0074	10.9853	11.0728	274808	2.2622e+06	66830.6	24037.6	2626.18			8		M665T11	n
497		6.49817	-2.70003	-14.3534	7.1639e-06	1.17275e-05	DOWN	283.199	283.198	283.2	1.12625	1.122	1.1305	13946.8	62954.8	5223.61	9688.08	5272.81			90		M283T1_2	y
498		29.7332	-4.894	-61.8754	7.22244e-06	1.1782e-05	DOWN	203.052	203.051	203.052	0.698583	0.697	0.699667	71494	831521	25804.4	27966.1	2957.66			49		M203T1_5	y
499		614.329	-9.26287	-67.308	7.22645e-06	1.17857e-05	DOWN	781.611	781.611	781.611	8.33008	8.32833	8.34533	14192.7	107791	3202.92	0	0			26		M782T8	y
500		61.0666	-5.93231	-67.051	7.24825e-06	1.18059e-05	DOWN	162.049	162.049	162.049	0.682833	0.681833	0.697	8098.51	93713.7	2748.93	1534.61	56.8477			49		M162T1_1	y
501		58.8802	-5.87971	-66.7068	7.31732e-06	1.18695e-05	DOWN	666.614	666.613	666.614	11.2219	11.2112	11.2318	1.84593e+06	1.71641e+07	505689	291509	13659.5			22		M667T11	y
502		4.85343	2.279	31.8284	7.33578e-06	1.18864e-05	UP	865.572	865.566	865.574	7.362	7.33517	7.37617	16918.8	32295.5	2856.13	156744	7279.71			6		M866T7	y
503		9.83702	-3.29822	-15.48	7.41095e-06	1.19549e-05	DOWN	607.373	607.372	607.374	1.164	1.15483	1.17317	2617.23	13119.8	1203.62	1289.85	941.994			90		M607T1_2	y
504		3.09493	-1.6299	-20.1255	7.41785e-06	1.19611e-05	DOWN	820.579	820.578	820.58	7.495	7.4805	7.52183	40324.2	317217	18407.8	102496	10792.1			59		M821T7_2	y
505		511.314	-8.99807	-66.6386	7.44631e-06	1.19869e-05	DOWN	343.143	343.142	343.143	1.511	1.49967	1.512	5362.65	89716.1	2692.62	0	0			132		M343T2_1	y
506		24.8816	4.63701	50.9441	7.44744e-06	1.19879e-05	UP	330.071	330.071	330.072	0.534667	0.523167	0.539	24285.7	5759.53	1119	143306	5282.7			21		M330T1_2	y
507		4.48053	-2.16367	-15.0225	7.46583e-06	1.20045e-05	DOWN	544.265	544.261	544.266	0.754667	0.746167	0.777667	2000.52	9742.57	639.768	2174.42	778.4			114		M544T1_2	y
508		2.26876	1.1819	21.756	7.57307e-06	1.21005e-05	UP	593.592	593.59	593.593	9.21858	9.209	9.24233	10049.5	39905.2	2227.1	90535.2	4086.92			138		M594T9_4	y
509		10.1465	3.34291	63.7744	7.58187e-06	1.21083e-05	UP	744.548	744.547	744.549	7.06892	7.046	7.108	217069	252984	5530.31	2.5669e+06	72354.7			17		M745T7_1	y
510		33.9968	-5.08733	-56.0997	7.64581e-06	1.2165e-05	DOWN	422.251	422.251	422.252	1.22867	1.22017	1.2325	9628.12	99023.2	3382.2	2912.72	548.713			169		M422T1	y
511		8.22057	-3.03924	-28.1745	7.67274e-06	1.21887e-05	DOWN	907.602	907.601	907.603	7.212	7.1895	7.24217	6212.43	70491.6	4031.65	8575.03	1750.35	[92][M+1]+		3		M908T7	n
[truncated: 5,618 more rows]

## Sheet: Metabolomic-Ecs-Pellet-fromCAS
E1.1.1
E1.1.1
E1.1.1
[truncated: 108 more rows]
